# Supplementary material for: Evidence for family-level variation of phenotypic traits in response to temperature of Brazilian Nyssorhynchus darlingi
Source: Parasit Vectors. 2020 Feb 10;13:55. doi: 10.1186/s13071-020-3924-7 (PMC7011564; doi:10.1186/s13071-020-3924-7)
Supplement: Supplementary file 1 — Additional file 1: Table S1. Number of larvae and families from each locality at each temperature. Table S2. Generalized linear model results for larval development, adult lifespan, and wing length. Table S3. Supplemental collection site data. [file 13071_2020_3924_MOESM1_ESM.xlsx]

## Sheet: Table S1
	Additional file 1: Table S1. Number of larvae and families from each locality at each temperature.
	State	Locality	Larvae at each temperature (number of families)
			20℃	24℃	28℃
	Amazonas	ARS	134 (10)	135 (10)	130 (10)
		APR	198 (15)	198 (15)	179 (10)
	Rondônia	RPV	181 (15)	184 (15)	141 (15)
		RMO	192 (15)	197 (15)	160 (15)
	Tocantins	TLC	92 (8)	84 (8)	71 (8)
		TPN	32 (4)	35 (4)	24 (4)
	Rio de Janeiro	SJU	129 (11)	123 (11)	33 (9)

## Sheet: Table S2
	Additional file 1: Table S2. Generalized linear model results for larval development, adult lifespan, and wing length.
		Larvae development (days)				Adult lifespan (days)				Wing length (mm)
Amazonas state		Coefficient	Std.Error	t-value	p-value	Coefficient	Std.Error	t-value	p-value	Coefficient	Std.Error	t-value	p-value
	(ARS-20°C)	2.88622	0.009075	318.034	<2E-16	4.66418	0.06823	68.363	<2e-16	1.01391	0.003875	261.646	<2e-16
	ARS- 24°C	-0.157638	0.013943	-11.306	<2E-16	-1.67899	0.09631	-17.434	<2e-16	-0.045237	0.005631	-8.034	2.82e-15
	ARS- 28°C	-0.313018	0.015528	-20.158	<2E-16	-2.6411	0.09723	-27.165	<2e-16	-0.082937	0.005746	-14.434	<2e-16
	APR locality	0.043494	0.011552	3.765	0.000177	0.09845	0.08835	1.114	0.265	0.004761	0.00504	0.945	0.345117
	APR-24°C	0.009941	0.017724	0.561	0.575015	-0.25535	0.1248	-2.046	0.041	-0.024869	0.007343	-3.387	0.000737
	APR-28°C	0.031896	0.019783	1.612	0.107237	-0.11594	0.12684	-0.914	0.361	-0.005276	0.007541	-0.7	0.484305
Rondônia state		Coefficient	Std.Error	t-value	p-value	Coefficient	Std.Error	t-value	p-value	Coefficient	Std.Error	t-value	p-value
	(RPV-20°C)	3.00781	0.008178	367.78	<2E-16	4.11602	0.060004	68.596	<2e-16	1.0309	0.0035241	292.529	<2e-16
	RPV- 24°C	-0.182947	0.012718	-14.385	<2E-16	-1.33885	0.084511	-15.842	<2e-16	-0.0590196	0.0051224	-11.522	<2e-16
	RPV- 28°C	-0.259452	0.014531	-17.855	<2E-16	-2.37134	0.090677	-26.152	<2e-16	-0.116694	0.0057399	-20.33	<2e-16
	RMO locality	0.058057	0.011092	5.234	2e-07	-0.001439	0.083634	-0.017	0.9863	0.0009223	0.0049149	0.188	0.851
	RMO-24°C	-0.03342	0.017385	-1.922	0.054826	0.229341	0.117662	1.949	0.0515	0.0026613	0.0071302	0.373	0.709
	RMO-28°C	-0.068	0.019924	-3.413	0.000667	-0.018242	0.125257	-0.146	0.8842	0.0091875	0.0078952	1.164	0.245
Tocantins state		Coefficient	Std.Error	t-value	p-value	Coefficient	Std.Error	t-value	p-value	Coefficient	Std.Error	t-value	p-value
	(TLC-20°C)	3.05431	0.011595	263.419	<2E-16	3.46739	0.06602	52.519	<2e-16	1.02266	0.004664	219.27	<2e-16
	TLC- 24°C	-0.102379	0.017752	-5.767	1.85e-08	-1.16977	0.09557	-12.241	<2e-16	-0.028965	0.006884	-4.207	3.36e-05
	TLC- 28°C	-0.209563	0.019984	-10.487	<2E-16	-1.69274	0.10003	-16.922	<2e-16	-0.084042	0.007413	-11.338	<2e-16
	TPN locality	0.018095	0.022522	0.803	0.4223	0.09511	0.12996	0.732	0.465	0.02204	0.009028	2.441	0.0152
	TPN-24°C	0.008416	0.033154	0.254	0.7998	0.03584	0.18199	0.197	0.844	0.010718	0.01286	0.833	0.4052
	TPN-28°C	0.068353	0.037833	1.807	0.0717	0.21358	0.19811	1.078	0.282	0.022963	0.01421	1.616	0.1071
Rio de Janeiro state		Coefficient	Std.Error	t-value	p-value	Coefficient	Std.Error	t-value	p-value	Coefficient	Std.Error	t-value	p-value
	(SJU-20°C)	3.15	0.03353	93.944	2e-16	4.8	0.20813	23.062	<2E-16	1.06756	0.011812	90.376	<2e-16
	SJU- 24°C	-0.2521	0.05112	-4.932	1.47e-06	-1.87143	0.27251	-6.867	2.78e-11	-0.05882	0.016213	-3.628	0.000347
	SJU- 28°C	-0.3315	0.08757	-3.785	0.000192	-2.72857	0.27251	-10.013	<2E-16	-0.082863	0.02434	-3.404	0.000774

## Sheet: Table S3
	Additional file 1: Table S3. Supplemental collection site data.
	State	Locality	Collection month (2016)	Avg temp (month of collection)	Tri month average		Yearly average
					Avg temp ( 3mo in 2016)	±SE	Yearly average (2010-2016)	±SE
	Amazonas	ARS	October	28.7232	28.6892	0.0242822	27.6121	0.146577
		APR	October	30	29.2271	0.43591	27.7128	0.191294
	Rondônia	RPV	July	26.4452	26.1816	0.404901	25.7002	0.428514
		RMO	July	25.4467	25.6411	0.38115	25.6037	0.472955
	Tocantins	TLC	March	27.5047	28.2571	0.388333	27.3465	0.147013
		TPN	March	27.8021	28.724	0.462591	27.5406	0.242233
	Rio de Janeiro	SJU	May	19.4626	19.8856	1.76621	21.1982	0.140925
	Temperature data were obtained from online data sources (INMET [66] and SEDAM [67])
