# Supplementary material for: Evidence for family-level variation of phenotypic traits in response to temperature of Brazilian Nyssorhynchus darlingi
Source: Parasit Vectors. 2020 Feb 10;13:55. doi: 10.1186/s13071-020-3924-7 (PMC7011564; doi:10.1186/s13071-020-3924-7)
Supplement: Supplementary file 2 — Additional file 2: Dataset S1 STRUCTURE file used for STRUCTURE, PCA, DAPC and FST analyses, with genotypes for 93 individuals at 33,759 loci. [file 13071_2020_3924_MOESM2_ESM.str]

		6_23	27_14	64_5	111_14	125_39	149_18	161_1	169_34	231_2	261_62	262_23	280_27	294_3	304_2	347_29	421_3	445_4	486_72	492_17	495_4	528_2	556_18	565_35	567_37	578_90	596_12	647_105	682_160	707_5	770_2	808_8	843_1	853_74	858_1	905_103	935_10	936_23	948_18	950_45	964_16	971_3	977_6	982_38	1039_57	1041_8	1048_37	1053_19	1122_23	1136_49	1237_1	1249_48	1272_15	1303_5	1325_6	1359_13	1367_20	1378_103	1430_35	1455_11	1461_4	1475_6	1478_57	1481_11	1482_9	1525_6	1534_91	1557_12	1580_44	1585_83	1615_22	1632_21	1635_43	1645_21	1724_51	1766_54	1769_118	1800_3	1849_14	1878_143	1895_4	1905_6	1907_1	1933_11	1938_29	1953_59	1973_8	1984_107	2040_43	2041_6	2047_2	2048_32	2063_142	2078_1	2102_84	2108_5	2120_137	2138_17	2195_23	2236_11	2248_5	2266_11	2295_5	2332_10	2351_8	2389_93	2423_53	2439_24	2489_102	2511_10	2513_3	2580_12	2589_68	2675_8	2681_37	2698_14	2763_3	2772_12	2774_86	2794_9	2803_53	2837_16	2869_24	2896_63	2909_78	2928_50	2933_15	2946_121	2987_36	2989_4	3006_25	3029_21	3034_5	3041_97	3056_15	3119_11	3123_40	3132_30	3156_11	3236_68	3281_30	3282_40	3306_101	3317_104	3375_4	3386_8	3426_91	3434_2	3458_10	3469_30	3474_20	3479_2	3489_26	3504_132	3506_72	3510_13	3511_17	3522_18	3532_28	3569_7	3600_63	3606_3	3664_8	3681_99	3683_24	3715_2	3721_34	3726_126	3739_36	3777_71	3786_93	3809_19	3815_38	3845_108	3950_3	3978_58	3985_134	4077_8	4100_31	4104_48	4116_115	4143_98	4237_152	4256_4	4275_7	4300_29	4322_31	4347_6	4353_16	4387_8	4393_59	4396_4	4400_18	4424_6	4429_15	4443_134	4504_11	4516_21	4529_38	4537_9	4546_37	4550_4	4561_64	4567_51	4595_39	4610_1	4643_22	4691_2	4695_17	4714_10	4721_16	4730_28	4739_48	4789_91	4797_146	4808_3	4815_8	4829_23	4837_119	4845_12	4848_10	4853_28	4885_39	4923_1	4924_2	4925_25	4976_32	5016_43	5055_9	5115_28	5120_114	5141_23	5144_1	5161_15	5209_20	5237_28	5244_4	5294_90	5316_1	5352_29	5393_25	5428_1	5429_10	5462_20	5468_47	5486_9	5495_2	5504_5	5512_5	5529_59	5636_89	5648_17	5662_17	5664_10	5684_45	5717_49	5726_34	5739_6	5755_11	5759_6	5762_2	5822_48	5852_39	5872_20	5883_1	5915_14	5938_14	6000_44	6049_7	6056_13	6069_3	6093_134	6133_47	6142_2	6171_58	6185_19	6241_157	6261_3	6283_1	6309_57	6345_101	6365_41	6405_34	6420_29	6451_11	6488_10	6502_8	6530_8	6542_38	6565_5	6592_57	6593_6	6628_16	6647_80	6648_5	6752_28	6759_20	6772_34	6796_15	6824_2	6901_151	6999_48	7019_4	7036_50	7069_19	7089_23	7099_89	7149_5	7177_20	7196_28	7266_58	7282_49	7287_33	7307_5	7333_4	7375_25	7410_8	7416_8	7504_142	7659_8	7661_109	7774_19	7807_14	7845_47	8180_18	8335_1	8353_17	8447_5	8543_20	8575_36	8745_12	8761_99	8849_42	8947_1	8981_32	9011_35	9108_6	9194_3	9283_19	9337_9	9413_123	9526_13	9545_16	9569_48	9763_1	9818_70	9820_4	9850_7	9873_10	9901_88	9944_9	10022_41	10025_4	10281_7	10380_9	10429_24	10490_5	10524_31	10563_1	10724_22	10762_9	10797_10	10802_2	10811_6	10842_36	10896_102	10986_3	11037_73	11113_55	11144_43	11208_54	11218_11	11381_6	11460_26	11657_21	11666_53	11680_131	11710_41	11723_17	11734_1	11742_12	11755_26	11861_5	11957_6	11973_18	12244_5	12258_7	12392_22	12475_21	12676_14	12728_1	12769_55	12803_17	12853_41	12864_28	12865_16	12881_12	12906_28	12942_15	12965_119	12968_1	12969_6	13116_8	13136_3	13157_4	13167_63	13240_19	13269_3	13533_6	13544_6	13554_25	13588_51	13712_14	13819_6	13832_49	13911_3	13920_11	13936_138	13982_8	14054_7	14057_4	14123_4	14162_5	14174_11	14234_23	14241_51	14248_31	14275_24	14361_41	14388_86	14399_15	14477_5	14518_55	14562_13	14568_98	14599_74	14610_28	14734_11	14843_23	14938_14	14949_23	14952_34	15159_7	15181_78	15211_52	15223_8	15256_17	15313_2	15323_19	15325_2	15338_54	15438_11	15453_29	15474_8	15496_17	15500_8	15583_13	15600_26	15709_2	15736_42	15754_15	16103_69	16129_7	16179_28	16228_37	16258_24	16298_16	16330_13	16348_40	16531_42	16588_23	16720_24	16784_21	16820_46	16897_26	17008_42	17015_75	17174_8	17268_4	17342_1	17421_8	17519_11	17582_22	17663_20	17670_49	17695_7	17739_19	17808_21	17865_16	17941_2	18016_3	18095_23	18144_11	18149_8	18200_5	18241_2	18309_53	18388_12	18419_23	18448_32	18474_8	18505_16	18540_2	18743_42	18796_52	18806_35	18863_54	18973_110	19008_2	19020_98	19040_15	19408_3	19423_16	19624_4	19688_11	19693_3	19749_19	19767_14	19968_24	20009_4	20025_5	20037_2	20061_11	20112_13	20254_5	20256_18	20266_15	20293_12	20349_99	20382_11	20432_31	20454_31	20457_86	20467_7	20499_12	20500_8	20558_20	20583_18	20625_1	20659_8	20677_11	20683_19	20767_13	20866_2	20928_28	20944_30	21004_62	21027_56	21153_13	21176_83	21272_1	21290_36	21397_59	21536_3	21583_26	21593_8	21670_56	21686_10	21735_37	21873_18	21890_29	21894_33	22026_13	22092_23	22266_21	22332_17	22340_2	22342_22	22346_3	22373_56	22425_20	22433_12	22610_7	22683_8	22693_5	22793_54	23080_12	23083_101	23205_2	23342_4	23473_51	23500_10	23510_5	23523_21	23540_6	23550_20	23684_15	23719_1	23803_14	23929_1	23994_20	24018_38	24024_24	24044_155	24091_18	24098_8	24113_23	24168_141	24173_5	24202_8	24226_1	24254_4	24267_64	24326_5	24418_41	24466_1	24547_49	24602_18	24640_24	24641_39	24681_13	24717_49	24865_8	24922_3	24969_16	24991_18	25049_29	25054_68	25080_25	25106_119	25207_41	25240_3	25265_9	25419_3	25461_11	25556_44	25576_14	25586_36	25680_10	25713_40	25770_11	25796_9	25820_29	25831_36	25983_8	26006_5	26016_59	26173_1	26210_8	26223_59	26317_6	26392_28	26398_36	26429_95	26439_5	26456_74	26539_14	26563_53	26607_15	26747_1	26931_108	27006_52	27034_32	27050_20	27058_15	27091_24	27098_86	27178_20	27183_5	27298_32	27309_7	27331_8	27344_28	27400_64	27465_41	27468_12	27483_12	27582_8	27597_26	27682_19	27716_7	27818_3	27842_8	27901_8	27910_89	28182_13	28304_2	28361_15	28369_8	28432_28	28435_2	28441_44	28469_40	28488_1	28548_4	28571_43	28645_2	28764_26	28831_35	28896_15	28998_24	29019_20	29047_20	29048_67	29087_17	29136_138	29244_32	29311_73	29383_102	29398_18	29403_4	29545_12	29585_27	29594_4	29667_69	29799_88	29992_11	29998_27	30307_11	30413_8	30545_17	30572_14	30685_92	30804_22	30836_3	30857_54	30876_4	30886_2	30900_31	30984_25	30996_19	31120_28	31153_13	31201_16	31246_21	31260_2	31266_86	31295_54	31369_3	31406_35	31500_35	31510_28	31543_11	31593_15	31606_55	31794_8	31868_4	31918_6	32056_8	32083_6	32138_11	32142_22	32170_98	32183_27	32239_31	32458_62	32524_84	32547_2	32555_85	32674_52	32680_18	32688_24	32729_2	32759_71	32814_28	32928_22	32930_37	32962_12	32972_93	33012_3	33063_5	33095_23	33135_32	33190_42	33214_85	33252_4	33303_76	33450_2	33472_8	33593_5	33596_31	33599_26	33788_7	33796_10	33926_81	33973_3	34027_32	34051_3	34109_8	34130_123	34165_49	34188_22	34288_30	34392_8	34444_2	34448_10	34522_65	34533_82	34658_25	34830_9	34887_6	34989_25	35020_33	35025_6	35128_11	35155_6	35198_44	35227_34	35228_68	35343_80	35350_7	35353_29	35446_3	35522_19	35604_44	35630_14	35642_18	35793_17	35814_15	35897_47	35959_21	35970_23	36015_70	36150_19	36206_126	36247_24	36258_66	36268_25	36345_5	36412_26	36418_5	36485_22	36487_119	36527_116	36560_20	36597_107	36604_17	36638_51	36702_47	36712_3	36741_47	36757_1	36842_7	36855_8	37019_73	37224_1	37243_7	37254_10	37261_29	37264_14	37304_3	37518_104	37657_160	37700_32	37790_2	37863_4	37961_10	38018_74	38179_3	38205_12	38221_26	38364_29	38402_8	38449_109	38484_57	38511_5	38557_44	38697_22	38730_75	38788_12	38797_68	38857_6	38869_18	39080_55	39144_14	39160_11	39290_3	39472_12	39483_42	39496_28	39500_37	39501_72	39506_10	39525_3	39797_111	39849_21	39916_10	39979_46	40002_5	40079_6	40158_3	40186_35	40226_136	40266_6	40363_25	40371_8	40409_25	40477_14	40486_8	40512_132	40574_62	40640_5	40645_26	40830_3	40908_1	41092_8	41098_7	41146_38	41199_3	41224_15	41246_4	41372_145	41449_2	41459_2	41521_2	41524_34	41569_8	41605_22	41636_23	41669_9	41753_2	41765_21	41786_17	41916_8	41926_46	41949_8	41972_59	42025_5	42065_2	42100_43	42136_5	42151_2	42170_44	42182_13	42238_6	42286_10	42298_6	42313_25	42359_21	42380_14	42406_108	42425_13	42510_20	42515_41	42530_9	42613_3	42672_11	42709_20	42790_2	42908_2	42912_12	42941_15	43030_17	43041_4	43053_7	43266_92	43395_11	43423_66	43428_8	43506_68	43669_7	43681_51	43726_23	43922_7	43978_11	44032_10	44088_8	44163_83	44188_98	44236_14	44240_24	44290_13	44303_20	44308_8	44313_41	44447_38	44480_5	44488_44	44489_1	44555_3	44759_20	44762_5	44959_8	44976_83	44978_30	45281_11	45313_39	45462_47	45508_1	45663_106	45668_45	45671_10	45718_49	45812_7	45915_14	45987_21	46039_6	46049_1	46086_1	46112_21	46207_32	46252_12	46273_25	46300_31	46313_41	46324_19	46334_2	46349_2	46376_8	46385_33	46387_18	46416_5	46473_55	46572_3	46605_5	46695_2	46794_4	46812_14	46867_17	46939_53	47117_82	47331_31	47368_10	47372_34	47461_39	47508_103	47538_50	47586_8	47615_10	47709_34	47763_8	47800_128	47813_7	47861_21	47892_23	47901_24	47916_23	47946_13	47999_17	48008_8	48011_1	48047_34	48062_8	48157_7	48207_14	48214_29	48221_7	48274_159	48299_10	48313_2	48344_41	48419_7	48498_20	48540_11	48586_14	48636_21	48714_17	48719_2	48779_32	48848_26	48953_5	49089_24	49094_11	49167_52	49244_13	49463_25	49467_47	49594_7	49602_16	49676_31	49758_20	49822_1	49864_14	49989_34	50130_53	50183_16	50239_6	50310_2	50360_11	50395_4	50478_72	50493_51	50528_27	50532_74	50547_10	50658_80	50676_7	50816_57	50824_32	50873_13	50933_16	51091_55	51203_34	51291_16	51306_43	51336_23	51339_28	51355_53	51438_36	51488_17	51506_25	51530_12	51674_35	51739_20	51850_14	51901_20	51917_20	52015_4	52111_18	52162_128	52164_14	52169_30	52192_56	52224_109	52257_7	52559_11	52630_1	52638_15	52704_3	52739_32	52782_1	52791_81	52802_65	52877_2	52934_26	53093_35	53133_17	53165_5	53242_49	53243_123	53265_7	53273_3	53320_42	53351_1	53393_71	53431_32	53451_59	53461_31	53477_44	53487_4	53492_35	53666_20	53856_14	53858_67	54037_42	54156_2	54177_12	54194_1	54213_37	54248_1	54249_3	54258_11	54308_25	54333_19	54430_6	54440_16	54528_128	54558_16	54561_1	54563_46	54589_1	54657_22	54717_27	54780_38	54823_101	54887_24	54939_41	55011_26	55177_18	55494_14	55499_1	55508_14	55546_1	55615_11	55797_42	55884_20	55923_4	55956_21	56019_36	56096_17	56103_7	56107_87	56126_2	56168_37	56207_11	56234_3	56239_1	56288_68	56417_2	56542_35	56554_14	56636_40	56693_4	56826_17	56875_40	56922_2	56943_41	56992_19	56993_9	57117_2	57182_11	57197_32	57207_16	57218_28	57246_49	57272_9	57291_37	57307_2	57527_44	57546_41	57553_21	57616_66	57747_92	57830_9	57831_48	57889_1	57935_23	57966_6	57988_33	58014_12	58050_55	58051_15	58067_14	58148_4	58173_13	58218_17	58238_14	58247_24	58311_21	58335_8	58371_15	58476_6	58533_2	58548_101	58603_9	58713_11	58736_19	58852_8	58859_9	58880_4	58901_25	58954_1	59012_36	59093_36	59146_9	59157_7	59237_4	59249_10	59262_38	59331_48	59392_26	59412_9	59502_98	59516_6	59526_26	59575_15	59685_16	59854_50	59866_35	59874_51	59911_1	59936_60	60056_5	60058_47	60127_14	60172_13	60180_34	60186_4	60193_14	60235_73	60286_4	60331_23	60401_8	60475_34	60484_32	60611_1	60621_2	60705_28	60729_62	60771_40	60818_10	60848_63	60865_12	61033_9	61059_21	61137_12	61262_13	61359_6	61469_48	61536_115	61539_11	61556_41	61620_19	61648_3	61868_1	61873_44	62160_6	62186_11	62200_23	62282_67	62303_15	62403_48	62405_56	62540_2	62604_33	62640_12	62706_70	62772_5	62888_3	62946_16	63087_13	63100_5	63196_74	63248_43	63249_62	63257_40	63493_5	63523_1	63529_59	63533_38	63567_17	63662_4	63682_1	63759_6	63765_62	63801_5	63802_11	63827_19	63995_8	64004_28	64013_6	64147_10	64154_5	64159_26	64171_18	64235_15	64268_2	64272_20	64310_4	64328_44	64382_63	64478_2	64535_10	64637_110	64724_8	64801_2	64931_100	64937_3	64953_23	64963_2	64974_34	65046_4	65072_22	65198_56	65214_2	65244_82	65278_19	65282_32	65308_7	65340_8	65354_14	65460_9	65494_40	65611_50	65687_2	65706_2	65717_19	65748_2	65749_22	65810_2	65974_31	66048_6	66374_5	66472_18	66485_27	66586_72	66625_5	66630_20	66633_4	66641_14	66653_22	66696_3	66719_2	66882_72	66883_23	67066_21	67111_68	67146_38	67159_2	67190_4	67194_20	67232_15	67240_14	67285_53	67306_131	67337_46	67344_7	67387_29	67388_8	67415_11	67432_3	67468_13	67494_7	67500_2	67592_105	67646_34	67689_9	67690_3	67802_12	67946_15	67963_2	68005_16	68085_3	68222_2	68340_44	68434_2	68438_18	68454_85	68490_1	68492_53	68529_5	68570_5	68852_27	68927_8	68952_5	69097_23	69116_13	69179_13	69220_19	69248_48	69280_47	69317_5	69320_7	69355_10	69374_26	69427_52	69472_12	69499_1	69537_5	69548_77	69603_17	69620_17	69728_8	69737_8	69748_9	69775_18	69778_93	69845_5	69885_8	69982_18	70034_51	70111_21	70120_1	70186_8	70244_12	70332_11	70367_33	70577_7	70591_12	70652_1	70656_3	70708_43	70810_49	70827_103	70895_31	70905_22	70921_9	70929_14	70951_43	70970_12	71011_11	71111_7	71131_97	71193_26	71312_15	71406_9	71523_5	71592_3	71596_21	71666_1	71741_7	71785_3	71831_29	71839_20	71916_17	71935_103	71950_12	72032_29	72108_82	72153_2	72232_3	72298_65	72301_31	72409_29	72413_4	72422_17	72639_15	72643_17	72649_6	72719_128	72814_112	72881_1	72926_2	72928_20	73101_35	73111_44	73206_24	73222_76	73275_2	73282_8	73283_1	73292_10	73321_69	73359_29	73389_31	73425_24	73443_73	73508_6	73566_83	73768_24	73834_6	73842_3	73900_29	73933_132	73948_121	74081_59	74200_6	74479_4	74494_5	74760_9	74810_45	74842_6	74862_19	74926_17	74983_5	75027_14	75082_12	75111_21	75150_2	75168_7	75180_21	75291_11	75299_1	75304_26	75367_13	75405_41	75507_45	75521_11	75523_13	75550_14	75601_17	75614_2	75617_3	75703_56	75895_11	75997_3	76041_8	76056_23	76109_97	76138_96	76224_33	76239_20	76272_7	76277_34	76343_3	76370_13	76388_10	76393_105	76427_25	76436_20	76453_14	76466_2	76525_3	76620_53	76624_6	76785_5	76847_8	76881_13	76998_141	77030_26	77097_67	77161_25	77258_1	77336_12	77374_2	77424_10	77496_8	77858_47	77890_47	77992_6	78021_10	78073_61	78115_83	78151_119	78166_12	78169_5	78182_17	78372_2	78407_3	78440_11	78459_41	78597_17	78637_6	78749_9	78845_8	78907_15	78969_23	79073_10	79076_18	79098_32	79188_5	79195_132	79258_35	79276_23	79321_2	79327_6	79371_23	79395_34	79401_6	79485_10	79495_9	79527_24	79657_16	79751_9	79788_26	79927_5	79961_21	80013_6	80024_140	80045_5	80191_46	80219_19	80245_22	80250_20	80370_20	80395_1	80405_12	80445_39	80508_12	80557_1	80592_1	80612_23	80615_11	80628_116	80638_12	80656_8	80660_29	80711_26	80750_8	80788_18	80849_5	80855_11	81013_30	81055_18	81127_8	81159_18	81166_20	81239_21	81257_8	81332_7	81373_8	81450_5	81466_17	81594_130	81599_11	81711_26	81879_11	81946_16	82047_16	82077_2	82088_6	82125_11	82144_130	82232_23	82306_92	82351_1	82355_20	82358_26	82420_33	82465_66	82496_3	82595_13	82614_36	82651_38	82715_4	82727_2	82936_3	82948_2	82998_2	83095_8	83104_6	83144_13	83183_15	83226_42	83283_118	83374_3	83416_1	83471_9	83550_9	83677_2	83760_113	83846_8	83863_24	83946_50	84009_48	84140_16	84158_2	84221_10	84259_24	84262_27	84383_2	84423_3	84475_41	84686_40	84717_9	84755_12	85010_5	85055_14	85163_51	85175_11	85288_12	85294_3	85306_9	85334_47	85361_3	85506_29	85545_8	85552_20	85554_7	85578_20	85645_18	85687_13	85721_48	85741_3	85796_40	85809_32	85834_23	85862_6	85892_4	85925_31	85927_37	85981_2	86007_143	86175_11	86200_5	86201_5	86298_38	86308_15	86405_20	86615_13	86771_3	86809_42	86855_2	86916_10	86917_29	86925_33	86934_71	86962_41	86975_1	87009_15	87103_100	87114_31	87147_5	87168_22	87225_131	87237_16	87295_15	87306_24	87476_31	87540_17	87553_95	87681_11	87684_2	87721_26	87762_31	87831_137	87860_30	87898_20	87931_3	87957_9	87971_35	88047_12	88049_5	88079_1	88096_12	88177_50	88283_29	88337_62	88354_3	88461_117	88641_127	88671_1	88700_20	88762_20	88793_1	88830_8	88888_7	88912_50	88934_2	88947_20	89056_9	89073_58	89148_15	89155_25	89227_14	89272_1	89278_2	89314_9	89389_66	89571_42	89573_5	89667_10	89858_2	89983_11	90009_4	90054_5	90160_5	90180_71	90224_45	90256_12	90337_27	90374_1	90450_8	90522_50	90573_1	90713_88	90715_3	90718_17	90830_4	90866_7	90901_2	90920_1	91052_147	91091_23	91099_30	91280_45	91348_9	91400_32	91465_13	91467_42	91512_38	91584_47	91764_5	91787_19	91801_15	91832_44	91886_15	91922_8	91933_6	91996_10	92000_20	92020_3	92050_10	92119_10	92172_93	92176_56	92243_15	92301_44	92327_15	92487_24	92706_20	92710_12	92735_1	92768_2	92846_3	92895_3	92897_14	92911_35	93054_44	93130_8	93178_16	93238_17	93243_4	93442_8	93444_17	93549_10	93747_31	93833_39	93857_11	93928_9	93971_16	94160_4	94305_80	94327_35	94390_91	94399_21	94526_1	94557_89	94584_17	94620_57	94670_17	94800_8	94817_14	95064_50	95115_8	95258_120	95272_4	95498_10	95502_23	95558_17	95699_5	95855_2	95921_63	95928_5	95992_53	95993_13	96118_15	96162_12	96250_29	96345_6	96403_113	96474_21	96521_1	96593_26	96654_28	96735_39	96781_92	96825_73	96838_34	96867_11	97111_3	97121_18	97157_15	97241_107	97243_11	97244_12	97324_18	97331_78	97406_5	97428_6	97692_20	97723_30	97735_38	97800_14	97864_10	97976_24	98015_14	98095_21	98139_15	98149_23	98223_142	98283_15	98337_20	98432_25	98442_4	98512_3	98566_3	98660_30	98662_64	98752_133	98818_22	98880_1	98889_11	98914_8	98945_34	98957_2	98986_16	99046_27	99071_30	99085_96	99159_12	99185_4	99294_18	99378_12	99489_89	99579_31	99610_23	99779_1	99801_1	99841_9	99896_20	99943_23	99992_7	100013_8	100020_19	100035_3	100114_107	100141_6	100208_37	100492_43	100525_14	100584_11	100600_13	100615_8	100666_5	100674_4	100713_17	100722_26	100760_19	100767_20	100826_2	100870_8	100929_18	100936_7	100964_8	100969_45	100996_79	101048_1	101071_95	101073_10	101125_3	101256_39	101318_53	101356_1	101479_7	101529_35	101589_11	101613_11	101620_6	101627_13	101664_9	101668_20	101671_13	101677_41	101679_104	101809_8	101826_101	101840_42	101885_32	101995_46	102069_2	102070_14	102128_25	102244_88	102254_127	102259_49	102319_6	102523_5	102535_49	102554_2	102562_9	102565_15	102566_38	102596_6	102740_103	102751_15	102776_7	102784_11	102838_11	102889_103	102922_3	102929_4	102942_22	103117_6	103172_18	103266_6	103275_55	103352_55	103370_12	103513_9	103566_31	103576_11	103652_56	103666_174	103674_29	103870_3	103949_13	103982_98	104063_2	104137_11	104185_10	104203_2	104204_4	104210_2	104282_2	104285_12	104309_3	104445_88	104508_64	104512_9	104643_64	104648_13	104710_8	104810_7	104860_71	104882_8	104986_4	104996_26	105086_44	105269_4	105314_2	105332_62	105382_33	105472_5	105559_11	105595_3	105599_81	105712_23	105882_1	105937_114	106111_19	106112_37	106131_9	106137_11	106138_45	106218_52	106230_8	106241_8	106263_8	106349_10	106372_35	106466_6	106476_5	106518_2	106618_2	106705_115	106737_1	106752_24	106808_3	106892_9	106911_8	106919_3	106930_5	106951_4	107029_30	107096_5	107247_10	107312_11	107341_5	107391_5	107415_58	107422_53	107482_43	107501_47	107524_11	107540_2	107545_31	107662_8	107743_148	107821_11	107832_10	107869_6	107904_22	107952_2	107963_62	108013_17	108017_5	108035_161	108057_8	108184_3	108204_10	108215_10	108240_58	108265_8	108281_5	108359_30	108391_7	108393_46	108460_60	108476_19	108556_126	108617_25	108752_3	108754_25	108811_11	108947_39	108991_7	109031_21	109041_32	109077_3	109230_72	109301_11	109340_17	109351_11	109399_78	109461_12	109488_1	109583_15	109596_41	109625_50	109636_2	109750_1	109765_2	109892_40	110061_36	110135_96	110179_48	110257_8	110285_7	110422_45	110457_1	110465_6	110469_3	110504_2	110631_9	110671_1	110763_6	110798_136	110833_31	110938_16	110951_35	110953_5	111078_56	111190_2	111203_4	111268_3	111303_28	111327_3	111340_11	111346_18	111362_8	111367_5	111485_5	111537_2	111579_75	111606_50	111686_96	111751_34	111770_53	111773_6	111814_29	111868_2	112122_7	112140_15	112157_7	112327_32	112344_29	112347_27	112369_29	112375_22	112413_94	112456_99	112612_23	112657_17	112711_3	112714_4	112721_48	112787_22	112811_12	112834_13	113031_9	113132_52	113177_6	113193_9	113449_74	113481_47	113747_7	113784_9	113957_19	113979_111	113991_159	114006_4	114221_19	114288_3	114391_21	114396_3	114426_12	114428_6	114536_30	114625_6	114714_12	114724_41	114874_17	114916_45	114984_1	115009_5	115034_3	115183_1	115245_25	115252_27	115300_2	115315_4	115360_15	115431_69	115480_17	115504_9	115505_66	115547_5	115559_45	115666_20	115676_32	115704_8	115774_15	115850_29	115925_35	115965_115	115974_5	116045_10	116262_5	116338_27	116340_11	116361_20	116391_4	116408_3	116412_119	116427_29	116471_11	116522_26	116898_34	116903_5	116909_20	116921_3	116934_6	116935_31	117078_34	117188_13	117234_55	117244_38	117270_14	117349_31	117461_8	117520_28	117680_12	117731_14	117999_5	118021_66	118064_29	118076_66	118126_33	118164_76	118211_2	118228_4	118260_18	118283_4	118374_3	118449_9	118493_1	118721_8	118807_11	118855_42	118902_37	118962_6	118983_19	118996_5	119005_7	119052_8	119081_12	119096_11	119178_51	119267_53	119273_40	119279_29	119298_9	119323_8	119336_85	119446_18	119452_6	119673_42	119681_19	119812_31	119866_14	119881_38	119943_17	119997_16	120010_5	120015_14	120057_43	120068_14	120098_11	120130_4	120153_63	120162_24	120178_88	120247_2	120325_26	120346_2	120388_19	120411_22	120468_8	120487_57	120563_11	120578_6	120638_6	120664_21	120691_50	120696_43	120699_53	120729_60	120793_11	120807_29	120842_13	120873_17	120985_4	121023_22	121083_50	121156_53	121248_5	121392_70	121396_10	121493_13	121552_30	121573_1	121596_8	121733_19	121755_4	121889_84	121890_1	121952_6	121960_10	122018_44	122019_11	122178_3	122209_53	122210_26	122237_2	122260_24	122329_29	122350_6	122381_147	122403_17	122412_18	122447_20	122465_4	122510_8	122545_55	122623_50	122678_18	122731_13	122882_6	123019_42	123110_7	123158_29	123246_31	123252_7	123326_125	123472_40	123612_28	123665_89	123686_16	123710_7	123728_34	123777_36	123929_6	123985_15	124112_6	124125_1	124166_14	124192_30	124203_22	124271_44	124281_8	124292_3	124341_2	124348_3	124393_19	124455_14	124550_4	124612_2	124761_8	124803_12	124898_3	125099_53	125115_70	125219_8	125291_1	125321_3	125496_19	125569_57	125594_8	125636_5	125757_17	125863_17	125966_21	125977_1	126022_2	126024_13	126168_7	126173_3	126424_26	126532_17	126562_30	126585_37	126754_18	126769_14	126780_8	127031_18	127105_31	127247_6	127362_56	127374_13	127388_122	127452_34	127602_35	127662_2	127694_2	127762_6	127804_123	127849_19	127872_8	127909_18	127962_34	127981_118	127983_99	128079_45	128123_7	128157_65	128173_7	128194_6	128254_44	128274_30	128415_29	128508_2	128514_6	128558_28	128589_61	128606_8	128654_8	128655_43	128710_5	128805_29	128815_1	128942_20	128954_13	129040_36	129070_15	129083_13	129182_4	129219_11	129236_4	129258_31	129272_44	129302_2	129304_6	129411_17	129426_50	129433_4	129536_25	129563_30	129611_22	129765_4	129900_21	129929_29	129960_136	129964_1	129977_14	130024_42	130102_70	130139_105	130256_3	130317_1	130361_38	130381_56	130604_5	130647_3	130765_46	130769_112	130884_6	130897_29	131045_112	131079_27	131131_15	131139_55	131311_105	131352_5	131508_10	131541_45	131546_14	131558_56	131570_4	131646_15	131671_8	131723_67	131728_99	131825_46	131863_21	131883_32	131910_43	131958_2	132001_48	132033_2	132097_27	132104_29	132127_143	132186_12	132228_10	132372_33	132392_3	132439_6	132562_24	132581_6	132657_5	132662_2	132663_3	132733_17	132750_12	132863_11	132904_71	132978_8	132992_1	133025_19	133030_135	133083_56	133140_47	133189_2	133248_1	133334_1	133360_67	133376_91	133387_45	133389_8	133565_26	133592_5	133603_7	133638_24	133653_5	133681_3	133838_58	134029_164	134188_6	134193_59	134206_24	134240_23	134266_76	134358_1	134380_83	134384_139	134389_10	134452_46	134486_68	134618_9	134682_42	134803_21	134808_45	134822_1	134837_18	134838_14	134933_14	135003_75	135008_9	135014_83	135019_2	135038_26	135047_4	135056_18	135095_32	135120_9	135196_35	135216_5	135227_13	135240_13	135257_39	135265_18	135358_10	135367_10	135384_2	135455_13	135490_11	135515_6	135584_8	135640_16	135679_23	135760_17	135772_67	135852_5	135855_39	135940_53	135952_2	136201_69	136212_17	136226_80	136285_1	136384_8	136420_57	136433_13	136456_31	136518_2	136544_2	136547_10	136627_9	136646_19	136699_4	136759_5	136886_49	137057_16	137189_32	137193_2	137215_91	137239_2	137286_111	137305_1	137441_46	137525_26	137561_15	137624_7	137650_69	137681_13	137682_49	137689_16	137716_13	137724_23	137764_35	137802_1	137827_13	137879_17	137893_29	137898_1	138054_107	138147_126	138163_6	138274_16	138300_6	138321_11	138610_50	138653_5	138719_2	138728_5	138748_57	138754_10	138829_8	138854_2	138866_10	138998_15	139023_3	139041_34	139050_95	139194_5	139415_2	139486_4	139560_136	139601_120	139730_7	139829_8	139971_68	140000_44	140010_11	140071_12	140165_27	140219_94	140227_32	140247_36	140256_3	140359_21	140572_30	140670_7	140683_2	140684_13	140706_87	140711_29	140740_1	140771_11	140884_1	141169_44	141172_45	141264_17	141316_6	141345_50	141383_105	141512_114	141516_2	141578_62	141591_22	141797_41	141913_14	141947_6	141953_10	141977_6	141987_34	142035_2	142095_16	142141_47	142146_5	142169_47	142211_4	142226_46	142229_15	142236_31	142250_21	142311_60	142420_10	142443_24	142483_2	142520_2	142583_6	142592_12	142597_30	142655_5	142735_77	142742_4	142773_71	142848_145	142870_42	142890_8	142945_21	142979_29	143003_82	143011_9	143018_49	143021_14	143075_13	143209_9	143259_29	143278_43	143329_5	143338_17	143344_1	143399_10	143401_32	143439_7	143645_25	143839_16	143861_2	143889_10	143926_10	144108_32	144237_52	144249_3	144280_7	144347_12	144355_7	144395_11	144499_58	144610_54	144616_8	144741_2	144747_5	144828_6	144941_1	145126_116	145168_11	145225_8	145306_3	145315_7	145395_74	145468_1	145532_41	145578_17	145737_2	145778_11	145791_111	145829_5	145957_11	145993_5	146125_17	146232_20	146268_4	146298_4	146338_11	146347_124	146495_6	146547_2	146563_20	146715_8	146720_11	146877_78	146929_44	147035_10	147041_24	147128_47	147176_9	147255_10	147325_10	147332_8	147388_2	147528_56	147579_8	147583_100	147600_2	147612_2	147660_35	147668_54	147671_149	147678_42	147702_11	147773_164	147803_85	147831_12	147855_5	147868_92	147920_131	148009_12	148018_54	148091_1	148186_30	148273_9	148516_14	148682_92	148738_21	148797_56	148802_112	148803_41	148847_69	148849_23	149000_5	149018_21	149029_13	149075_21	149097_27	149144_16	149219_23	149278_36	149360_15	149439_27	149456_38	149490_1	149536_25	149584_5	149697_8	149702_2	149816_47	149897_17	149930_2	149942_7	149959_1	150001_21	150040_81	150110_81	150197_121	150218_14	150260_18	150280_17	150358_140	150386_1	150486_10	150503_3	150571_22	150617_91	150638_11	150643_100	150750_6	150832_4	150833_63	150908_62	150922_126	150928_9	150941_10	151129_27	151222_14	151308_16	151316_12	151341_1	151370_38	151379_13	151482_32	151486_5	151548_1	151564_11	151566_5	151617_13	151668_2	151764_5	151779_2	151906_24	151942_23	151954_2	152092_13	152186_17	152215_54	152218_49	152336_19	152341_15	152347_16	152376_23	152402_9	152498_4	152531_1	152584_9	152715_22	152793_8	152829_15	152849_11	152856_8	152943_3	152989_19	153029_7	153060_41	153076_110	153107_88	153114_10	153129_15	153157_9	153171_23	153317_2	153441_109	153464_13	153476_8	153495_6	153528_23	153643_2	153699_5	153712_16	153766_7	153789_30	153796_11	153957_20	154048_2	154051_34	154114_9	154135_132	154151_3	154250_88	154274_25	154509_51	154521_30	154529_14	154550_20	154581_36	154642_20	154679_14	154724_11	154730_11	154839_20	155011_2	155019_19	155066_32	155196_20	155263_8	155314_12	155429_53	155448_8	155589_23	155795_8	155879_130	155941_33	156005_72	156014_17	156072_1	156203_57	156282_54	156607_8	156639_22	156643_8	156671_11	156795_14	156822_55	156868_25	156903_48	156918_3	156921_38	156948_10	157057_20	157084_13	157104_90	157141_4	157154_101	157216_28	157278_10	157349_3	157368_1	157411_8	157447_40	157501_57	157504_22	157554_7	157608_20	157688_8	157708_52	157709_2	157729_62	157747_5	157890_9	157919_8	157978_144	158055_9	158199_78	158231_6	158416_6	158485_17	158501_47	158650_68	158744_6	158757_27	158761_11	158862_6	158961_15	158976_13	159037_15	159038_19	159065_16	159092_1	159181_3	159203_68	159333_2	159375_16	159387_8	159507_2	159571_19	159601_14	159640_36	159642_3	159680_57	159805_5	159906_5	159949_31	160023_11	160104_14	160260_2	160286_7	160320_10	160334_6	160397_42	160619_42	160652_12	160656_35	160662_8	160811_19	160832_9	160863_29	160880_10	161053_77	161059_24	161187_4	161230_9	161239_3	161460_15	161553_12	161770_16	161857_2	161900_5	162000_20	162031_12	162106_22	162122_14	162164_36	162191_70	162251_8	162421_37	162430_27	162469_38	162542_23	162648_5	162725_3	162863_8	162886_22	162891_59	162904_55	163054_9	163057_10	163078_15	163109_29	163353_17	163401_18	163479_41	163506_13	163558_5	163639_1	163726_3	163756_6	163844_17	163870_5	163883_41	163996_4	164268_59	164280_22	164282_21	164335_11	164342_6	164349_1	164444_43	164529_19	164597_8	164606_9	164744_25	164752_15	164764_9	165020_34	165065_2	165124_69	165190_15	165235_9	165237_21	165251_10	165280_11	165365_39	165384_48	165477_7	165502_4	165685_23	165726_29	165755_10	165806_1	165807_36	165922_1	165976_11	166068_103	166077_5	166103_58	166171_27	166220_1	166263_17	166439_73	166467_50	166590_17	166667_25	166743_40	166799_6	166833_8	166836_5	166858_13	166985_95	167026_29	167291_15	167292_8	167329_70	167367_11	167391_116	167547_11	167564_33	167689_22	167719_12	167800_3	167810_103	167966_1	168004_15	168010_35	168034_13	168089_53	168099_37	168147_7	168259_5	168326_3	168374_14	168378_23	168493_8	168494_38	168504_43	168513_29	168644_42	168652_17	168668_11	168677_77	168709_11	168734_6	168738_37	168748_1	168749_14	168842_22	168928_49	169059_6	169072_13	169126_1	169203_9	169374_115	169376_3	169453_11	169908_2	169917_3	170010_4	170023_3	170052_19	170140_30	170195_7	170295_5	170305_29	170338_34	170414_59	170530_4	170551_16	170577_8	170646_4	170703_8	170746_71	170751_11	170764_13	170794_2	170808_14	170842_20	170858_7	170977_11	171007_3	171034_6	171063_12	171160_61	171175_65	171181_3	171452_28	171552_68	171572_11	171588_72	171758_27	171831_3	171849_2	171981_53	172059_3	172191_22	172233_35	172260_38	172300_8	172412_19	172420_33	172435_74	172481_13	172482_17	172578_42	172630_9	172657_8	172665_6	172807_20	173003_10	173152_141	173157_4	173160_16	173168_31	173193_22	173239_15	173391_32	173432_4	173700_3	173770_39	173836_62	173858_8	173865_13	173886_18	174017_36	174018_2	174157_51	174194_26	174253_8	174267_16	174419_15	174481_9	174595_26	174614_37	174639_42	174650_29	174696_3	174703_52	174767_24	174772_13	174824_92	174859_51	174938_34	174971_15	174976_88	174993_2	175018_72	175083_32	175138_53	175316_13	175373_6	175379_26	175436_13	175517_8	175519_102	175536_3	175622_6	175663_56	175744_98	175857_123	175879_15	175880_5	175887_7	175893_26	175898_13	176002_61	176055_156	176117_33	176154_28	176158_6	176271_21	176533_55	176717_2	176767_2	176796_115	176844_2	176846_7	176888_42	176889_7	176912_35	177001_106	177003_8	177031_5	177115_5	177208_20	177390_5	177400_37	177429_24	177464_25	177471_2	177510_51	177515_1	177523_5	177533_16	177575_22	177606_20	177747_2	178007_89	178035_12	178079_45	178178_7	178227_28	178540_54	178587_1	178618_38	178622_2	178624_38	178630_10	178660_15	178860_2	179020_2	179040_47	179075_19	179170_3	179201_18	179437_73	179480_3	179615_63	179619_23	179641_5	179740_3	179767_72	179906_13	180011_21	180080_17	180138_44	180162_15	180182_19	180217_11	180257_26	180277_11	180302_2	180358_6	180360_53	180382_62	180417_15	180486_11	180608_15	180652_62	180723_28	180800_28	180869_2	180905_29	180956_15	180972_4	181121_3	181138_31	181267_13	181296_104	181330_1	181496_11	181579_72	181634_59	181654_17	181713_50	181718_18	181794_28	181833_8	181839_11	181976_17	182007_37	182009_8	182157_12	182224_3	182367_11	182446_3	182447_7	182491_9	182499_21	182502_5	182536_89	182621_5	182677_27	182709_18	182814_17	182822_5	183022_25	183085_80	183107_114	183123_78	183139_18	183159_2	183196_2	183222_8	183231_20	183282_11	183305_11	183319_55	183322_19	183492_5	183566_8	183664_10	183669_7	183687_33	183804_29	183829_49	183890_7	183986_1	184057_4	184061_5	184112_14	184114_3	184210_7	184239_142	184273_28	184351_148	184466_22	184525_7	184565_11	184574_3	184734_33	184753_12	184840_2	184853_20	184892_7	184930_24	184966_67	184986_62	185008_3	185071_68	185081_4	185085_56	185111_41	185157_37	185161_59	185273_24	185279_44	185307_2	185343_15	185436_28	185549_2	185566_6	185574_9	185586_11	185626_93	185737_33	185749_14	185812_7	185897_16	185921_44	185944_9	185960_1	185999_79	186015_94	186045_39	186171_5	186229_16	186254_47	186347_62	186409_5	186429_15	186499_14	186512_23	186553_41	186579_4	186658_2	186676_10	186780_8	186918_9	186940_14	186949_33	187032_116	187116_40	187188_9	187214_2	187238_6	187308_1	187395_33	187423_3	187439_8	187469_1	187631_12	187646_112	187653_6	187676_7	187681_3	187720_104	187736_2	187742_24	187770_130	187776_2	187842_13	187863_10	188016_22	188022_32	188098_69	188104_17	188141_98	188170_16	188179_55	188199_23	188236_7	188239_16	188365_1	188367_9	188484_9	188494_24	188519_35	188522_3	188523_8	188535_13	188586_21	188612_3	188643_10	188657_3	188730_12	188768_66	188792_19	188869_51	188886_34	188890_32	189045_11	189076_24	189084_120	189156_11	189185_64	189263_50	189267_3	189306_89	189365_40	189410_19	189692_14	189725_1	189760_67	189849_5	189908_6	189978_19	190076_35	190110_2	190120_6	190147_18	190148_2	190152_11	190195_5	190228_13	190323_5	190466_11	190498_56	190512_4	190619_18	190682_22	190713_47	190730_2	190734_44	190865_7	190907_14	191014_25	191042_7	191082_59	191089_17	191130_2	191184_15	191197_66	191210_126	191222_9	191245_24	191282_35	191287_15	191380_47	191392_6	191418_2	191444_23	191497_10	191785_11	191946_2	192016_6	192049_5	192070_6	192075_24	192077_103	192190_43	192363_37	192390_24	192396_7	192411_12	192485_7	192498_8	192514_6	192611_9	192612_85	192688_13	192714_23	192795_13	192815_39	192821_64	192847_6	192850_16	192937_4	193000_23	193021_19	193044_31	193076_6	193102_143	193227_29	193321_127	193335_115	193457_2	193473_15	193528_3	193594_17	193755_33	193805_4	194031_12	194076_23	194160_80	194197_5	194202_31	194206_56	194223_20	194251_27	194286_1	194404_14	194429_26	194458_20	194566_41	194587_48	194599_52	194661_32	194692_73	194738_9	194777_21	194867_14	194961_1	194993_5	195074_31	195105_70	195162_41	195242_8	195243_6	195253_11	195332_18	195340_13	195397_8	195541_7	195578_23	195620_63	195637_6	195678_45	195767_71	195852_41	195861_12	195865_2	195917_2	195937_20	195938_35	196046_7	196075_11	196201_9	196233_1	196234_149	196336_36	196349_14	196485_2	196527_9	196600_4	196700_4	196718_8	196814_8	196829_4	196914_18	197069_5	197095_16	197128_8	197173_66	197206_2	197207_45	197237_1	197244_1	197301_53	197318_35	197339_5	197341_27	197457_11	197486_55	197507_28	197566_14	197580_1	197720_26	197832_2	197835_45	197873_15	197885_17	197892_14	198032_46	198089_2	198131_22	198137_17	198168_7	198296_1	198339_1	198367_67	198381_2	198450_15	198502_3	198533_89	198569_2	198576_108	198765_15	198842_47	198848_114	198885_20	198937_6	198963_45	199000_30	199019_84	199050_41	199103_28	199204_125	199227_22	199243_11	199296_23	199385_6	199395_22	199796_10	199838_88	199850_15	199928_1	199935_12	200113_65	200172_9	200191_66	200197_88	200283_85	200311_4	200423_2	200440_4	200451_1	200454_16	200494_4	200520_146	200615_28	200686_147	200884_83	201165_3	201411_7	201527_45	201544_2	201600_59	201705_2	201712_25	201779_101	201789_8	201795_3	201896_31	201947_45	201987_11	202207_120	202221_7	202237_3	202256_42	202295_5	202316_4	202341_38	202380_2	202414_11	202456_38	202495_6	202526_6	202539_65	202550_16	202610_5	202623_5	202649_12	202793_125	202873_8	202937_70	202980_48	203012_26	203028_13	203104_125	203133_11	203207_7	203318_1	203411_76	203515_3	203525_3	203527_55	203543_10	203603_15	203809_5	203832_25	203989_60	204062_11	204104_3	204266_4	204273_30	204312_88	204320_27	204397_23	204436_35	204457_55	204465_48	204474_11	204486_5	204547_8	204551_8	204656_3	204658_44	204715_5	204984_3	204994_26	204997_57	205053_57	205228_17	205278_59	205287_3	205320_68	205419_8	205492_17	205602_8	205633_34	205642_6	205673_3	205689_37	205858_14	205877_30	205958_38	206001_8	206037_2	206072_9	206073_66	206216_6	206236_111	206312_86	206354_7	206404_1	206479_99	206574_74	206651_24	206725_2	206858_8	206880_36	207006_33	207028_6	207044_18	207093_26	207105_19	207238_8	207261_4	207288_9	207409_30	207426_24	207497_86	207522_83	207546_35	207576_41	207691_9	207742_2	207756_9	207801_33	207820_49	208034_14	208035_43	208244_2	208251_1	208253_3	208254_2	208295_30	208303_3	208308_8	208342_88	208351_34	208368_45	208414_6	208476_2	208548_5	208595_2	208883_8	208893_4	209037_39	209063_12	209095_31	209163_43	209188_43	209208_24	209213_25	209247_43	209250_13	209279_25	209436_4	209510_29	209616_2	209693_15	209763_21	209875_5	209934_8	210023_1	210027_16	210030_2	210046_8	210097_82	210155_2	210199_4	210216_7	210265_19	210319_79	210325_38	210373_5	210556_20	210707_14	210756_8	210766_55	210839_24	210880_32	211023_8	211110_55	211126_5	211192_3	211223_4	211231_23	211288_12	211326_45	211360_12	211425_3	211454_4	211464_34	211490_5	211615_39	211618_60	211663_9	211672_45	211776_11	211888_9	211972_39	211995_9	212085_57	212206_6	212303_39	212319_21	212332_16	212357_52	212509_10	212547_2	212688_47	212704_15	212772_38	212896_9	212925_26	212936_37	212963_6	212976_18	213002_20	213058_7	213191_72	213248_71	213339_2	213388_7	213422_83	213515_5	213554_60	213587_53	213733_5	213844_91	213854_26	213868_3	213870_98	213889_5	213958_3	213974_7	214040_1	214059_35	214082_21	214087_1	214269_8	214301_51	214317_71	214388_3	214426_86	214563_47	214644_73	214670_6	214713_60	214837_58	214839_4	214867_11	214915_49	214920_1	215011_2	215209_41	215239_24	215286_8	215378_2	215411_15	215509_1	215521_22	215589_1	215629_1	215635_64	215686_6	215710_3	215895_92	215900_21	215957_7	215994_5	216017_4	216179_8	216190_57	216207_3	216222_61	216272_26	216300_15	216314_2	216321_11	216324_4	216417_68	216432_86	216552_35	216653_82	216658_11	216761_7	216776_8	216809_27	216821_11	216834_17	216855_4	216872_48	216907_21	216933_27	216947_20	217039_10	217057_21	217065_17	217158_1	217252_4	217340_19	217468_3	217541_13	217627_6	217632_59	217634_23	217681_21	217798_1	217875_1	217964_37	218090_5	218138_29	218166_21	218217_50	218238_126	218249_87	218297_1	218333_4	218343_5	218449_4	218473_50	218591_5	218634_14	218711_29	218774_7	218835_31	218872_29	218939_61	219027_1	219085_34	219128_19	219247_105	219248_79	219255_17	219274_4	219319_5	219405_25	219434_59	219452_103	219462_23	219634_2	219669_20	219691_2	219700_101	219772_12	219829_32	220058_4	220150_26	220227_3	220277_8	220298_7	220374_11	220410_27	220412_12	220453_3	220478_5	220488_12	220585_23	220679_19	220685_82	220743_8	220802_63	220817_15	220849_58	220918_12	221015_1	221058_45	221150_5	221159_7	221242_8	221250_7	221283_11	221303_21	221375_37	221386_5	221400_3	221402_21	221405_5	221442_53	221595_20	221609_2	221637_11	221690_2	221817_18	221903_11	221971_54	221996_13	222133_64	222149_31	222176_11	222182_29	222193_4	222198_135	222201_95	222226_23	222352_15	222454_21	222480_23	222502_7	222572_24	222619_3	222627_55	223067_4	223074_11	223307_6	223354_9	223537_14	223571_23	223601_83	223656_19	223664_28	223681_8	223771_4	223816_22	223834_17	223846_2	223886_6	223969_23	223976_39	224457_2	224486_17	224606_14	224613_124	224663_8	224687_114	224725_7	224761_29	224811_48	224925_77	225024_20	225227_21	225350_2	225374_54	225408_7	225507_6	225513_1	225614_12	225653_49	225708_5	225902_18	225960_16	225994_4	226030_1	226047_17	226052_12	226056_14	226102_49	226370_27	226418_89	226439_35	226614_30	226641_7	226728_8	226732_39	226819_26	226836_59	226842_12	226846_38	226869_107	226872_8	226875_36	226892_23	226898_15	226990_6	227010_24	227084_8	227294_29	227304_33	227341_91	227589_5	227613_31	227638_2	227734_8	227831_9	227906_29	227956_12	227993_25	227998_113	228106_26	228157_32	228242_6	228391_65	228438_4	228717_52	228740_59	228760_49	228838_1	228845_1	228849_26	228969_26	228998_40	229074_26	229309_17	229335_5	229381_2	229442_31	229616_20	229680_12	229733_11	229757_3	229769_5	229803_23	229972_2	230056_45	230341_10	230515_16	230533_75	230583_4	230629_13	230657_5	230681_29	230684_13	230710_26	230712_5	230715_3	230781_5	230989_38	231031_5	231068_25	231078_14	231097_17	231139_17	231235_10	231236_25	231279_18	231324_19	231411_14	231419_7	231505_8	231628_29	231639_12	231851_116	231969_47	232101_17	232126_38	232144_34	232214_25	232251_20	232445_3	232489_15	232596_22	232710_10	232711_27	232737_14	232743_18	232789_32	232932_93	232935_2	232951_12	233006_73	233039_30	233041_23	233076_84	233121_5	233148_2	233216_19	233272_15	233399_153	233420_7	233575_2	233663_29	233751_16	233863_60	233890_9	233923_8	233957_6	233980_23	234026_14	234183_11	234252_7	234253_2	234318_6	234449_26	234589_3	234599_82	234617_18	234663_21	234665_6	234678_36	234684_19	234692_9	234706_93	234889_8	235121_20	235135_9	235146_31	235175_35	235180_14	235325_5	235334_52	235350_25	235370_56	235399_3	235479_26	235527_11	235548_24	235567_4	235636_14	235645_35	235695_22	235710_2	235715_52	235769_23	235801_9	235886_1	235941_2	235965_44	236020_7	236027_23	236033_9	236053_7	236103_1	236121_11	236123_65	236501_9	236508_48	236580_11	236611_25	236649_27	236710_4	236719_58	236788_47	236851_40	237019_1	237065_40	237091_16	237228_29	237237_16	237352_62	237396_11	237479_32	237495_21	237555_5	237618_4	237667_1	237734_5	237854_8	237868_18	237905_27	238005_9	238015_7	238037_42	238224_15	238438_130	238464_17	238561_10	238574_44	238709_24	238844_18	238874_1	238890_8	238977_15	239012_43	239028_1	239165_10	239183_77	239208_9	239258_9	239305_31	239428_2	239495_10	239571_19	239573_4	239633_10	239642_5	239742_1	239871_17	239882_15	239885_1	239939_9	239977_1	239984_13	239988_1	240015_76	240048_149	240098_3	240110_1	240160_16	240204_9	240374_51	240380_11	240434_25	240521_5	240545_9	240676_3	240729_10	240785_1	240926_17	241024_11	241057_4	241155_25	241254_56	241256_12	241325_9	241454_54	241519_20	241893_44	241894_26	241934_14	241978_23	242022_1	242042_8	242142_7	242195_13	242264_14	242471_9	242547_6	242570_70	242586_17	242621_3	242688_4	242729_9	242748_13	242815_5	242817_123	242834_8	242891_9	242962_33	243007_14	243061_27	243143_98	243205_9	243343_93	243385_22	243392_3	243463_20	243515_29	243600_20	243735_2	243768_65	243843_44	243950_1	243963_10	243974_35	244055_5	244112_18	244252_51	244277_19	244784_13	244841_31	244861_16	244870_54	244928_2	244930_5	244960_16	245018_5	245047_4	245100_128	245150_122	245193_33	245247_14	245260_39	245303_14	245320_30	245330_99	245336_36	245385_3	245399_37	245411_19	245418_26	245534_33	245582_47	245601_14	245663_145	245772_24	245780_7	245899_10	245939_5	246120_9	246186_37	246247_5	246254_33	246268_2	246288_8	246311_8	246354_127	246407_14	246595_43	246613_35	246808_76	246869_3	246884_14	246969_4	246980_13	246994_17	247033_54	247034_38	247120_40	247140_141	247489_8	247552_29	247619_1	247797_64	247827_22	247829_6	247860_11	247886_35	247940_8	247998_15	248007_26	248042_52	248225_135	248232_4	248414_12	248590_37	248653_17	248792_18	248830_10	248888_5	248931_7	248956_19	248966_4	249094_35	249306_55	249533_42	249629_14	249643_1	249674_5	249732_5	249809_35	249875_7	249986_60	250012_71	250115_71	250163_8	250194_19	250367_42	250372_39	250395_19	250431_2	250481_11	250493_10	250494_15	250495_28	250496_52	250502_13	250503_20	250504_23	250506_15	250509_35	250511_4	250513_91	250519_9	250520_48	250530_10	250533_29	250534_3	250538_26	250539_3	250540_14	250542_28	250544_4	250550_48	250551_13	250554_33	250557_20	250558_5	250564_53	250571_1	250573_12	250577_1	250578_7	250580_15	250597_53	250608_26	250616_32	250622_41	250624_3	250626_11	250627_7	250628_13	250631_11	250632_5	250634_72	250635_8	250636_12	250638_43	250639_14	250640_2	250644_4	250646_16	250649_48	250650_5	250651_87	250652_38	250655_125	250664_1	250666_6	250667_3	250671_32	250678_40	250682_24	250685_9	250687_11	250688_4	250692_24	250699_3	250701_6	250702_6	250703_9	250706_16	250709_9	250710_10	250713_1	250715_113	250717_2	250718_8	250729_55	250730_19	250732_27	250734_32	250735_13	250736_5	250739_17	250740_3	250744_27	250745_7	250748_9	250752_38	250760_142	250761_21	250764_29	250770_23	250774_3	250776_56	250778_1	250781_106	250782_6	250787_36	250788_20	250790_92	250796_1	250797_7	250801_62	250802_5	250804_21	250805_95	250815_43	250817_14	250821_23	250823_21	250824_35	250825_42	250834_19	250836_4	250837_5	250848_107	250850_2	250854_2	250856_6	250858_2	250863_24	250866_25	250868_9	250875_3	250889_11	250892_9	250894_36	250896_13	250898_10	250899_25	250902_11	250903_93	250910_32	250912_28	250922_21	250924_19	250925_1	250926_4	250927_71	250933_9	250937_20	250938_8	250942_14	250945_48	250951_4	250954_1	250959_42	250961_3	250964_1	250965_23	250970_57	250971_20	250973_25	250976_3	250999_9	251003_11	251005_6	251009_7	251010_67	251011_2	251014_87	251018_3	251020_12	251021_38	251030_24	251033_18	251034_13	251041_11	251049_9	251050_2	251051_21	251053_15	251059_8	251060_2	251062_26	251065_4	251068_6	251074_32	251075_4	251078_4	251081_49	251082_8	251083_2	251086_30	251090_1	251091_4	251094_38	251099_38	251100_7	251101_1	251105_5	251106_3	251107_8	251108_114	251111_29	251116_1	251122_5	251123_9	251138_23	251141_2	251145_28	251150_51	251152_3	251159_8	251162_8	251163_4	251165_7	251168_1	251175_17	251176_47	251181_14	251186_17	251189_16	251191_23	251192_142	251193_78	251194_9	251199_2	251201_11	251202_2	251205_49	251210_1	251213_20	251214_42	251221_97	251222_10	251236_17	251241_3	251243_8	251247_12	251248_3	251250_7	251258_6	251260_28	251264_8	251266_19	251269_43	251270_42	251271_5	251275_7	251276_11	251278_10	251282_15	251285_23	251286_11	251287_2	251289_14	251291_59	251297_27	251299_12	251303_33	251305_135	251307_35	251308_5	251309_59	251311_52	251313_9	251315_76	251318_57	251320_63	251323_6	251324_98	251333_17	251334_21	251335_9	251344_13	251345_3	251348_33	251350_21	251354_27	251355_68	251358_4	251359_15	251363_4	251370_17	251371_8	251375_21	251376_30	251377_2	251382_5	251383_7	251387_9	251388_11	251390_5	251393_6	251394_5	251398_49	251401_74	251406_36	251407_1	251408_44	251409_14	251410_15	251414_25	251416_3	251420_4	251427_51	251428_6	251434_28	251436_20	251440_15	251441_53	251443_12	251444_71	251445_5	251447_9	251450_8	251459_15	251462_5	251468_15	251474_8	251483_5	251489_35	251495_10	251496_95	251500_33	251501_7	251502_8	251507_37	251512_82	251518_24	251519_13	251521_5	251524_5	251527_35	251528_43	251533_16	251540_71	251553_14	251556_90	251561_12	251562_24	251565_2	251566_3	251570_80	251571_38	251572_16	251577_26	251578_3	251580_30	251581_8	251582_28	251584_8	251585_17	251587_31	251592_28	251593_20	251598_26	251601_8	251602_1	251603_2	251610_45	251614_80	251616_89	251625_22	251626_10	251628_14	251632_41	251635_67	251637_12	251638_83	251640_20	251641_16	251643_14	251645_36	251651_24	251653_10	251655_33	251657_45	251663_29	251666_30	251668_7	251671_29	251672_37	251678_8	251684_1	251686_27	251689_68	251690_2	251695_125	251703_1	251707_29	251712_9	251717_16	251720_33	251723_13	251725_19	251730_13	251732_49	251739_8	251743_1	251747_62	251750_52	251751_13	251752_5	251756_6	251762_43	251763_52	251765_3	251771_28	251772_11	251773_1	251777_75	251778_12	251782_47	251784_4	251788_6	251789_49	251792_69	251794_63	251802_3	251803_12	251812_3	251813_22	251819_14	251820_17	251822_1	251823_3	251831_11	251833_8	251840_40	251841_18	251842_5	251843_43	251851_50	251855_21	251857_2	251858_3	251859_39	251868_12	251871_11	251878_32	251880_3	251881_130	251885_11	251887_58	251888_19	251889_6	251892_7	251895_2	251905_12	251906_11	251907_1	251915_2	251917_25	251919_16	251921_29	251924_21	251925_5	251926_62	251927_43	251928_24	251939_8	251944_29	251952_60	251963_16	251964_43	251966_43	251968_2	251969_2	251973_11	251975_12	251977_1	251986_5	251988_25	251992_13	251995_2	251997_3	251998_5	251999_7	252000_5	252001_43	252009_41	252015_16	252016_8	252019_5	252023_6	252024_43	252026_6	252028_22	252029_13	252030_20	252034_9	252038_30	252040_19	252041_26	252044_35	252045_15	252050_15	252051_71	252052_1	252053_36	252054_34	252058_9	252059_32	252061_30	252063_26	252068_1	252071_13	252072_18	252075_109	252080_4	252082_18	252089_4	252092_9	252095_45	252109_5	252110_22	252111_7	252113_126	252117_19	252120_4	252123_8	252125_2	252130_6	252131_18	252132_28	252135_35	252137_1	252140_21	252141_21	252148_9	252151_89	252154_107	252155_35	252158_4	252162_11	252163_41	252166_9	252170_6	252172_19	252174_8	252176_3	252181_6	252185_35	252186_10	252188_27	252190_27	252192_6	252198_53	252199_10	252201_3	252211_9	252220_32	252222_15	252226_25	252232_13	252233_21	252234_8	252236_20	252239_26	252245_27	252247_38	252248_9	252251_36	252253_46	252254_53	252255_6	252256_6	252257_8	252260_2	252263_8	252264_17	252265_12	252267_16	252268_2	252270_9	252272_24	252278_43	252281_8	252282_12	252284_17	252287_11	252289_16	252292_5	252297_9	252299_31	252300_6	252302_21	252309_4	252310_14	252318_4	252321_1	252322_16	252323_11	252324_5	252328_2	252329_28	252331_22	252336_4	252338_15	252343_1	252349_2	252351_3	252352_3	252356_16	252359_22	252368_47	252377_7	252379_88	252383_64	252386_9	252388_6	252390_42	252393_11	252394_36	252398_5	252402_10	252406_2	252407_7	252414_77	252416_57	252420_21	252421_6	252427_29	252428_19	252429_10	252440_20	252444_11	252445_29	252446_13	252449_39	252454_4	252456_30	252460_3	252467_11	252468_42	252471_15	252472_12	252474_12	252476_14	252477_30	252479_1	252480_47	252484_100	252486_47	252487_64	252494_6	252496_1	252498_8	252501_26	252509_13	252512_6	252514_47	252522_63	252524_23	252527_23	252536_50	252546_11	252547_3	252548_14	252556_1	252557_2	252559_21	252561_2	252563_7	252565_139	252566_21	252570_13	252579_30	252581_13	252584_4	252590_81	252591_30	252598_5	252603_15	252605_15	252609_129	252610_20	252611_2	252616_33	252625_71	252629_9	252632_6	252635_6	252637_110	252638_8	252639_88	252642_11	252645_14	252654_27	252655_62	252656_13	252659_33	252662_98	252665_3	252668_73	252674_9	252677_109	252681_22	252682_6	252684_11	252685_9	252686_68	252689_12	252690_2	252691_24	252693_33	252698_64	252701_2	252704_27	252705_20	252706_34	252709_47	252710_96	252713_2	252720_11	252721_2	252725_4	252727_4	252729_39	252736_8	252737_3	252738_15	252740_49	252743_20	252744_30	252746_33	252747_12	252750_22	252752_143	252753_1	252754_29	252756_22	252761_72	252766_3	252767_16	252770_24	252771_4	252775_2	252776_4	252780_38	252781_54	252784_21	252787_3	252788_29	252791_11	252793_3	252794_43	252798_2	252808_5	252809_20	252812_12	252814_33	252817_7	252818_3	252821_99	252824_91	252832_26	252837_44	252838_17	252840_2	252842_6	252843_2	252844_35	252845_47	252846_68	252850_4	252851_18	252853_29	252859_24	252864_36	252869_2	252872_6	252878_4	252881_68	252883_110	252886_9	252888_51	252890_32	252891_39	252897_4	252900_14	252902_18	252904_2	252910_7	252911_43	252918_19	252919_50	252920_17	252924_12	252928_1	252931_11	252932_13	252933_5	252939_26	252941_11	252946_4	252951_2	252952_99	252956_3	252957_38	252958_11	252959_41	252962_15	252963_6	252964_14	252966_17	252967_28	252969_84	252971_12	252976_53	252981_18	252983_26	252987_14	252989_19	252990_4	252992_32	252995_9	253000_50	253001_38	253003_20	253005_5	253006_29	253007_18	253009_12	253010_11	253011_12	253012_24	253013_17	253016_5	253017_11	253019_6	253025_4	253026_23	253029_124	253031_1	253033_28	253036_18	253037_34	253039_104	253041_10	253047_2	253050_9	253051_8	253052_146	253055_50	253057_5	253059_39	253061_45	253066_12	253068_28	253070_5	253073_86	253075_17	253077_3	253078_8	253080_98	253087_5	253093_4	253097_2	253102_26	253104_21	253107_18	253109_21	253110_2	253112_6	253119_2	253124_7	253125_15	253128_90	253130_5	253131_19	253133_117	253135_8	253137_20	253140_5	253152_30	253156_20	253162_2	253165_7	253171_22	253172_18	253180_26	253185_5	253187_19	253189_7	253191_21	253197_110	253199_15	253200_7	253201_12	253209_8	253213_72	253214_44	253217_1	253228_43	253234_17	253235_100	253237_11	253241_16	253244_2	253246_3	253247_31	253252_20	253255_31	253256_71	253259_15	253260_6	253265_1	253267_30	253268_12	253270_21	253275_18	253285_130	253286_12	253290_46	253291_103	253292_11	253295_42	253300_2	253301_15	253302_5	253305_26	253307_8	253308_11	253309_46	253315_3	253316_41	253317_6	253322_6	253324_131	253330_20	253335_37	253336_42	253337_8	253343_2	253344_11	253346_31	253349_18	253354_65	253357_7	253359_3	253360_10	253363_5	253368_35	253373_1	253374_38	253376_20	253378_15	253379_7	253383_2	253385_3	253391_9	253392_2	253399_6	253400_16	253401_49	253403_2	253406_43	253410_85	253411_50	253413_38	253414_2	253415_25	253416_16	253417_26	253419_30	253424_43	253425_4	253428_55	253430_124	253431_23	253432_3	253433_10	253436_5	253440_67	253447_5	253451_4	253452_28	253458_11	253459_13	253461_55	253467_2	253468_23	253469_84	253471_1	253473_11	253474_49	253477_16	253478_4	253480_81	253482_47	253492_7	253497_4	253502_34	253503_44	253504_1	253505_5	253506_3	253509_52	253513_7	253514_33	253516_9	253519_33	253521_14	253522_31	253523_4	253524_32	253527_31	253529_1	253532_15	253535_2	253538_2	253544_14	253545_51	253546_1	253548_3	253553_10	253556_1	253559_46	253560_19	253561_12	253566_42	253567_12	253569_6	253571_144	253574_4	253576_32	253582_21	253587_5	253592_16	253594_3	253595_5	253596_4	253599_4	253602_3	253603_26	253609_10	253610_2	253611_24	253612_36	253614_13	253615_90	253618_39	253621_23	253622_2	253624_17	253625_8	253634_6	253637_17	253638_9	253647_14	253653_7	253654_12	253656_12	253659_17	253664_74	253669_2	253671_9	253677_102	253678_107	253679_12	253681_8	253684_33	253685_103	253686_12	253688_4	253689_13	253700_33	253703_1	253704_54	253710_1	253712_6	253714_10	253715_2	253718_8	253720_5	253721_23	253723_13	253725_5	253727_73	253728_7	253730_16	253731_2	253733_3	253736_11	253741_17	253746_71	253747_52	253748_2	253749_1	253752_11	253756_53	253758_45	253759_18	253760_2	253761_25	253763_22	253766_3	253769_2	253778_8	253779_28	253783_24	253789_45	253795_7	253796_6	253800_3	253806_5	253807_16	253811_8	253821_41	253823_38	253826_1	253827_12	253828_10	253832_8	253841_32	253842_38	253847_50	253851_10	253852_18	253862_62	253863_7	253864_8	253867_35	253871_15	253872_18	253873_2	253877_82	253881_6	253882_1	253884_3	253885_16	253886_27	253887_23	253891_27	253895_13	253896_15	253898_1	253904_20	253905_8	253906_33	253912_38	253913_15	253914_21	253916_24	253917_1	253921_22	253924_12	253927_10	253932_13	253933_4	253935_30	253936_120	253937_16	253943_59	253946_33	253950_23	253951_32	253952_16	253953_5	253954_10	253955_3	253958_17	253960_3	253961_22	253963_27	253965_35	253967_4	253970_98	253974_2	253975_18	253978_16	253979_13	253980_19	253983_11	253985_12	253993_6	253994_4	253995_10	254003_20	254005_60	254009_27	254010_76	254012_12	254016_1	254020_43	254022_2	254034_1	254039_8	254046_5	254048_32	254058_21	254062_11	254065_1	254070_36	254074_3	254077_7	254079_61	254083_21	254084_13	254085_54	254088_1	254100_112	254103_22	254106_82	254109_10	254112_13	254113_5	254114_8	254115_55	254116_32	254119_41	254120_12	254124_73	254127_17	254128_2	254129_52	254137_6	254139_1	254140_71	254144_2	254147_6	254148_11	254149_4	254158_23	254160_13	254161_13	254165_2	254172_5	254175_1	254179_10	254180_7	254183_4	254185_12	254189_56	254199_89	254201_39	254202_1	254205_16	254207_21	254208_40	254210_2	254211_13	254215_14	254219_44	254224_44	254228_19	254229_20	254234_7	254236_24	254237_20	254238_33	254239_2	254241_27	254243_24	254248_66	254250_39	254253_3	254254_27	254255_25	254258_19	254266_4	254272_8	254276_5	254283_22	254289_18	254291_74	254293_16	254298_12	254299_3	254300_4	254303_27	254305_10	254311_11	254317_11	254318_10	254320_7	254324_3	254325_5	254327_16	254332_86	254333_66	254335_4	254338_11	254340_48	254341_33	254348_25	254354_8	254358_35	254364_2	254367_7	254369_35	254370_1	254373_15	254378_10	254384_5	254386_1	254388_2	254397_15	254399_14	254406_50	254407_2	254408_16	254413_18	254414_10	254415_3	254416_21	254417_6	254419_25	254424_3	254428_19	254435_57	254437_11	254438_18	254441_8	254446_21	254450_4	254451_53	254452_15	254456_9	254463_5	254464_25	254466_1	254467_2	254470_35	254471_47	254474_6	254478_27	254482_2	254483_93	254485_18	254486_35	254487_6	254488_62	254489_38	254496_36	254497_76	254499_8	254503_3	254506_20	254507_11	254508_14	254511_2	254512_124	254513_9	254515_27	254517_1	254526_7	254528_13	254529_25	254532_3	254533_19	254534_36	254535_5	254540_3	254541_12	254542_3	254553_5	254554_5	254555_96	254557_94	254558_29	254563_156	254570_16	254573_4	254575_8	254577_20	254581_33	254583_1	254588_12	254590_3	254592_5	254598_80	254601_3	254604_4	254607_3	254614_62	254619_3	254633_5	254634_11	254637_23	254640_10	254647_40	254648_6	254653_12	254654_1	254660_17	254661_12	254665_2	254666_10	254668_1	254673_6	254675_53	254679_15	254685_44	254686_23	254690_6	254695_2	254696_2	254700_28	254701_2	254703_86	254704_37	254708_38	254710_53	254713_4	254715_8	254717_1	254722_14	254726_10	254733_17	254737_3	254738_18	254741_18	254743_7	254746_5	254749_5	254754_28	254759_11	254762_108	254763_3	254764_8	254766_116	254769_19	254772_32	254779_5	254781_15	254791_27	254803_82	254804_38	254811_5	254812_28	254818_12	254819_74	254820_34	254822_23	254823_12	254825_9	254828_13	254834_20	254836_36	254841_27	254844_3	254847_12	254852_8	254857_14	254860_2	254862_6	254864_19	254866_43	254870_7	254872_22	254877_3	254879_16	254880_92	254887_7	254890_15	254891_9	254895_7	254896_15	254901_16	254902_24	254907_6	254915_18	254918_60	254919_36	254923_30	254927_105	254929_32	254931_8	254939_8	254940_26	254941_12	254945_25	254946_40	254948_3	254965_1	254967_113	254973_12	254974_9	254975_27	254979_17	254981_4	254986_61	254994_7	254995_59	254996_44	254997_17	255003_18	255005_12	255008_41	255011_5	255012_4	255018_91	255019_4	255024_88	255025_44	255026_4	255027_6	255030_13	255032_16	255036_11	255040_3	255043_17	255046_77	255050_3	255052_53	255053_1	255055_9	255057_1	255059_19	255060_4	255064_14	255067_23	255070_14	255071_4	255076_3	255077_57	255079_2	255083_62	255084_41	255086_10	255087_14	255091_6	255092_2	255093_10	255095_26	255097_11	255098_17	255100_11	255101_7	255106_17	255107_12	255108_2	255111_21	255114_27	255120_68	255121_7	255126_75	255127_60	255131_2	255134_28	255135_2	255140_20	255142_26	255144_74	255153_26	255156_68	255161_2	255163_89	255164_21	255166_37	255171_3	255173_28	255177_38	255180_7	255181_20	255184_5	255186_10	255187_12	255189_2	255193_4	255196_65	255201_2	255206_2	255209_22	255210_6	255211_15	255213_29	255214_35	255218_18	255224_2	255228_3	255231_37	255232_88	255233_55	255237_11	255238_43	255239_9	255246_11	255248_29	255249_32	255250_51	255251_70	255252_127	255254_27	255258_30	255259_30	255266_9	255268_56	255269_103	255271_128	255273_5	255277_15	255278_44	255281_13	255282_19	255283_12	255284_7	255292_108	255293_27	255296_33	255298_10	255301_52	255305_52	255306_30	255307_32	255313_41	255314_56	255315_9	255316_84	255319_9	255324_12	255328_15	255329_14	255335_38	255337_23	255338_6	255340_10	255348_43	255356_57	255357_3	255358_63	255360_15	255362_6	255363_24	255364_12	255368_40	255371_51	255377_37	255378_21	255379_67	255392_35	255394_27	255401_7	255404_33	255408_30	255409_53	255413_3	255417_1	255421_43	255426_13	255427_20	255430_46	255431_2	255432_26	255441_4	255443_18	255444_8	255445_16	255447_36	255448_7	255449_15	255451_34	255453_46	255455_2	255457_2	255463_37	255465_20	255469_13	255474_8	255477_89	255479_5	255481_14	255483_17	255491_6	255493_114	255495_42	255501_20	255503_10	255509_19	255515_13	255516_7	255517_10	255520_10	255530_11	255531_9	255533_22	255536_5	255538_1	255540_20	255541_21	255545_22	255547_8	255549_9	255550_3	255552_55	255553_43	255556_40	255557_129	255562_36	255564_28	255565_47	255567_57	255570_1	255571_79	255574_32	255575_2	255582_20	255586_40	255587_72	255596_3	255599_97	255604_61	255607_1	255608_1	255609_2	255610_11	255611_3	255615_4	255618_60	255620_9	255621_2	255625_5	255628_57	255630_8	255638_97	255639_13	255641_4	255642_8	255644_12	255646_5	255648_26	255649_12	255652_5	255654_27	255655_6	255656_40	255657_6	255659_7	255661_79	255667_17	255668_6	255672_23	255680_12	255681_2	255683_16	255687_28	255689_14	255691_41	255693_12	255694_10	255704_77	255708_35	255709_20	255710_2	255711_101	255714_43	255716_4	255718_54	255719_56	255720_3	255721_23	255724_2	255733_106	255737_5	255738_17	255740_9	255748_30	255749_9	255754_9	255758_22	255763_13	255772_22	255773_68	255774_10	255776_2	255781_56	255782_134	255787_69	255789_36	255790_20	255796_62	255797_35	255798_5	255799_5	255800_88	255802_27	255803_47	255804_6	255805_2	255806_65	255808_10	255809_36	255815_15	255816_12	255821_19	255826_8	255827_21	255830_31	255836_77	255840_15	255842_8	255847_36	255850_4	255851_2	255856_3	255858_4	255859_10	255861_12	255862_33	255865_18	255867_2	255873_6	255875_8	255876_17	255877_90	255881_47	255884_2	255889_6	255890_22	255891_2	255892_18	255894_6	255895_1	255901_7	255903_29	255905_13	255907_10	255908_43	255915_3	255916_6	255917_5	255926_2	255927_14	255932_83	255933_69	255935_9	255938_6	255939_25	255940_15	255943_2	255950_13	255958_29	255959_12	255964_44	255966_10	255970_19	255971_26	255976_20	255979_24	255983_53	255985_39	255987_22	255988_20	255990_12	255993_30	255994_11	255995_27	255996_17	255997_1	255998_9	256000_5	256002_10	256005_5	256007_77	256010_4	256015_3	256016_118	256020_154	256025_6	256028_73	256029_3	256030_33	256035_1	256040_7	256047_56	256049_8	256059_30	256061_2	256065_4	256066_8	256067_7	256068_8	256077_5	256080_2	256085_12	256087_47	256089_6	256092_57	256093_32	256094_19	256095_79	256098_90	256099_13	256100_24	256110_32	256111_99	256119_18	256122_9	256123_56	256126_30	256138_55	256145_78	256147_13	256149_2	256151_91	256157_1	256158_2	256160_7	256164_32	256175_7	256176_65	256181_134	256192_13	256201_1	256202_14	256204_2	256207_8	256215_60	256218_11	256225_24	256228_16	256236_7	256237_6	256241_6	256243_2	256244_14	256246_14	256251_33	256253_19	256254_28	256255_25	256261_8	256264_21	256265_3	256266_10	256267_9	256270_5	256275_29	256277_9	256285_53	256286_1	256289_12	256291_30	256297_20	256299_3	256301_37	256310_53	256311_14	256313_5	256315_48	256316_33	256322_39	256325_40	256327_23	256331_34	256332_25	256333_2	256334_129	256335_24	256336_2	256337_23	256338_16	256340_57	256342_9	256343_24	256348_38	256350_29	256352_35	256353_110	256354_5	256365_4	256367_7	256371_22	256379_34	256380_59	256387_4	256388_4	256389_2	256390_20	256391_13	256392_4	256393_8	256396_34	256398_5	256405_21	256407_32	256410_12	256418_4	256419_2	256428_69	256432_3	256439_2	256440_37	256441_8	256446_3	256452_24	256463_52	256469_4	256470_55	256476_4	256481_13	256482_2	256485_23	256486_6	256488_7	256491_59	256497_89	256499_38	256502_8	256504_9	256506_92	256508_3	256520_71	256523_62	256527_8	256530_14	256534_37	256535_2	256543_31	256548_8	256549_9	256551_48	256562_23	256576_5	256580_54	256593_7	256601_34	256603_4	256608_14	256609_10	256611_3	256614_82	256615_8	256616_5	256619_65	256621_19	256622_8	256623_29	256624_2	256628_9	256630_2	256634_10	256640_11	256641_36	256642_31	256644_39	256646_45	256648_7	256658_53	256661_31	256663_47	256669_6	256674_30	256677_4	256687_55	256697_4	256702_4	256706_37	256710_3	256713_19	256714_17	256732_24	256734_13	256746_10	256748_2	256755_32	256759_19	256771_2	256781_7	256782_14	256788_8	256797_3	256801_81	256805_14	256806_54	256814_11	256815_1	256824_1	256827_7	256831_7	256835_73	256842_38	256849_65	256850_103	256855_31	256863_22	256867_61	256877_141	256882_49	256886_15	256893_64	256897_32	256898_42	256915_5	256923_3	256932_50	256937_20	256940_20	256945_20	256958_44	256959_14	256965_23	256969_11	256973_58	256974_128	256978_2	256979_3	256987_12	256990_4	256994_17	256999_74	257001_12	257012_17	257014_11	257015_6	257019_3	257021_14	257026_43	257034_23	257036_39	257040_1	257051_29	257061_52	257075_1	257078_8	257082_8	257099_3	257100_21	257106_15	257110_47	257111_36	257120_94	257123_116	257125_9	257140_33	257144_5	257146_50	257155_3	257162_24	257168_49	257179_11	257181_2	257187_5	257191_47	257207_32	257211_1	257217_95	257228_75	257229_12	257230_30	257234_66	257236_62	257247_1	257266_2	257271_8	257278_16	257285_23	257286_2	257295_53	257298_54	257302_5	257303_10	257307_143	257312_87	257336_103	257337_11	257339_20	257341_12	257342_3	257343_22	257353_5	257356_33	257357_33	257359_77	257360_7	257361_131	257363_51	257367_2	257368_7	257370_23	257375_35	257381_8	257400_22	257402_16	257405_4	257407_9	257414_69	257426_38	257430_5	257435_36	257437_108	257447_1	257458_8	257463_26	257464_23	257468_25	257478_3	257489_13	257492_23	257493_25	257504_21	257505_118	257525_94	257532_10	257538_18	257539_75	257540_5	257543_14	257544_12	257546_26	257555_11	257557_46	257560_60	257561_10	257564_41	257568_61	257575_2	257580_4	257585_38	257588_9	257593_14	257605_2	257611_78	257618_2	257629_25	257631_41	257632_70	257637_9	257640_13	257642_66	257645_63	257652_100	257653_144	257655_43	257658_4	257659_3	257666_10	257667_92	257671_93	257675_2	257680_1	257685_57	257686_5	257692_24	257696_5	257700_5	257707_10	257713_9	257717_48	257718_56	257722_9	257727_12	257735_8	257737_86	257740_56	257741_17	257742_97	257744_2	257745_57	257750_11	257756_13	257757_42	257769_5	257771_25	257772_24	257776_2	257777_5	257781_59	257792_26	257795_13	257805_24	257808_11	257812_5	257818_15	257823_43	257826_35	257829_83	257831_1	257833_30	257836_6	257842_14	257845_67	257848_45	257850_13	257859_6	257866_33	257870_9	257872_43	257879_1	257880_16	257891_1	257895_119	257896_82	257904_143	257906_36	257911_18	257918_23	257925_4	257931_3	257935_66	257941_9	257947_72	257949_62	257952_93	257953_12	257955_59	257956_34	257960_1	257961_6	257964_47	257972_3	257979_22	257981_11	257983_54	257985_109	257987_10	257996_2	258004_7	258008_26	258011_32	258012_22	258017_22	258018_30	258020_7	258024_89	258030_15	258031_10	258032_20	258034_17	258040_49	258047_75	258048_42	258051_3	258052_2	258053_120	258063_56	258068_36	258073_23	258082_3	258087_56	258101_12	258111_7	258112_14	258116_29	258122_28	258124_137	258125_52	258133_4	258138_5	258142_57	258146_25	258148_8	258150_12	258154_2	258160_14	258162_23	258165_6	258171_53	258172_12	258177_38	258178_2	258185_118	258187_35	258193_5	258197_26	258199_11	258203_1	258205_5	258206_7	258208_8	258223_2	258224_22	258252_6	258263_7	258274_22	258277_37	258281_7	258289_35	258290_6	258292_7	258293_33	258306_143	258307_17	258313_35	258317_13	258318_19	258319_19	258327_5	258328_1	258329_79	258335_12	258342_44	258345_26	258346_98	258349_4	258351_11	258358_15	258359_2	258363_26	258365_119	258375_1	258383_2	258385_2	258389_38	258391_12	258392_1	258393_4	258399_22	258401_28	258402_20	258409_2	258420_15	258423_8	258428_3	258429_65	258430_40	258431_1	258444_83	258448_31	258451_37	258455_86	258457_1	258460_16	258468_5	258469_1	258478_70	258484_23	258486_31	258488_2	258492_29	258499_32	258502_48	258504_5	258507_5	258515_24	258517_14	258518_44	258520_6	258522_11	258523_5	258526_87	258527_2	258529_3	258532_12	258536_1	258537_22	258545_14	258547_31	258564_70	258566_3	258568_107	258574_12	258576_52	258580_27	258582_10	258588_22	258589_129	258592_26	258593_4	258595_13	258599_23	258604_20	258605_77	258606_11	258607_5	258612_37	258619_10	258620_26	258624_11	258625_50	258626_28	258628_61	258632_52	258641_21	258642_14	258656_47	258665_57	258668_95	258672_40	258682_62	258683_9	258702_9	258717_102	258727_3	258730_12	258736_35	258737_2	258741_14	258744_8	258745_5	258746_36	258748_39	258751_33	258752_76	258753_2	258756_31	258758_25	258764_6	258765_128	258767_4	258774_53	258780_2	258787_18	258792_23	258795_32	258797_122	258800_38	258810_1	258812_10	258822_5	258824_42	258830_1	258834_4	258841_4	258843_76	258848_3	258850_13	258858_5	258860_53	258863_13	258864_5	258866_3	258868_7	258871_132	258873_17	258878_7	258884_34	258889_9	258895_8	258896_2	258897_27	258899_2	258900_5	258906_1	258912_8	258917_41	258919_42	258921_8	258928_4	258942_6	258943_10	258950_6	258951_2	258963_10	258966_4	258967_74	258977_14	258978_49	258982_99	258983_48	258986_10	258989_65	258991_1	259003_7	259005_2	259006_5	259008_2	259016_1	259021_6	259022_3	259030_2	259031_8	259033_14	259034_2	259040_106	259062_20	259073_11	259074_16	259075_32	259081_9	259084_26	259089_88	259090_31	259094_8	259100_13	259104_41	259106_13	259108_50	259110_25	259118_96	259127_14	259132_9	259133_6	259134_13	259144_26	259155_25	259158_8	259162_65	259163_57	259164_33	259165_2	259167_2	259170_8	259176_45	259180_36	259182_2	259184_10	259185_11	259189_3	259190_5	259193_25	259195_31	259206_1	259218_8	259227_133	259231_35	259237_33	259238_69	259240_3	259244_6	259246_44	259248_17	259249_5	259250_5	259257_41	259258_5	259264_129	259270_6	259274_18	259275_68	259286_11	259287_19	259290_8	259291_17	259292_68	259297_10	259305_6	259306_2	259310_28	259314_11	259315_12	259316_14	259319_12	259324_8	259326_6	259329_3	259340_74	259344_15	259347_1	259349_30	259353_1	259357_10	259363_30	259364_9	259375_105	259379_10	259380_132	259382_37	259383_21	259386_51	259404_18	259409_132	259412_2	259415_120	259416_32	259418_49	259424_31	259425_2	259427_46	259431_15	259432_95	259435_10	259437_9	259446_1	259454_20	259455_2	259456_3	259459_50	259474_86	259481_7	259483_14	259484_7	259488_19	259489_41	259491_84	259492_13	259493_35	259494_20	259495_21	259497_2	259516_7	259519_44	259521_15	259525_4	259533_10	259536_29	259537_8	259539_22	259545_2	259548_11	259551_4	259552_20	259559_19	259562_11	259569_2	259573_108	259574_5	259575_99	259578_18	259581_26	259589_40	259604_7	259606_34	259610_1	259614_50	259621_8	259625_15	259626_28	259628_37	259635_21	259638_59	259641_8	259642_1	259651_60	259658_35	259659_81	259660_20	259668_7	259671_38	259676_50	259679_17	259681_35	259688_23	259690_25	259692_5	259698_9	259699_8	259702_18	259708_17	259711_10	259713_5	259724_94	259731_48	259735_39	259743_3	259747_13	259755_16	259756_3	259758_65	259761_4	259775_16	259785_4	259788_11	259791_109	259793_21	259798_60	259814_14	259815_39	259816_6	259818_64	259820_5	259824_2	259826_4	259827_9	259828_23	259829_46	259830_12	259832_14	259835_5	259838_8	259840_7	259843_55	259855_79	259865_1	259867_18	259871_6	259873_13	259876_1	259880_25	259882_19	259885_32	259887_16	259888_2	259892_4	259898_21	259904_56	259912_15	259921_23	259923_31	259927_17	259931_2	259939_4	259957_28	259977_3	259980_41	259990_60	259991_8	259997_13	259998_71	260002_56	260008_1	260015_1	260018_8	260021_52	260026_45	260028_14	260036_4	260039_121	260043_56	260045_12	260047_64	260050_58	260051_9	260057_23	260069_7	260081_23	260091_8	260092_72	260094_9	260104_45	260106_50	260108_11	260124_13	260125_97	260131_9	260134_44	260135_1	260140_13	260147_10	260151_2	260155_143	260156_5	260161_8	260165_18	260166_36	260167_9	260171_17	260173_4	260183_14	260186_9	260187_20	260189_1	260192_8	260196_5	260200_8	260210_11	260211_29	260212_3	260216_7	260220_9	260222_5	260226_23	260227_3	260228_61	260230_1	260242_38	260243_13	260260_2	260270_41	260274_6	260275_80	260279_11	260287_17	260291_62	260295_6	260297_5	260299_18	260304_26	260306_47	260308_54	260309_10	260312_25	260315_5	260317_15	260318_37	260320_23	260328_15	260330_29	260336_13	260338_9	260341_2	260344_24	260347_32	260354_48	260358_83	260364_56	260366_6	260367_13	260369_8	260375_14	260380_21	260381_29	260385_34	260386_129	260395_17	260397_31	260398_11	260400_1	260408_23	260412_6	260414_5	260419_4	260421_30	260425_18	260432_16	260433_70	260444_32	260448_5	260449_27	260455_4	260460_70	260467_6	260468_72	260479_14	260484_15	260486_26	260487_12	260490_73	260493_10	260495_24	260500_25	260502_8	260509_7	260515_6	260526_5	260530_1	260536_113	260545_6	260547_37	260554_13	260556_10	260560_2	260565_5	260567_20	260573_14	260577_11	260583_122	260587_13	260596_1	260606_1	260610_4	260615_8	260627_3	260640_30	260647_11	260648_10	260650_24	260653_41	260654_35	260658_34	260662_8	260667_74	260672_48	260674_1	260679_30	260680_8	260683_3	260686_32	260687_36	260689_105	260702_15	260703_48	260707_98	260708_4	260709_3	260715_26	260725_2	260728_30	260730_7	260739_19	260741_7	260743_13	260753_2	260755_98	260766_15	260770_2	260771_8	260775_65	260778_34	260783_26	260785_18	260796_7	260798_8	260799_18	260803_4	260804_89	260810_2	260817_10	260821_66	260823_37	260824_70	260829_1	260830_7	260831_1	260837_11	260845_82	260851_48	260853_14	260858_54	260863_11	260867_8	260882_68	260884_68	260889_5	260892_10	260895_34	260897_11	260902_9	260906_1	260917_22	260920_36	260922_14	260928_20	260931_8	260937_66	260938_1	260940_11	260944_19	260948_6	260950_74	260951_15	260953_9	260954_38	260961_75	260964_34	260968_2	260969_16	260973_35	260979_9	260987_43	260989_1	260996_14	261000_68	261001_42	261002_57	261004_2	261007_89	261008_1	261013_21	261015_46	261017_12	261023_3	261027_3	261029_3	261035_10	261039_17	261040_17	261042_5	261044_67	261046_19	261048_20	261051_59	261061_29	261070_5	261073_8	261076_92	261079_43	261090_1	261101_6	261102_5	261104_64	261109_2	261131_2	261132_21	261138_4	261140_63	261141_25	261151_25	261156_44	261179_3	261186_45	261187_1	261188_4	261198_39	261223_2	261224_76	261225_16	261226_44	261229_1	261234_8	261243_22	261245_1	261249_43	261255_12	261260_35	261261_25	261273_32	261275_5	261278_42	261281_9	261282_2	261285_20	261295_20	261297_16	261299_11	261301_26	261306_83	261309_18	261310_39	261314_15	261316_12	261317_36	261322_44	261328_9	261334_35	261336_20	261337_27	261338_2	261339_35	261340_5	261342_14	261346_47	261352_9	261366_1	261371_5	261377_3	261386_68	261387_8	261395_14	261399_3	261402_2	261411_40	261417_7	261422_6	261426_7	261433_121	261434_17	261439_20	261450_3	261453_2	261454_72	261455_21	261456_3	261458_16	261461_99	261476_23	261477_23	261478_16	261481_3	261483_23	261488_70	261489_4	261491_12	261494_65	261496_19	261501_112	261503_26	261509_34	261511_16	261515_19	261516_17	261517_10	261521_17	261522_10	261526_15	261530_2	261532_50	261543_7	261545_63	261546_28	261548_50	261552_23	261553_20	261555_26	261556_10	261563_6	261564_30	261565_9	261567_46	261568_10	261577_4	261578_29	261580_6	261591_25	261595_9	261597_77	261599_21	261601_9	261604_4	261617_44	261623_11	261624_27	261636_2	261638_17	261640_11	261646_23	261650_32	261662_5	261663_4	261672_29	261675_2	261676_44	261677_18	261678_3	261679_138	261681_48	261682_23	261686_8	261693_25	261699_13	261701_1	261703_44	261708_10	261712_2	261728_4	261733_5	261737_30	261740_2	261741_2	261748_11	261752_47	261754_17	261759_15	261760_14	261762_25	261771_6	261773_33	261774_31	261779_55	261780_1	261786_42	261788_4	261798_32	261802_2	261803_15	261812_2	261814_25	261817_6	261818_8	261822_33	261824_24	261826_71	261827_39	261831_10	261835_28	261838_13	261842_2	261848_116	261849_6	261850_24	261852_13	261854_51	261855_123	261863_15	261865_26	261877_11	261888_7	261891_14	261893_60	261896_14	261898_9	261900_7	261903_10	261904_6	261905_17	261906_12	261912_11	261913_3	261917_37	261918_3	261921_5	261923_76	261929_78	261933_12	261937_2	261938_23	261939_26	261950_5	261957_6	261964_35	261965_4	261975_5	261976_9	261981_3	261988_28	261990_9	261993_24	261998_8	262002_4	262015_11	262023_6	262031_3	262034_65	262035_5	262039_3	262042_10	262043_14	262048_137	262053_27	262060_46	262061_41	262064_65	262065_107	262066_25	262068_2	262074_30	262079_12	262080_1	262085_134	262089_35	262094_8	262095_25	262098_49	262101_22	262102_24	262110_3	262114_15	262117_36	262122_5	262124_22	262127_95	262129_136	262133_1	262143_99	262144_2	262147_19	262149_17	262150_8	262153_93	262155_6	262159_73	262163_8	262164_45	262167_100	262178_21	262189_2	262195_11	262197_12	262199_29	262213_26	262221_18	262223_65	262233_4	262235_1	262244_6	262248_100	262262_11	262263_10	262264_8	262265_9	262266_15	262267_26	262271_49	262274_12	262277_18	262282_6	262288_6	262291_13	262292_41	262293_5	262303_15	262304_5	262305_1	262311_2	262324_13	262325_28	262330_14	262331_10	262333_106	262338_87	262346_21	262350_36	262351_14	262355_18	262357_149	262359_11	262363_11	262366_59	262368_29	262369_19	262374_40	262376_15	262380_32	262383_6	262390_118	262395_35	262398_10	262399_35	262401_30	262405_67	262409_12	262412_2	262418_17	262423_54	262427_27	262433_12	262434_8	262442_86	262445_24	262446_1	262451_18	262453_10	262456_31	262457_6	262461_2	262471_11	262478_1	262479_43	262480_29	262482_50	262485_7	262493_2	262497_2	262513_6	262515_96	262516_23	262519_18	262521_68	262522_18	262531_5	262533_71	262535_36	262542_17	262554_17	262567_19	262571_4	262572_63	262573_5	262574_25	262577_23	262584_20	262585_11	262586_11	262587_10	262591_23	262595_61	262605_3	262609_5	262610_10	262615_33	262616_10	262625_59	262627_6	262629_31	262632_49	262634_37	262636_136	262637_31	262638_3	262641_116	262645_31	262652_7	262656_9	262660_58	262661_112	262663_4	262664_33	262665_20	262678_11	262679_11	262681_3	262685_63	262688_17	262689_1	262695_3	262696_14	262701_4	262702_2	262704_34	262708_53	262710_8	262721_73	262722_5	262724_2	262726_119	262736_1	262739_5	262742_29	262745_13	262746_87	262750_28	262752_53	262759_54	262761_7	262762_11	262768_5	262771_13	262780_6	262781_5	262783_2	262786_49	262791_25	262797_27	262799_35	262800_35	262812_16	262816_13	262820_89	262824_30	262832_62	262835_15	262842_24	262846_36	262848_26	262851_4	262853_7	262855_23	262865_26	262870_23	262874_7	262876_17	262878_7	262879_29	262884_103	262885_4	262888_3	262891_14	262900_11	262912_81	262918_9	262926_4	262927_140	262937_37	262946_18	262947_108	262962_39	262969_53	262970_17	262977_5	262982_16	262983_18	262984_26	262986_24	262987_41	262989_20	262992_20	262993_22	262995_38	262998_9	263001_3	263002_22	263005_2	263007_2	263010_75	263017_2	263022_16	263024_64	263034_26	263036_51	263038_7	263042_1	263043_20	263052_90	263061_15	263064_4	263067_31	263068_4	263070_13	263073_24	263078_54	263080_62	263083_10	263085_32	263089_86	263092_24	263095_39	263100_10	263103_86	263106_23	263110_17	263112_18	263113_3	263121_11	263122_66	263127_15	263134_17	263137_9	263139_90	263140_70	263142_15	263143_59	263145_3	263147_2	263150_5	263152_35	263156_7	263162_53	263174_15	263182_41	263184_7	263190_63	263194_11	263199_6	263200_107	263202_55	263212_9	263216_17	263220_104	263223_14	263224_6	263225_5	263227_18	263231_19	263232_24	263236_2	263237_3	263239_1	263242_3	263243_82	263245_29	263247_2	263248_25	263251_5	263252_15	263257_2	263261_32	263267_1	263286_4	263290_1	263291_53	263294_23	263295_39	263297_33	263298_14	263301_16	263304_23	263305_11	263308_10	263311_63	263319_8	263323_11	263325_42	263328_1	263329_17	263331_6	263333_9	263336_112	263338_16	263339_33	263347_106	263352_69	263355_6	263361_25	263362_11	263366_10	263368_54	263370_19	263376_3	263380_51	263383_8	263384_10	263386_54	263393_2	263400_11	263402_141	263406_49	263414_10	263418_8	263419_9	263431_26	263435_22	263437_60	263439_5	263440_3	263441_45	263442_17	263444_67	263447_11	263450_48	263451_68	263453_3	263467_124	263469_10	263476_44	263480_36	263483_2	263487_20	263491_13	263494_58	263495_27	263496_11	263499_13	263504_3	263509_5	263511_19	263514_21	263518_26	263522_7	263523_14	263524_25	263526_3	263527_16	263529_13	263530_66	263532_32	263535_17	263545_54	263553_38	263561_23	263562_1	263566_11	263570_9	263575_6	263576_3	263579_5	263582_4	263587_7	263588_43	263594_15	263596_15	263602_19	263605_4	263609_11	263611_12	263612_11	263614_90	263617_85	263619_37	263620_3	263625_5	263626_1	263627_53	263630_28	263634_9	263637_20	263638_22	263641_1	263648_74	263649_5	263657_1	263658_3	263662_126	263667_30	263668_14	263674_3	263680_14	263682_24	263697_28	263703_6	263704_17	263709_8	263711_3	263718_2	263719_13	263722_52	263724_2	263729_13	263730_2	263731_7	263732_20	263737_14	263741_28	263746_1	263748_69	263754_102	263756_15	263758_53	263762_2	263763_42	263769_2	263770_75	263774_9	263780_6	263782_19	263783_22	263786_15	263791_10	263792_32	263794_11	263796_21	263799_156	263803_32	263804_23	263809_19	263817_4	263818_7	263828_101	263838_91	263842_7	263846_29	263851_23	263857_73	263862_10	263864_2	263869_59	263872_19	263875_8	263878_38	263879_5	263883_68	263888_23	263889_35	263893_52	263899_43	263900_17	263903_5	263904_32	263909_36	263916_28	263918_130	263920_22	263921_3	263924_2	263926_16	263927_11	263931_134	263948_40	263957_12	263963_12	263967_11	263972_76	263981_63	263982_21	263985_1	263987_7	263989_131	263992_5	263994_34	263997_1	264006_26	264007_8	264008_1	264016_2	264017_30	264020_67	264021_2	264025_6	264028_11	264030_6	264032_19	264041_11	264044_51	264048_2	264051_9	264052_8	264055_17	264066_92	264068_36	264074_6	264077_14	264079_10	264082_18	264086_32	264087_8	264096_6	264098_6	264103_56	264108_47	264113_95	264114_1	264120_28	264121_15	264122_18	264123_2	264128_7	264138_6	264139_3	264142_31	264146_28	264149_134	264153_1	264156_26	264157_35	264160_12	264164_4	264176_6	264178_1	264186_5	264187_27	264192_46	264193_85	264204_26	264206_18	264215_10	264219_9	264221_26	264231_38	264239_8	264243_61	264245_3	264260_15	264261_27	264262_21	264264_6	264267_44	264269_3	264278_3	264279_1	264284_7	264288_25	264289_17	264292_131	264300_5	264302_8	264303_14	264304_54	264307_15	264308_52	264312_22	264313_3	264314_100	264316_5	264322_23	264325_24	264326_62	264327_19	264330_17	264331_7	264332_90	264334_15	264335_12	264339_37	264343_74	264350_21	264351_28	264356_37	264357_29	264360_56	264363_23	264370_10	264371_3	264374_13	264375_37	264378_4	264380_3	264388_23	264389_74	264392_24	264399_11	264400_1	264403_37	264405_16	264407_9	264410_7	264412_28	264414_38	264418_119	264421_71	264432_3	264433_93	264434_81	264443_86	264444_17	264445_13	264446_16	264452_28	264453_8	264459_77	264469_46	264475_54	264486_6	264487_15	264489_8	264490_2	264501_6	264506_37	264507_24	264519_5	264522_56	264523_20	264530_56	264541_26	264542_31	264543_18	264548_11	264557_4	264561_17	264562_1	264565_59	264568_2	264571_5	264573_3	264575_2	264577_5	264579_55	264582_44	264584_18	264587_54	264588_66	264592_32	264595_34	264596_113	264597_40	264607_24	264608_28	264612_1	264614_11	264618_37	264620_23	264622_5	264625_5	264628_6	264634_5	264645_3	264649_67	264650_116	264658_24	264659_24	264662_48	264664_5	264669_54	264671_2	264672_11	264673_37	264679_11	264680_2	264681_17	264682_20	264686_17	264687_1	264695_28	264696_28	264697_9	264698_4	264702_56	264703_23	264705_117	264707_24	264710_15	264714_96	264716_14	264721_65	264729_12	264730_6	264738_8	264743_5	264744_116	264750_12	264754_6	264756_67	264757_68	264758_39	264759_1	264763_39	264764_8	264765_3	264772_69	264773_4	264778_13	264782_12	264786_6	264791_72	264793_2	264801_22	264802_10	264806_16	264807_11	264817_2	264819_78	264824_31	264825_18	264826_29	264840_30	264843_7	264846_91	264855_4	264857_2	264864_29	264866_16	264875_23	264878_45	264879_15	264885_29	264889_65	264891_71	264905_4	264913_41	264920_15	264921_45	264925_5	264926_18	264927_15	264934_17	264939_31	264941_44	264944_119	264955_27	264960_3	264961_11	264964_14	264966_9	264967_2	264972_6	264973_10	264981_2	264984_149	264987_99	264993_28	264996_2	264997_23	264998_7	264999_8	265001_29	265011_21	265012_32	265013_14	265015_67	265017_88	265030_5	265033_2	265038_31	265041_20	265042_18	265051_3	265055_114	265058_23	265059_17	265067_28	265076_22	265077_28	265080_2	265085_5	265087_3	265090_33	265093_26	265098_26	265101_22	265104_10	265110_67	265111_17	265121_16	265123_3	265131_6	265137_16	265143_20	265144_4	265145_11	265146_6	265148_4	265156_2	265157_6	265161_5	265165_10	265167_26	265169_59	265172_30	265173_162	265181_14	265187_1	265188_35	265189_4	265200_13	265209_8	265213_20	265217_44	265221_4	265236_2	265239_86	265248_3	265251_40	265252_4	265257_56	265260_103	265262_61	265267_9	265275_8	265276_11	265278_12	265279_2	265280_14	265288_3	265291_15	265292_25	265305_5	265309_20	265310_20	265312_9	265322_59	265323_94	265326_17	265327_44	265329_4	265330_1	265332_5	265335_1	265344_6	265347_41	265349_16	265353_5	265355_11	265359_7	265360_4	265363_4	265370_38	265371_11	265373_8	265375_5	265376_2	265379_1	265383_16	265386_6	265387_26	265392_152	265394_5	265399_1	265401_23	265405_16	265406_2	265407_46	265412_20	265413_126	265417_13	265420_56	265421_6	265422_3	265430_17	265434_2	265441_26	265446_146	265448_30	265453_17	265455_81	265460_11	265462_25	265465_44	265470_13	265474_4	265475_2	265477_101	265485_3	265486_6	265492_29	265497_16	265498_75	265505_14	265506_26	265507_17	265509_2	265519_7	265521_57	265522_1	265527_8	265529_36	265532_51	265535_7	265536_1	265549_9	265552_2	265553_3	265554_20	265561_59	265562_50	265568_1	265569_18	265574_11	265579_2	265580_14	265581_28	265582_1	265588_5	265593_2	265603_55	265605_2	265606_42	265609_27	265614_40	265616_78	265623_148	265626_82	265635_13	265640_100	265641_27	265642_5	265643_73	265647_6	265652_2	265655_14	265657_4	265659_47	265665_36	265666_3	265670_136	265672_7	265675_11	265678_46	265680_3	265682_14	265695_79	265696_22	265699_9	265704_29	265705_39	265706_2	265709_15	265710_5	265711_18	265713_51	265716_23	265724_26	265729_136	265735_110	265739_9	265740_11	265746_1	265751_29	265753_18	265766_63	265771_23	265772_21	265773_13	265782_12	265784_48	265790_8	265791_18	265792_32	265794_22	265797_6	265800_22	265804_58	265810_3	265812_40	265819_7	265825_17	265834_54	265838_23	265841_12	265843_15	265846_70	265861_1	265863_99	265864_8	265877_83	265878_20	265880_35	265885_69	265886_2	265893_1	265896_12	265902_11	265903_16	265904_34	265905_8	265907_5	265908_36	265909_8	265916_47	265917_27	265922_12	265923_14	265924_10	265930_8	265936_14	265941_8	265947_22	265949_3	265951_7	265959_21	265960_55	265963_17	265965_7	265966_27	265967_3	265969_16	265987_23	265988_4	265990_5	265992_20	265993_101	265994_17	266003_28	266008_20	266011_50	266015_36	266017_17	266019_3	266023_15	266025_22	266026_23	266028_1	266031_24	266032_41	266045_20	266047_126	266053_73	266057_13	266060_6	266062_24	266064_8	266069_19	266070_9	266072_39	266073_85	266081_32	266089_93	266090_37	266091_43	266095_33	266104_3	266107_13	266109_47	266112_13	266115_10	266116_20	266120_14	266123_2	266131_2	266132_41	266136_5	266137_104	266144_2	266147_5	266148_49	266150_54	266152_89	266154_135	266171_53	266174_11	266175_54	266180_8	266189_25	266192_103	266196_11	266198_13	266199_11	266200_50	266201_80	266202_20	266209_30	266210_1	266212_59	266214_39	266216_4	266218_2	266220_23	266223_6	266226_13	266228_12	266231_8	266234_26	266244_9	266245_88	266246_24	266250_54	266256_10	266269_6	266271_49	266272_125	266276_31	266279_14	266281_44	266283_12	266286_56	266288_8	266289_28	266295_58	266298_41	266305_11	266308_11	266311_47	266318_28	266327_32	266336_68	266337_4	266338_22	266340_16	266343_64	266352_62	266360_86	266364_113	266365_61	266373_7	266374_9	266377_20	266379_3	266382_66	266388_33	266390_83	266402_33	266414_4	266416_6	266418_39	266424_1	266431_17	266435_82	266440_33	266442_17	266443_64	266451_40	266452_51	266453_14	266460_8	266466_3	266469_13	266472_9	266474_11	266484_2	266491_74	266497_44	266501_17	266512_2	266518_8	266520_42	266521_12	266523_62	266531_9	266533_5	266541_1	266552_80	266554_1	266558_14	266560_3	266561_17	266568_11	266577_7	266579_7	266580_143	266582_1	266586_68	266587_56	266592_1	266593_20	266595_36	266599_22	266601_20	266604_67	266607_2	266611_2	266613_37	266618_61	266624_8	266629_6	266630_24	266638_8	266639_20	266650_123	266651_69	266654_36	266656_10	266664_6	266677_4	266679_77	266680_20	266689_16	266696_5	266697_6	266703_20	266706_13	266710_6	266720_44	266727_5	266728_12	266730_12	266734_5	266746_31	266751_2	266754_30	266757_56	266758_12	266759_56	266760_4	266765_2	266771_6	266775_9	266791_93	266795_5	266801_122	266804_5	266808_67	266811_49	266815_45	266818_2	266821_24	266824_14	266825_26	266828_38	266833_6	266834_6	266842_31	266844_6	266849_45	266850_17	266851_77	266855_9	266863_101	266864_51	266871_11	266872_20	266884_7	266888_45	266894_2	266895_21	266896_58	266897_20	266903_3	266907_11	266910_1	266911_121	266914_77	266918_29	266920_5	266922_57	266929_50	266930_58	266936_8	266939_17	266943_4	266946_143	266954_36	266955_33	266957_31	266958_13	266962_43	266966_52	266967_19	266975_30	266979_3	266982_17	266983_40	266985_23	266989_21	266990_12	266997_1	267000_29	267005_8	267011_2	267012_90	267015_58	267021_3	267022_5	267027_21	267029_54	267035_22	267036_1	267039_10	267043_5	267045_26	267052_5	267053_9	267054_10	267064_5	267066_11	267069_5	267073_94	267089_24	267092_15	267093_10	267094_11	267095_26	267096_25	267100_36	267107_20	267113_7	267116_5	267121_2	267126_18	267129_5	267130_24	267132_14	267135_144	267144_36	267149_30	267152_1	267153_26	267156_18	267167_16	267170_37	267172_45	267173_15	267174_100	267184_49	267204_8	267205_7	267209_2	267222_20	267223_36	267224_63	267236_14	267241_55	267242_12	267249_27	267253_57	267256_3	267260_28	267261_6	267264_5	267274_27	267279_5	267281_4	267282_10	267283_11	267288_31	267291_7	267294_5	267307_10	267312_41	267315_3	267323_33	267326_20	267327_14	267331_5	267332_2	267339_59	267340_11	267345_10	267347_13	267351_12	267357_76	267358_11	267360_44	267361_69	267363_10	267364_82	267365_53	267367_33	267368_48	267371_13	267372_8	267378_3	267380_5	267387_39	267388_17	267392_8	267394_26	267403_80	267408_68	267412_29	267414_6	267421_28	267422_10	267428_1	267429_1	267430_20	267432_60	267438_21	267439_18	267440_12	267441_29	267446_23	267447_13	267448_20	267461_2	267465_26	267468_1	267469_6	267471_20	267472_3	267475_4	267481_5	267489_60	267497_7	267506_5	267507_4	267508_29	267509_42	267513_24	267516_6	267518_1	267524_2	267530_13	267532_47	267533_97	267535_15	267538_35	267546_11	267551_1	267556_3	267560_2	267561_2	267562_14	267565_20	267575_11	267578_19	267579_2	267600_26	267606_2	267612_33	267618_90	267625_3	267628_9	267629_4	267635_9	267637_62	267643_9	267647_33	267652_3	267658_4	267686_1	267688_11	267695_26	267701_11	267717_27	267721_59	267724_16	267725_68	267731_77	267736_7	267754_16	267756_82	267758_8	267760_4	267764_58	267765_14	267766_3	267796_45	267800_18	267801_17	267803_2	267807_16	267809_9	267810_26	267811_4	267826_1	267830_33	267835_13	267844_45	267845_14	267846_29	267847_49	267851_2	267855_11	267857_39	267859_30	267864_6	267865_16	267870_142	267872_43	267883_12	267885_4	267888_141	267890_91	267894_11	267895_11	267897_68	267900_24	267904_19	267906_61	267907_32	267908_11	267910_83	267918_5	267928_5	267930_21	267940_7	267941_7	267942_35	267950_11	267952_30	267954_45	267959_9	267962_3	267964_15	267975_5	267977_15	267978_3	267979_9	267981_7	267985_50	267988_47	267989_8	267998_44	268003_9	268007_23	268017_20	268028_10	268034_4	268040_47	268047_14	268051_12	268052_16	268053_2	268059_21	268064_42	268069_43	268071_7	268078_16	268081_22	268085_8	268087_53	268096_43	268103_2	268109_52	268112_9	268115_7	268123_12	268124_18	268127_72	268142_59	268144_60	268149_11	268150_12	268159_2	268160_6	268161_8	268164_7	268167_21	268171_45	268180_16	268187_45	268197_19	268200_35	268208_63	268210_9	268211_20	268212_62	268217_22	268222_2	268225_58	268226_27	268227_21	268230_78	268234_4	268237_19	268238_56	268243_3	268245_50	268247_13	268248_26	268250_2	268257_13	268261_3	268268_23	268269_17	268273_8	268274_18	268279_135	268283_107	268287_23	268293_74	268297_1	268298_6	268299_23	268300_3	268302_5	268304_17	268314_3	268318_1	268325_19	268327_7	268340_2	268343_20	268348_66	268355_14	268356_10	268358_20	268359_2	268364_5	268365_147	268375_26	268378_44	268392_12	268396_40	268399_6	268404_6	268410_17	268416_17	268419_1	268420_19	268423_3	268424_14	268428_5	268437_98	268445_11	268446_110	268448_5	268454_5	268476_8	268481_8	268482_8	268486_21	268487_17	268494_98	268495_17	268496_23	268499_5	268502_30	268509_1	268537_104	268542_29	268549_131	268550_5	268559_16	268561_54	268562_10	268563_57	268570_3	268572_8	268574_77	268586_70	268592_2	268595_73	268597_38	268599_21	268602_3	268605_53	268609_6	268615_6	268619_3	268620_3	268629_3	268633_13	268635_1	268636_13	268637_13	268638_12	268644_50	268647_15	268650_28	268651_18	268654_74	268655_39	268657_118	268659_17	268660_90	268661_44	268663_38	268665_31	268674_14	268676_6	268679_11	268680_5	268684_17	268691_62	268696_9	268706_25	268708_5	268712_25	268713_5	268717_13	268720_1	268722_11	268728_130	268729_37	268738_65	268739_12	268741_12	268749_12	268750_5	268753_6	268754_3	268756_5	268765_59	268766_15	268780_24	268781_66	268783_38	268784_54	268789_12	268790_21	268794_77	268796_5	268799_14	268800_53	268803_34	268806_6	268813_75	268814_3	268815_5	268822_3	268827_7	268828_100	268833_3	268846_36	268847_45	268852_12	268853_4	268854_2	268855_11	268861_2	268865_53	268868_13	268872_17	268874_8	268876_14	268880_6	268882_31	268884_7	268888_34	268893_3	268895_22	268896_16	268904_21	268907_2	268909_4	268914_122	268915_58	268919_11	268921_36	268922_7	268927_39	268932_6	268933_3	268949_2	268971_6	268973_14	268976_2	268978_3	268987_67	268992_2	269011_21	269012_24	269014_10	269016_19	269017_17	269020_60	269022_38	269031_148	269036_36	269040_11	269041_10	269046_4	269051_59	269053_48	269058_14	269059_5	269063_14	269066_15	269070_3	269072_89	269080_17	269081_21	269085_5	269088_8	269104_5	269107_15	269108_5	269110_1	269113_2	269117_17	269121_12	269122_37	269126_4	269128_25	269129_43	269130_43	269132_21	269134_32	269138_1	269151_1	269159_60	269163_19	269165_5	269178_11	269179_32	269180_22	269188_12	269191_26	269200_41	269203_11	269205_41	269207_53	269209_51	269212_17	269216_10	269222_12	269224_72	269227_11	269229_11	269233_36	269234_11	269238_15	269239_6	269248_26	269255_128	269259_47	269273_18	269275_45	269282_6	269290_74	269292_26	269294_11	269295_36	269296_17	269298_14	269299_18	269301_37	269311_14	269314_2	269323_25	269330_6	269331_3	269336_5	269337_29	269340_33	269344_2	269345_6	269346_129	269356_1	269358_11	269361_2	269366_31	269382_33	269385_1	269387_29	269391_3	269392_23	269398_2	269403_14	269404_32	269411_8	269415_11	269416_33	269417_9	269432_100	269434_6	269439_20	269443_12	269445_17	269454_43	269458_24	269460_31	269462_3	269465_4	269472_34	269478_22	269479_11	269483_74	269485_33	269493_12	269495_4	269496_5	269498_20	269505_16	269508_38	269511_3	269515_10	269516_5	269522_12	269527_23	269528_24	269533_2	269534_3	269539_20	269547_86	269549_15	269565_10	269567_21	269568_9	269579_3	269582_7	269584_4	269593_1	269600_51	269601_38	269602_38	269607_20	269608_22	269610_4	269616_1	269627_14	269631_2	269633_53	269635_2	269640_6	269643_15	269649_29	269650_6	269667_20	269674_12	269676_11	269683_2	269691_41	269694_68	269700_26	269706_10	269708_17	269711_38	269721_14	269723_17	269727_3	269729_23	269731_66	269732_20	269733_8	269734_88	269735_25	269736_2	269746_4	269751_13	269755_6	269758_8	269769_67	269772_3	269775_8	269777_29	269779_17	269781_4	269786_3	269787_6	269793_11	269797_1	269800_47	269803_30	269806_114	269813_4	269815_2	269816_6	269820_4	269824_139	269827_16	269828_5	269835_31	269836_64	269837_87	269841_16	269843_38	269845_40	269846_1	269861_15	269866_4	269871_17	269874_24	269881_1	269885_17	269888_1	269892_8	269902_12	269917_42	269920_10	269921_1	269923_3	269924_1	269934_14	269937_14	269938_7	269951_26	269957_56	269959_119	269963_14	269973_30	269974_6	269978_93	269979_23	269980_11	269983_1	269984_41	269987_1	269991_16	269993_23	270001_2	270002_7	270004_5	270007_10	270008_26	270010_48	270016_10	270018_5	270019_48	270029_9	270032_29	270033_4	270034_36	270037_23	270039_5	270049_11	270058_2	270066_9	270067_8	270072_70	270074_18	270075_42	270077_84	270079_28	270096_3	270097_10	270103_4	270105_15	270107_17	270124_30	270128_92	270130_35	270135_2	270144_31	270145_12	270147_50	270157_9	270160_3	270161_1	270169_79	270171_8	270172_50	270178_7	270184_18	270185_6	270186_2	270187_1	270188_23	270189_67	270202_33	270204_2	270208_14	270212_34	270218_24	270222_1	270224_28	270225_19	270229_5	270230_13	270233_131	270236_11	270237_23	270242_29	270245_59	270249_61	270265_4	270269_54	270271_13	270272_22	270274_8	270277_3	270278_24	270279_23	270281_2	270282_4	270284_17	270286_15	270287_9	270289_18	270293_9	270298_40	270299_47	270304_5	270312_31	270324_5	270331_23	270334_94	270336_43	270349_41	270350_7	270354_21	270355_6	270359_27	270361_138	270362_12	270369_11	270370_53	270372_4	270376_35	270378_7	270379_49	270380_16	270381_1	270387_6	270388_2	270392_55	270397_17	270403_33	270404_5	270407_8	270408_10	270410_32	270413_67	270414_12	270424_6	270428_4	270429_5	270430_89	270431_5	270432_6	270438_16	270439_10	270440_7	270443_57	270446_20	270449_2	270452_32	270458_7	270460_42	270462_64	270464_16	270465_46	270469_4	270471_23	270473_10	270481_1	270487_2	270494_2	270498_16	270502_5	270504_3	270505_47	270506_52	270510_9	270512_37	270515_33	270516_101	270521_7	270523_35	270527_26	270528_13	270541_3	270545_47	270547_38	270549_2	270554_2	270556_65	270561_7	270562_17	270563_19	270566_4	270578_5	270584_8	270593_4	270594_8	270596_83	270597_53	270607_29	270613_1	270615_3	270622_2	270626_2	270628_52	270630_79	270631_79	270634_2	270635_25	270637_27	270639_22	270644_8	270645_50	270646_7	270650_39	270651_10	270663_10	270664_1	270665_11	270678_38	270679_2	270680_2	270682_25	270683_35	270692_3	270693_11	270697_3	270699_11	270702_15	270706_17	270716_11	270717_30	270723_15	270729_19	270734_2	270738_22	270741_18	270742_7	270746_38	270750_37	270759_21	270761_30	270765_3	270774_6	270778_18	270782_4	270784_3	270789_53	270791_6	270796_5	270800_38	270808_2	270809_15	270814_20	270821_3	270823_3	270825_8	270828_32	270830_15	270832_34	270833_2	270834_4	270835_24	270838_4	270839_10	270843_5	270848_10	270850_7	270855_69	270856_1	270861_10	270863_26	270869_3	270871_40	270873_4	270876_131	270878_70	270886_18	270896_20	270910_27	270911_6	270914_33	270916_5	270926_8	270928_111	270931_15	270932_3	270937_18	270938_9	270939_29	270940_25	270943_17	270944_20	270949_31	270959_47	270960_8	270968_9	270969_18	270972_4	270977_20	270981_4	270984_28	270990_78	270991_8	270995_4	270997_89	271001_10	271002_1	271003_16	271008_80	271014_32	271023_21	271026_80	271028_117	271029_8	271034_8	271036_24	271046_24	271051_53	271072_64	271086_22	271087_65	271099_2	271102_56	271104_44	271107_4	271116_8	271118_8	271141_22	271145_5	271152_2	271154_2	271155_10	271158_4	271159_47	271165_14	271166_93	271174_10	271178_146	271183_36	271197_8	271198_15	271201_5	271203_3	271206_2	271209_1	271210_2	271212_2	271213_7	271219_20	271220_40	271221_5	271224_58	271230_8	271234_7	271236_62	271239_7	271250_32	271251_20	271252_1	271253_27	271255_35	271263_21	271266_10	271267_9	271268_59	271277_63	271281_1	271297_18	271298_6	271303_14	271314_2	271317_1	271320_4	271333_11	271334_2	271335_23	271337_31	271338_42	271342_3	271344_66	271345_15	271348_3	271352_5	271356_42	271358_12	271368_8	271372_11	271374_7	271375_104	271377_34	271379_1	271380_110	271385_42	271386_8	271392_40	271393_13	271396_8	271400_19	271401_6	271402_42	271403_19	271412_106	271418_80	271419_9	271423_4	271426_24	271427_1	271429_7	271433_67	271434_5	271435_20	271438_8	271440_2	271443_23	271444_3	271445_14	271448_2	271451_37	271453_7	271458_19	271462_11	271464_5	271466_6	271469_2	271473_35	271475_23	271477_15	271480_46	271484_1	271488_4	271490_11	271497_23	271498_38	271502_28	271506_10	271508_10	271510_18	271513_2	271515_43	271516_3	271518_56	271521_30	271523_2	271524_29	271536_104	271543_6	271548_15	271553_1	271555_11	271556_40	271560_40	271564_26	271565_23	271566_2	271571_27	271575_12	271576_53	271583_26	271585_25	271588_3	271595_2	271597_11	271602_1	271603_97	271616_21	271619_23	271623_75	271625_17	271626_64	271630_42	271631_4	271633_34	271637_77	271642_14	271644_11	271655_42	271656_39	271662_17	271663_11	271674_12	271675_12	271680_4	271683_7	271686_9	271715_9	271720_19	271728_76	271729_51	271735_20	271738_7	271740_18	271743_2	271746_2	271747_26	271748_40	271749_36	271751_4	271754_98	271756_9	271758_65	271764_32	271766_16	271771_41	271781_85	271783_90	271789_37	271794_91	271799_2	271801_6	271809_9	271810_10	271815_20	271820_24	271821_35	271824_80	271825_22	271831_1	271842_25	271844_41	271852_1	271854_2	271856_32	271862_8	271866_56	271867_14	271870_26	271881_16	271883_26	271884_36	271890_65	271891_29	271892_14	271897_66	271898_5	271900_6	271907_10	271908_12	271910_6	271914_65	271917_12	271925_6	271927_21	271930_8	271933_114	271936_48	271941_8	271942_11	271944_65	271946_18	271951_41	271952_2	271953_59	271954_2	271963_11	271965_12	271966_5	271970_5	271971_16	271974_9	271978_21	271980_14	271983_19	271986_16	271989_14	271990_3	271991_2	271994_3	271997_13	271998_44	271999_11	272001_108	272002_11	272005_21	272006_38	272008_61	272009_24	272010_10	272013_2	272021_6	272023_2	272024_39	272028_8	272032_23	272038_9	272040_38	272045_57	272049_23	272051_5	272053_32	272056_9	272057_29	272058_1	272061_25	272064_2	272066_25	272069_11	272079_4	272080_49	272084_39	272087_10	272088_9	272097_10	272105_8	272109_1	272113_38	272118_5	272123_25	272125_6	272128_27	272129_2	272133_29	272135_84	272138_87	272140_5	272146_49	272149_63	272154_11	272161_81	272165_5	272166_2	272167_8	272171_56	272172_31	272176_31	272181_31	272183_8	272187_35	272192_3	272195_2	272197_58	272201_20	272207_6	272210_131	272218_98	272228_17	272232_4	272236_42	272237_59	272242_34	272243_31	272254_1	272259_56	272262_4	272264_38	272273_23	272277_19	272287_16	272290_6	272291_53	272292_11	272302_2	272304_19	272314_9	272316_2	272320_32	272321_79	272322_30	272329_2	272333_11	272334_78	272335_9	272345_12	272354_53	272356_3	272359_8	272363_3	272367_68	272374_9	272377_3	272379_1	272393_6	272394_9	272396_42	272398_4	272400_34	272401_44	272402_20	272404_46	272405_5	272406_5	272412_30	272423_5	272430_10	272439_28	272443_3	272447_27	272452_88	272453_7	272454_8	272459_24	272462_5	272463_6	272465_26	272466_15	272473_26	272476_4	272477_26	272479_8	272480_18	272483_6	272484_15	272487_3	272489_43	272491_56	272495_70	272512_3	272514_10	272516_14	272517_14	272520_20	272521_3	272523_3	272533_1	272536_20	272539_1	272541_7	272542_5	272547_2	272557_6	272558_93	272560_8	272564_36	272575_43	272578_8	272582_8	272583_8	272590_33	272593_4	272597_5	272598_81	272599_23	272608_47	272619_41	272622_9	272623_16	272624_62	272630_36	272633_14	272636_9	272638_4	272640_5	272641_134	272652_6	272656_2	272658_13	272659_12	272661_21	272664_26	272665_3	272666_2	272667_9	272669_34	272672_7	272681_41	272683_28	272688_32	272690_41	272691_7	272692_7	272693_6	272696_19	272700_14	272701_116	272711_27	272715_82	272716_43	272719_131	272721_12	272722_22	272725_5	272727_19	272728_23	272729_8	272730_41	272731_20	272741_4	272743_5	272745_28	272746_37	272749_11	272750_52	272753_54	272760_26	272763_16	272764_16	272766_122	272768_29	272771_7	272774_115	272775_2	272776_3	272778_1	272783_54	272784_14	272786_40	272791_51	272792_4	272794_5	272796_19	272797_2	272801_33	272802_4	272807_6	272810_9	272819_22	272822_4	272824_31	272825_9	272835_115	272837_45	272842_7	272845_15	272848_3	272855_87	272863_15	272867_23	272868_13	272870_10	272872_21	272875_1	272878_20	272880_19	272883_56	272884_9	272885_24	272887_18	272890_20	272891_14	272896_33	272900_33	272908_26	272910_46	272911_3	272915_8	272916_77	272917_62	272922_10	272926_40	272927_28	272932_14	272940_4	272945_4	272946_12	272947_16	272954_126	272958_6	272963_47	272965_43	272975_55	272987_11	272988_41	272989_27	273000_37	273002_5	273003_24	273004_5	273006_20	273007_16	273009_113	273010_4	273019_2	273022_44	273032_72	273033_4	273038_16	273039_10	273042_13	273044_7	273049_104	273050_14	273057_20	273058_8	273059_137	273065_13	273074_55	273077_5	273078_2	273081_8	273083_24	273085_13	273088_5	273090_78	273093_1	273099_20	273105_17	273107_15	273111_7	273112_35	273113_11	273116_65	273121_11	273125_44	273128_5	273130_88	273131_59	273133_5	273134_3	273138_52	273139_46	273148_20	273151_57	273153_25	273161_7	273163_65	273164_7	273167_24	273172_6	273173_1	273177_68	273183_31	273188_74	273189_13	273190_26	273193_1	273197_3	273198_24	273203_15	273204_48	273208_8	273212_23	273213_46	273218_17	273219_57	273221_10	273222_7	273227_20	273228_42	273230_12	273231_58	273233_17	273238_5	273239_8	273241_38	273242_9	273244_6	273246_50	273248_43	273250_36	273255_28	273256_2	273258_2	273263_14	273269_2	273271_42	273273_52	273277_7	273284_16	273287_61	273298_19	273304_24	273307_14	273311_8	273314_49	273316_39	273317_8	273322_50	273323_82	273335_14	273336_1	273343_66	273344_41	273353_4	273354_6	273357_11	273362_68	273369_2	273370_37	273371_1	273375_1	273376_13	273380_12	273388_58	273389_57	273405_20	273414_2	273417_115	273426_51	273431_143	273434_50	273435_2	273438_18	273441_8	273443_6	273444_15	273449_26	273450_13	273452_39	273453_4	273456_4	273457_20	273464_35	273466_31	273468_67	273473_33	273475_14	273477_35	273482_3	273488_41	273490_8	273495_40	273499_19	273502_18	273503_11	273506_6	273512_5	273514_63	273519_46	273524_2	273533_5	273538_94	273542_13	273543_42	273546_39	273548_9	273551_5	273554_47	273556_49	273558_62	273560_44	273562_53	273563_11	273565_15	273569_8	273583_119	273587_10	273592_9	273594_9	273595_2	273599_83	273602_52	273603_19	273604_9	273611_21	273612_5	273616_102	273619_13	273623_6	273629_10	273630_20	273636_24	273637_23	273642_3	273643_17	273646_3	273654_44	273655_1	273656_107	273659_30	273662_16	273664_9	273668_70	273670_23	273671_13	273672_42	273676_11	273678_2	273679_28	273689_8	273690_6	273692_6	273693_37	273697_88	273705_16	273709_3	273714_8	273715_2	273724_29	273731_15	273735_8	273736_17	273746_21	273750_38	273751_17	273759_29	273760_15	273761_14	273765_72	273768_18	273770_4	273773_44	273775_4	273782_36	273790_92	273793_20	273795_1	273796_29	273799_2	273800_2	273801_3	273810_16	273812_34	273819_8	273826_3	273828_7	273831_39	273833_78	273834_19	273838_12	273839_34	273848_41	273849_32	273850_17	273852_16	273855_1	273861_10	273867_6	273875_9	273876_30	273880_76	273882_113	273884_42	273891_29	273892_74	273896_6	273905_2	273906_34	273907_1	273909_3	273910_66	273912_26	273914_11	273918_10	273919_56	273923_58	273925_22	273926_82	273931_78	273932_47	273939_6	273940_2	273942_71	273949_33	273952_3	273955_15	273958_14	273959_11	273965_20	273968_130	273969_1	273976_14	273979_2	273981_15	273984_66	273989_45	273991_23	273994_20	273996_19	274000_14	274001_60	274003_20	274004_5	274010_1	274019_15	274024_103	274026_13	274029_4	274030_62	274036_92	274037_62	274039_91	274045_42	274047_2	274049_124	274051_61	274056_14	274061_8	274062_146	274072_11	274076_23	274079_54	274086_20	274088_10	274089_23	274095_46	274097_5	274100_2	274101_12	274103_1	274109_102	274113_73	274116_4	274119_9	274120_36	274123_92	274129_60	274130_142	274136_38	274138_2	274140_13	274142_14	274144_12	274146_5	274150_24	274154_60	274158_6	274160_142	274167_7	274170_104	274175_17	274186_43	274187_49	274207_133	274208_121	274212_71	274213_5	274215_39	274221_3	274225_27	274228_21	274232_11	274234_20	274235_41	274236_16	274245_89	274248_6	274250_8	274254_100	274255_102	274257_1	274260_24	274261_73	274265_14	274266_3	274267_18	274268_8	274272_8	274274_82	274277_14	274283_71	274284_17	274285_23	274288_1	274289_91	274291_21	274293_8	274298_43	274300_5	274302_17	274307_6	274311_8	274315_17	274316_3	274321_27	274323_21	274326_1	274335_2	274336_36	274339_5	274343_2	274345_6	274349_38	274350_32	274353_3	274357_2	274360_36	274362_12	274366_13	274370_10	274373_13	274374_12	274378_57	274380_35	274391_3	274401_23	274403_65	274407_59	274409_4	274410_8	274412_59	274414_17	274416_5	274418_20	274425_5	274427_18	274429_5	274431_3	274433_21	274436_92	274442_23	274443_1	274445_11	274446_14	274449_27	274452_8	274453_2	274457_12	274466_82	274474_8	274476_3	274481_62	274482_8	274486_30	274496_24	274504_2	274509_97	274514_26	274526_38	274528_10	274529_3	274530_58	274536_13	274537_108	274538_26	274546_23	274547_74	274550_10	274555_17	274556_80	274559_14	274560_86	274570_21	274572_70	274574_19	274575_12	274576_35	274585_26	274591_4	274593_39	274598_23	274603_32	274606_15	274608_38	274613_2	274624_14	274626_23	274638_19	274644_68	274649_38	274650_29	274655_51	274658_36	274660_50	274671_2	274677_29	274689_27	274698_4	274699_21	274702_33	274707_10	274716_4	274719_107	274722_5	274731_35	274733_5	274734_1	274735_16	274737_44	274739_1	274740_32	274749_25	274750_15	274755_38	274757_4	274758_1	274767_17	274772_41	274773_35	274774_57	274775_51	274777_58	274779_6	274784_11	274792_38	274795_35	274802_20	274803_120	274808_60	274816_42	274818_1	274825_133	274830_3	274838_4	274839_99	274842_8	274846_1	274857_5	274862_29	274864_34	274865_14	274868_20	274882_7	274885_52	274886_102	274891_62	274897_23	274908_4	274916_8	274919_29	274928_9	274933_54	274934_54	274937_5	274941_2	274952_41	274953_18	274955_3	274958_3	274965_10	274973_6	274976_4	274980_5	274983_18	274988_14	274999_4	275008_102	275012_1	275016_2	275018_7	275023_28	275027_27	275028_53	275029_8	275031_74	275032_46	275033_15	275035_59	275037_6	275043_75	275047_23	275050_11	275053_56	275058_26	275062_6	275063_14	275067_5	275068_39	275069_19	275072_67	275075_5	275076_69	275082_27	275086_2	275088_17	275092_113	275095_21	275098_19	275106_7	275108_20	275111_47	275112_1	275115_37	275120_11	275121_4	275127_4	275135_7	275138_46	275139_17	275140_34	275142_5	275143_24	275148_9	275153_4	275156_1	275157_5	275158_2	275159_73	275161_12	275171_3	275176_82	275179_7	275189_15	275202_5	275204_14	275206_1	275208_6	275210_19	275216_23	275223_11	275228_23	275229_2	275231_2	275235_5	275239_13	275240_7	275241_11	275245_2	275246_22	275252_4	275254_28	275257_36	275261_14	275268_5	275270_2	275276_11	275280_11	275287_24	275289_8	275291_37	275295_63	275299_53	275303_9	275307_1	275316_116	275323_16	275326_1	275335_19	275336_30	275341_2	275344_40	275346_33	275353_4	275357_11	275361_63	275367_8	275374_11	275378_45	275381_12	275384_20	275389_32	275391_2	275395_6	275398_14	275400_19	275401_11	275406_6	275407_28	275424_20	275430_5	275435_10	275441_92	275445_12	275448_7	275449_28	275452_25	275458_8	275462_80	275472_11	275477_35	275478_29	275479_73	275487_74	275490_19	275499_26	275500_9	275503_2	275504_52	275505_32	275507_5	275510_37	275518_38	275519_58	275521_5	275524_62	275525_2	275532_16	275533_1	275541_21	275542_2	275545_9	275546_11	275547_26	275550_7	275551_40	275561_38	275563_31	275566_8	275567_9	275569_9	275570_47	275582_1	275585_17	275586_8	275591_26	275593_2	275594_10	275596_21	275597_95	275603_30	275607_24	275611_53	275613_34	275614_2	275618_14	275620_3	275624_51	275629_29	275635_6	275637_1	275639_77	275641_4	275644_14	275657_20	275659_14	275664_2	275665_44	275673_3	275674_35	275683_25	275687_56	275690_6	275691_9	275697_2	275698_46	275699_26	275700_12	275701_4	275704_33	275706_26	275708_1	275712_56	275716_3	275718_39	275720_20	275721_77	275727_23	275730_34	275738_5	275747_2	275748_69	275749_11	275750_22	275767_5	275773_21	275774_29	275776_5	275778_14	275780_41	275781_8	275787_2	275791_2	275797_22	275801_68	275807_19	275810_70	275813_10	275821_4	275826_17	275827_2	275830_3	275832_83	275834_17	275835_65	275836_28	275837_45	275838_124	275840_7	275843_33	275844_2	275847_25	275850_37	275855_76	275856_19	275858_12	275864_24	275865_14	275867_10	275871_60	275872_25	275876_17	275878_8	275879_58	275880_6	275884_54	275889_7	275891_41	275894_13	275901_2	275916_30	275919_45	275921_40	275927_1	275934_2	275939_83	275940_5	275941_15	275945_10	275951_1	275959_3	275962_14	275965_9	275970_26	275975_98	275987_39	275988_24	275989_13	275992_17	275995_27	275997_42	276001_21	276013_6	276020_2	276021_8	276024_10	276032_16	276033_78	276035_36	276040_19	276043_67	276044_40	276049_17	276054_2	276056_5	276059_9	276068_91	276070_29	276074_31	276076_69	276082_2	276084_38	276085_4	276090_1	276094_53	276099_27	276101_31	276115_25	276117_10	276120_3	276121_15	276126_17	276128_40	276130_5	276133_41	276140_8	276144_75	276147_19	276152_20	276153_7	276159_14	276162_44	276168_20	276176_21	276178_65	276182_8	276184_134	276189_10	276190_8	276193_40	276201_4	276208_134	276210_71	276211_46	276212_1	276214_8	276223_11	276224_3	276228_1	276232_128	276233_1	276235_39	276236_56	276238_5	276239_59	276243_2	276246_40	276247_3	276252_24	276253_2	276261_7	276263_3	276267_51	276281_4	276282_21	276285_7	276293_9	276297_58	276298_32	276302_12	276308_2	276310_28	276311_9	276323_33	276332_2	276335_17	276337_8	276340_44	276345_3	276349_10	276350_9	276359_100	276362_7	276363_6	276365_1	276377_23	276386_54	276388_17	276389_13	276398_48	276407_68	276408_38	276412_9	276414_54	276418_1	276425_8	276437_16	276441_12	276451_24	276458_50	276459_26	276460_88	276461_26	276465_21	276466_28	276467_11	276468_38	276469_19	276474_5	276476_77	276480_5	276490_9	276493_13	276495_1	276498_67	276500_52	276501_15	276505_41	276506_28	276512_9	276514_39	276515_76	276518_15	276521_4	276522_10	276524_16	276525_34	276526_8	276527_61	276528_30	276530_10	276535_8	276538_17	276542_41	276554_23	276555_49	276564_99	276566_122	276569_60	276573_15	276589_13	276590_15	276593_28	276594_7	276596_3	276599_9	276600_12	276603_38	276606_54	276611_47	276614_7	276626_26	276634_11	276635_33	276638_9	276644_45	276646_22	276655_6	276657_14	276661_17	276662_22	276665_17	276666_19	276669_8	276672_4	276679_86	276685_25	276686_7	276689_4	276690_25	276691_8	276695_17	276697_52	276702_103	276711_1	276712_8	276715_10	276719_21	276724_74	276735_2	276736_3	276742_68	276746_12	276751_17	276754_2	276759_9	276761_52	276763_26	276764_75	276772_1	276789_5	276795_4	276798_8	276805_77	276807_8	276808_10	276810_9	276811_133	276813_12	276818_32	276821_3	276822_36	276826_51	276832_32	276833_28	276836_23	276838_62	276843_54	276846_26	276855_10	276858_13	276867_95	276871_29	276873_14	276875_10	276876_17	276878_10	276881_3	276887_6	276893_23	276898_18	276899_48	276905_40	276906_31	276918_36	276919_78	276920_27	276922_3	276923_8	276928_72	276936_3	276940_21	276942_28	276947_12	276949_13	276954_5	276955_98	276958_13	276967_53	276970_24	276971_53	276980_64	276986_51	276995_36	277004_2	277011_10	277015_3	277017_60	277018_40	277023_3	277024_72	277025_63	277027_10	277030_1	277035_18	277052_16	277053_33	277056_20	277058_4	277061_46	277076_24	277078_23	277079_17	277088_26	277093_8	277098_83	277099_10	277102_10	277104_11	277109_3	277110_45	277111_15	277112_48	277121_10	277127_29	277128_41	277129_1	277139_16	277140_20	277146_29	277158_22	277165_5	277166_7	277167_8	277168_62	277170_2	277171_8	277173_38	277176_2	277181_8	277191_2	277192_3	277195_4	277197_58	277199_20	277201_4	277206_9	277210_41	277212_7	277214_19	277223_7	277228_34	277232_72	277233_10	277242_19	277244_4	277245_30	277247_41	277254_8	277255_2	277257_26	277262_33	277263_36	277267_3	277269_28	277272_1	277276_51	277279_5	277280_2	277289_11	277299_15	277302_4	277305_15	277309_50	277312_22	277315_17	277317_2	277320_36	277321_6	277324_37	277325_35	277326_33	277336_19	277341_57	277355_3	277356_14	277360_2	277364_32	277372_42	277376_6	277378_6	277384_47	277386_3	277390_147	277401_18	277402_12	277406_2	277410_39	277411_11	277412_2	277414_29	277416_2	277417_50	277425_9	277427_3	277431_2	277436_1	277438_57	277442_128	277449_8	277455_99	277457_28	277460_27	277461_6	277463_62	277464_16	277465_2	277466_6	277473_109	277477_108	277479_5	277484_3	277489_5	277491_14	277499_17	277501_15	277502_5	277510_5	277520_7	277527_8	277533_3	277534_5	277535_1	277536_71	277541_33	277542_6	277549_1	277551_2	277553_15	277554_49	277556_11	277562_9	277564_48	277582_11	277592_66	277594_4	277595_2	277596_26	277603_23	277604_21	277605_36	277606_5	277608_15	277611_25	277615_6	277618_16	277619_5	277623_37	277628_4	277632_36	277634_1	277635_22	277642_42	277645_25	277650_10	277655_8	277662_129	277663_18	277665_30	277667_30	277669_30	277671_11	277674_5	277676_5	277684_53	277685_11	277690_99	277692_88	277704_1	277705_7	277706_79	277711_4	277712_123	277714_3	277715_1	277716_5	277719_38	277720_7	277724_9	277725_43	277728_8	277729_2	277730_45	277733_2	277734_2	277736_29	277738_53	277749_2	277754_8	277755_67	277773_8	277774_24	277779_48	277780_34	277788_13	277789_28	277793_18	277794_103	277797_2	277801_26	277804_1	277808_13	277810_104	277813_4	277820_106	277821_2	277825_1	277830_23	277832_23	277836_80	277839_14	277840_21	277844_2	277847_21	277848_24	277851_27	277852_26	277857_22	277860_5	277862_11	277867_2	277870_29	277874_2	277887_23	277888_10	277894_2	277895_1	277896_73	277898_2	277902_100	277904_28	277908_52	277909_89	277912_11	277914_20	277916_81	277918_3	277922_4	277926_56	277927_3	277930_2	277938_1	277939_60	277951_82	277954_20	277955_3	277960_1	277963_2	277964_15	277966_1	277970_2	277971_35	277972_24	277974_28	277980_4	277989_35	277991_22	277993_2	277997_70	278002_18	278004_144	278006_41	278012_3	278013_5	278017_6	278020_31	278022_38	278023_23	278024_10	278029_30	278031_1	278037_17	278038_50	278043_3	278046_35	278047_86	278051_32	278052_1	278055_20	278056_8	278057_4	278061_82	278062_5	278070_6	278072_12	278074_7	278081_24	278088_15	278089_3	278095_26	278096_50	278106_24	278108_94	278114_7	278115_57	278121_43	278125_17	278133_51	278136_35	278138_2	278139_31	278140_2	278141_13	278147_6	278149_5	278153_22	278154_48	278158_32	278161_31	278162_6	278166_30	278168_4	278173_15	278175_10	278189_2	278192_9	278194_8	278197_99	278198_5	278202_61	278203_18	278213_10	278215_33	278221_48	278222_9	278223_23	278225_2	278235_86	278252_12	278253_24	278254_15	278256_26	278258_1	278262_1	278269_8	278277_39	278281_19	278284_10	278287_12	278294_51	278295_37	278296_57	278297_6	278302_5	278303_11	278309_7	278314_12	278320_28	278322_103	278326_10	278334_66	278335_26	278340_17	278343_8	278344_145	278349_34	278354_2	278362_20	278363_83	278378_2	278380_13	278381_8	278385_15	278387_41	278388_9	278390_7	278392_28	278396_26	278400_12	278401_7	278403_17	278404_33	278407_6	278414_61	278415_41	278420_64	278422_5	278424_10	278425_26	278430_32	278432_30	278438_145	278440_9	278442_29	278444_17	278445_76	278447_11	278453_57	278454_17	278462_84	278463_3	278469_41	278470_17	278472_3	278473_48	278487_4	278490_13	278492_14	278501_18	278504_13	278509_83	278512_56	278513_13	278514_2	278515_70	278523_14	278529_7	278537_8	278542_141	278543_2	278550_34	278560_2	278562_4	278563_3	278568_6	278571_25	278574_11	278578_15	278582_21	278584_21	278586_44	278587_4	278590_95	278592_38	278604_5	278610_44	278611_3	278614_6	278615_8	278627_1	278628_5	278629_52	278633_8	278634_4	278637_21	278638_48	278639_2	278651_2	278657_8	278660_30	278661_23	278662_75	278664_30	278670_17	278673_2	278679_1	278681_8	278682_34	278686_38	278688_88	278693_13	278695_8	278697_32	278699_69	278700_14	278707_5	278721_11	278724_3	278725_1	278729_8	278730_3	278733_41	278735_3	278740_42	278741_6	278745_104	278750_110	278751_4	278757_36	278758_3	278759_25	278766_17	278772_19	278774_5	278776_48	278781_20	278782_16	278784_9	278786_4	278787_4	278788_14	278789_8	278793_8	278796_98	278797_1	278798_81	278810_154	278811_77	278812_2	278814_8	278815_14	278816_19	278817_1	278825_11	278826_22	278828_4	278830_13	278840_23	278842_4	278847_82	278849_14	278855_60	278857_1	278859_4	278861_13	278862_11	278874_11	278878_2	278884_5	278886_14	278891_26	278895_35	278903_23	278910_53	278913_37	278916_52	278923_22	278925_18	278928_2	278937_2	278939_17	278940_20	278941_14	278943_1	278944_16	278959_135	278961_14	278964_23	278967_2	278969_1	278970_37	278980_57	278989_7	278993_1	278995_21	278997_80	279000_49	279004_20	279005_1	279008_2	279010_3	279020_26	279023_6	279026_73	279028_19	279029_12	279031_2	279035_50	279036_27	279051_21	279052_5	279065_5	279072_23	279073_27	279080_29	279088_71	279092_6	279096_87	279097_8	279098_2	279104_12	279108_32	279110_2	279113_6	279116_41	279118_28	279120_2	279126_30	279130_13	279137_38	279138_1	279139_62	279148_149	279149_19	279150_3	279158_23	279160_4	279162_66	279163_16	279168_25	279181_16	279183_31	279187_8	279190_20	279195_6	279200_12	279205_3	279208_7	279214_6	279218_39	279222_132	279227_21	279229_9	279230_85	279238_45	279240_13	279242_50	279247_41	279248_9	279251_8	279253_44	279254_83	279258_5	279259_27	279261_2	279262_5	279263_4	279264_135	279265_38	279266_34	279268_32	279275_38	279277_34	279288_8	279289_1	279298_3	279301_4	279310_10	279312_19	279314_38	279315_12	279333_5	279349_23	279350_27	279356_4	279357_8	279358_9	279360_4	279364_1	279368_12	279378_11	279379_9	279380_83	279382_29	279389_3	279391_8	279392_11	279394_3	279396_10	279408_72	279410_16	279414_3	279419_17	279428_17	279429_32	279430_105	279431_9	279432_4	279435_35	279437_16	279438_3	279439_86	279440_17	279450_52	279451_53	279453_28	279455_9	279460_2	279462_32	279464_14	279466_26	279467_12	279469_41	279471_24	279477_13	279478_24	279483_56	279496_11	279499_4	279516_62	279518_44	279519_14	279522_50	279534_9	279535_104	279538_145	279539_23	279541_27	279547_19	279560_3	279566_4	279569_26	279580_4	279581_5	279582_4	279591_23	279593_5	279594_27	279599_41	279602_140	279605_128	279608_24	279609_13	279613_2	279621_2	279624_12	279626_53	279630_4	279632_5	279638_113	279639_5	279642_3	279647_45	279648_46	279649_25	279653_14	279656_20	279662_21	279669_55	279679_22	279680_36	279681_80	279686_26	279692_21	279694_8	279696_11	279698_6	279701_6	279704_13	279707_5	279708_5	279709_53	279713_45	279716_23	279717_143	279719_2	279720_14	279730_51	279731_50	279736_20	279740_44	279744_19	279749_3	279750_35	279753_2	279763_42	279768_1	279774_27	279776_3	279779_11	279780_6	279782_110	279787_34	279797_28	279807_10	279810_2	279812_14	279814_2	279816_12	279818_27	279827_56	279828_22	279830_41	279833_13	279836_1	279837_1	279841_63	279842_55	279844_41	279846_19	279848_17	279851_27	279855_2	279866_96	279869_10	279874_9	279875_5	279885_33	279890_5	279892_30	279893_1	279898_1	279899_18	279900_10	279904_31	279908_137	279910_1	279916_9	279918_2	279920_75	279925_8	279928_10	279929_35	279930_2	279932_56	279937_19	279939_29	279940_13	279941_17	279950_4	279955_112	279956_44	279958_50	279962_117	279968_3	279972_5	279980_12	279982_39	279988_14	279989_7	279992_1	279993_28	279995_15	279998_17	280001_6	280012_31	280016_7	280030_24	280034_21	280036_25	280037_15	280045_60	280049_10	280059_4	280065_4	280069_8	280074_10	280075_44	280076_6	280089_7	280091_26	280093_5	280097_10	280098_27	280104_1	280109_2	280113_68	280114_39	280116_116	280118_38	280119_67	280120_3	280127_24	280128_1	280136_14	280140_18	280143_26	280152_5	280155_11	280156_25	280158_12	280162_72	280171_10	280174_11	280175_123	280176_40	280177_51	280178_14	280184_24	280186_6	280191_132	280193_11	280194_7	280200_9	280202_108	280204_6	280212_5	280214_14	280219_3	280220_15	280225_11	280233_13	280235_68	280238_11	280240_4	280242_90	280252_5	280259_46	280260_5	280262_80	280265_49	280267_8	280270_39	280272_9	280273_4	280274_14	280276_4	280279_104	280282_46	280283_78	280285_75	280288_50	280289_12	280290_41	280291_2	280293_24	280300_9	280302_35	280304_4	280309_53	280314_14	280317_17	280322_1	280323_15	280324_82	280328_47	280331_29	280332_55	280333_5	280341_8	280342_14	280347_2	280348_3	280349_10	280351_25	280360_35	280366_50	280370_12	280380_3	280382_8	280390_12	280392_29	280394_1	280395_44	280398_16	280399_127	280401_46	280408_56	280414_82	280424_6	280425_86	280433_15	280439_115	280441_14	280452_8	280461_29	280475_28	280484_5	280485_11	280488_63	280492_10	280494_9	280505_48	280511_14	280513_20	280516_22	280523_11	280525_10	280526_1	280534_29	280537_18	280541_93	280543_36	280544_16	280547_4	280552_3	280553_29	280554_50	280557_33	280561_116	280564_11	280568_60	280570_42	280571_63	280575_38	280579_1	280582_2	280587_50	280590_68	280591_109	280593_18	280595_7	280597_5	280598_10	280601_6	280603_8	280604_56	280611_18	280615_17	280619_8	280622_13	280629_35	280634_14	280635_119	280636_55	280640_13	280641_8	280643_4	280645_1	280647_32	280649_11	280650_2	280653_35	280654_47	280656_22	280659_33	280664_7	280665_17	280672_26	280678_38	280679_68	280680_3	280681_6	280683_24	280691_30	280693_23	280695_50	280696_83	280697_1	280699_15	280707_50	280708_74	280714_14	280721_9	280725_28	280726_18	280730_2	280731_30	280733_16	280735_61	280744_33	280750_2	280751_11	280766_16	280770_4	280773_2	280782_8	280783_4	280785_2	280788_7	280789_110	280796_2	280800_62	280806_38	280810_32	280818_5	280822_1	280825_23	280830_17	280833_80	280838_31	280840_27	280842_10	280843_13	280845_131	280852_38	280854_3	280855_22	280859_17	280860_12	280874_41	280876_72	280877_57	280889_5	280890_16	280892_25	280894_34	280896_73	280901_8	280902_3	280906_23	280907_47	280912_15	280916_37	280933_12	280935_3	280936_1	280938_38	280941_16	280944_9	280945_8	280949_67	280967_36	280969_2	280970_4	280975_1	280978_58	280990_71	280991_104	280993_2	280999_4	281000_33	281001_56	281002_58	281008_1	281010_51	281013_35	281017_54	281019_14	281020_16	281021_53	281026_16	281029_40	281030_23	281031_26	281034_20	281050_1	281054_2	281055_2	281060_1	281063_11	281064_12	281065_18	281070_53	281071_95	281074_28	281076_3	281077_12	281090_37	281093_89	281094_54	281096_76	281099_11	281101_6	281102_73	281104_12	281105_9	281115_2	281116_98	281119_13	281123_9	281127_2	281131_11	281135_5	281143_2	281145_18	281149_11	281151_4	281156_21	281157_18	281158_26	281160_8	281162_1	281167_3	281168_5	281169_7	281170_2	281172_32	281181_4	281194_50	281196_2	281199_64	281211_1	281212_28	281213_28	281215_34	281217_2	281220_4	281222_143	281223_63	281224_16	281227_36	281232_10	281242_12	281245_85	281251_9	281255_62	281257_5	281261_8	281264_31	281265_99	281272_3	281274_12	281278_20	281280_53	281281_22	281288_2	281290_65	281291_45	281294_2	281297_138	281298_60	281304_17	281311_2	281314_2	281315_9	281316_18	281317_1	281318_13	281319_1	281321_79	281322_11	281323_35	281325_21	281326_53	281335_3	281336_4	281338_16	281341_7	281343_2	281345_11	281346_48	281347_11	281356_7	281358_20	281359_41	281360_17	281362_14	281366_81	281374_42	281378_95	281379_147	281380_27	281384_22	281390_7	281393_2	281394_5	281401_33	281404_29	281407_7	281412_1	281418_37	281419_7	281421_11	281424_83	281425_116	281431_72	281432_5	281435_1	281438_49	281439_92	281442_13	281443_4	281444_98	281448_2	281455_55	281456_22	281463_5	281465_3	281466_1	281469_21	281471_9	281476_26	281479_60	281482_9	281484_4	281489_5	281493_74	281497_12	281498_30	281499_13	281500_29	281504_52	281507_104	281508_15	281510_3	281518_11	281519_20	281528_10	281529_11	281530_7	281531_80	281532_3	281537_48	281542_6	281543_2	281545_14	281557_23	281561_5	281565_13	281571_16	281573_7	281577_21	281581_1	281583_22	281584_4	281586_1	281597_26	281601_5	281602_7	281606_36	281609_2	281617_53	281619_11	281620_12	281636_12	281648_30	281649_19	281657_9	281659_68	281664_41	281669_4	281677_34	281678_51	281680_15	281682_36	281687_6	281692_42	281694_36	281701_22	281702_1	281710_31	281712_7	281713_98	281715_4	281719_8	281720_48	281731_2	281732_9	281734_24	281735_11	281737_39	281742_31	281747_80	281749_50	281753_48	281756_2	281758_25	281760_3	281766_127	281769_6	281772_5	281775_3	281783_26	281790_119	281798_6	281800_9	281807_11	281809_27	281810_71	281811_18	281812_26	281818_10	281832_3	281842_34	281849_39	281853_42	281855_50	281863_21	281866_4	281870_6	281874_60	281879_120	281880_3	281881_17	281883_13	281884_11	281885_50	281894_86	281903_1	281908_14	281919_20	281926_15	281931_2	281938_49	281940_14	281943_31	281944_2	281946_14	281948_2	281952_19	281954_26	281958_56	281964_17	281971_17	281974_9	281979_14	281986_18	281993_2	281997_18	282001_35	282009_7	282011_21	282017_8	282018_5	282025_3	282028_26	282033_116	282039_41	282043_14	282045_16	282049_3	282050_3	282053_8	282056_118	282057_32	282060_47	282066_27	282075_6	282076_11	282084_7	282086_45	282088_4	282091_8	282092_30	282095_63	282096_38	282098_23	282100_47	282101_57	282102_45	282104_5	282106_63	282110_8	282112_131	282120_5	282126_2	282129_20	282132_2	282133_2	282134_3	282137_11	282140_21	282143_2	282144_2	282152_8	282153_37	282154_10	282157_33	282158_13	282159_44	282162_86	282165_11	282182_6	282187_19	282193_33	282199_1	282201_1	282205_2	282211_10	282212_23	282214_14	282215_7	282216_3	282223_26	282225_29	282226_36	282228_18	282233_8	282238_31	282246_10	282247_15	282248_14	282249_3	282250_2	282251_107	282252_8	282254_39	282258_2	282264_19	282266_79	282268_10	282273_13	282274_4	282278_21	282287_61	282296_22	282297_8	282301_5	282311_34	282313_15	282314_42	282318_3	282323_2	282327_8	282328_18	282330_10	282333_14	282338_2	282340_29	282343_1	282351_20	282357_35	282358_116	282361_82	282362_8	282364_15	282366_54	282370_26	282375_3	282382_11	282383_8	282384_29	282386_44	282387_15	282393_44	282395_123	282398_1	282400_8	282404_3	282410_1	282417_44	282418_62	282419_51	282421_1	282429_13	282436_21	282438_17	282439_114	282442_12	282444_10	282447_12	282449_3	282455_7	282459_33	282464_19	282472_16	282475_16	282479_3	282481_58	282490_111	282491_5	282493_65	282495_5	282499_8	282506_7	282508_16	282509_3	282511_26	282529_50	282536_25	282540_2	282542_48	282543_4	282547_9	282548_6	282550_6	282552_75	282554_81	282557_2	282560_15	282562_12	282566_6	282572_9	282573_122	282575_8	282587_4	282600_2	282602_11	282604_49	282605_56	282606_101	282612_133	282615_17	282616_16	282620_38	282622_92	282623_62	282628_56	282629_11	282630_17	282634_17	282637_83	282646_15	282647_14	282655_33	282657_32	282661_56	282663_27	282664_30	282667_16	282670_35	282671_10	282674_6	282679_24	282686_20	282689_14	282690_2	282698_13	282699_5	282700_8	282709_87	282714_11	282717_7	282722_41	282724_60	282727_10	282729_16	282731_6	282740_4	282742_12	282748_24	282749_24	282752_2	282754_16	282755_56	282762_22	282767_59	282777_23	282778_8	282780_28	282783_16	282784_6	282788_28	282790_8	282792_26	282795_29	282798_6	282801_20	282804_12	282808_114	282811_9	282816_2	282827_9	282837_20	282846_36	282848_81	282851_19	282854_30	282858_8	282859_18	282861_8	282868_8	282883_11	282886_5	282888_94	282890_2	282891_44	282897_20	282898_62	282900_28	282902_25	282903_11	282909_8	282911_25	282913_8	282919_57	282920_1	282937_14	282940_3	282942_40	282946_47	282948_27	282950_3	282957_56	282958_45	282968_2	282973_17	282978_52	282979_4	282980_1	282981_21	282985_2	282986_14	282987_19	282994_33	283001_21	283002_29	283003_10	283004_6	283005_22	283007_4	283008_7	283012_5	283013_19	283022_6	283025_128	283027_8	283031_2	283039_4	283046_102	283051_70	283052_42	283054_21	283055_2	283057_109	283059_13	283061_7	283063_9	283069_4	283072_40	283073_48	283078_55	283079_4	283080_30	283087_4	283092_51	283097_32	283100_11	283102_2	283105_36	283108_3	283115_14	283121_46	283123_29	283128_15	283138_19	283142_8	283143_5	283145_33	283147_7	283156_2	283163_30	283164_29	283170_34	283177_33	283178_1	283180_7	283184_3	283186_6	283187_1	283191_2	283193_62	283194_10	283200_3	283206_10	283211_39	283212_47	283214_17	283216_6	283223_17	283227_117	283233_49	283237_4	283238_103	283241_9	283248_10	283249_47	283255_11	283258_21	283264_12	283266_3	283271_31	283278_7	283279_13	283280_20	283285_32	283286_10	283288_7	283289_4	283292_8	283295_8	283299_13	283302_95	283303_35	283304_4	283307_11	283309_14	283316_35	283318_26	283319_21	283321_29	283326_54	283329_6	283331_17	283332_10	283334_42	283335_11	283338_16	283350_18	283353_62	283355_1	283364_50	283365_5	283370_46	283392_18	283398_15	283400_15	283401_70	283404_43	283407_22	283408_22	283409_36	283411_2	283418_3	283420_59	283423_23	283424_8	283425_4	283431_36	283432_17	283438_14	283439_15	283440_47	283443_80	283444_1	283451_16	283459_23	283462_146	283467_14	283468_37	283471_121	283474_2	283483_12	283486_5	283491_20	283498_21	283505_4	283507_58	283516_11	283517_8	283521_8	283522_26	283526_2	283527_14	283529_2	283532_5	283535_17	283536_65	283539_9	283543_5	283552_6	283553_46	283555_1	283556_15	283560_5	283566_6	283583_31	283584_37	283585_84	283589_49	283591_37	283598_17	283608_12	283609_34	283615_30	283616_5	283620_19	283622_9	283623_36	283625_24	283626_8	283628_33	283629_23	283630_5	283631_22	283638_4	283639_15	283641_21	283642_5	283644_3	283646_20	283650_107	283651_8	283652_102	283655_2	283657_7	283658_13	283673_29	283678_8	283681_82	283683_11	283689_36	283690_3	283699_125	283705_3	283707_61	283713_103	283722_21	283726_78	283738_59	283743_2	283745_23	283747_67	283755_6	283759_32	283760_29	283763_59	283769_20	283773_3	283775_5	283777_11	283782_42	283785_33	283786_24	283787_2	283791_56	283797_2	283803_5	283806_12	283813_38	283815_50	283817_50	283822_20	283823_36	283825_8	283827_2	283833_3	283836_2	283839_4	283847_72	283856_2	283859_45	283865_68	283866_3	283871_22	283880_2	283882_45	283892_73	283896_62	283899_5	283904_18	283906_46	283911_10	283914_5	283920_55	283924_50	283929_2	283935_8	283943_32	283945_71	283946_56	283950_8	283954_95	283956_24	283957_5	283958_8	283959_43	283961_15	283967_44	283968_29	283971_105	283974_54	283975_21	283977_12	283982_9	283986_5	283994_14	284003_68	284006_15	284007_32	284010_11	284013_1	284020_3	284021_5	284023_33	284025_28	284030_1	284044_50	284046_15	284048_7	284053_33	284054_6	284062_11	284063_20	284066_59	284067_3	284068_11	284069_39	284074_20	284081_4	284088_10	284089_12	284090_6	284092_97	284094_42	284096_26	284101_2	284105_28	284107_14	284108_17	284110_17	284111_11	284112_2	284120_71	284123_33	284125_4	284137_4	284138_7	284153_16	284154_6	284161_58	284165_92	284172_14	284174_41	284190_11	284192_59	284195_32	284199_29	284208_6	284214_6	284216_1	284217_24	284219_10	284220_7	284234_14	284238_32	284239_64	284244_32	284245_71	284249_24	284258_4	284261_62	284265_66	284268_5	284269_4	284271_19	284277_8	284283_2	284287_8	284289_5	284291_5	284294_5	284303_43	284306_8	284308_17	284318_8	284324_73	284336_4	284339_35	284342_10	284344_12	284347_3	284348_22	284349_8	284352_12	284353_1	284354_22	284356_4	284357_11	284360_29	284362_5	284364_14	284366_30	284367_67	284387_3	284388_2	284394_39	284396_5	284397_11	284398_38	284399_22	284406_9	284408_2	284410_10	284414_21	284416_32	284422_6	284428_33	284433_59	284435_36	284436_7	284438_9	284442_14	284454_8	284455_46	284456_133	284458_27	284461_5	284462_48	284464_137	284465_34	284471_7	284475_70	284478_14	284479_15	284489_3	284493_2	284498_10	284504_7	284512_4	284513_13	284516_10	284520_92	284521_46	284523_2	284525_1	284528_30	284534_10	284538_26	284543_88	284544_42	284546_9	284551_16	284556_23	284561_18	284562_1	284563_11	284574_23	284577_67	284578_14	284581_15	284590_18	284591_17	284593_41	284594_56	284597_113	284598_5	284603_94	284604_38	284605_2	284609_80	284610_24	284619_5	284623_6	284627_8	284634_53	284636_41	284637_6	284645_18	284650_44	284654_7	284655_40	284657_1	284659_21	284667_16	284671_16	284673_35	284677_88	284680_4	284682_24	284683_1	284684_20	284686_14	284687_19	284690_8	284694_119	284699_11	284702_1	284703_11	284706_73	284710_79	284714_15	284721_23	284723_5	284729_62	284733_2	284738_88	284743_4	284748_124	284749_27	284751_1	284755_52	284758_30	284760_13	284766_5	284771_85	284772_77	284782_64	284788_35	284790_8	284792_62	284796_43	284799_11	284802_50	284804_26	284805_34	284806_24	284813_7	284817_2	284822_51	284826_6	284827_147	284829_72	284831_6	284837_37	284839_5	284849_29	284853_4	284855_2	284856_5	284866_2	284869_3	284870_35	284879_3	284880_3	284883_2	284884_10	284886_104	284890_14	284892_20	284894_26	284898_5	284916_58	284920_9	284924_26	284925_18	284928_5	284932_5	284937_1	284943_42	284955_8	284956_20	284959_26	284962_15	284964_5	284968_1	284970_27	284972_4	284980_7	284984_53	284989_9	284996_29	284999_2	285003_10	285007_27	285010_2	285012_12	285017_83	285018_20	285022_5	285027_17	285029_20	285033_51	285039_33	285040_109	285042_47	285048_9	285049_18	285066_1	285068_14	285070_29	285077_80	285088_25	285089_20	285090_3	285092_11	285094_9	285095_51	285096_1	285098_6	285104_17	285107_34	285109_6	285112_33	285115_47	285116_27	285122_8	285125_12	285126_26	285128_47	285136_35	285138_132	285141_11	285142_2	285144_13	285146_23	285149_49	285150_10	285157_6	285163_4	285167_17	285169_11	285171_11	285173_26	285179_17	285181_7	285182_121	285194_12	285199_8	285201_19	285202_29	285204_14	285208_24	285211_9	285212_39	285215_55	285217_5	285223_2	285225_46	285226_20	285228_17	285229_3	285234_52	285240_74	285245_35	285247_19	285251_61	285254_8	285256_47	285264_94	285267_2	285268_56	285276_12	285278_53	285283_5	285294_56	285296_123	285298_1	285299_39	285301_76	285302_6	285303_7	285307_14	285311_103	285320_18	285323_87	285327_35	285331_21	285332_17	285337_74	285339_6	285345_9	285347_28	285350_20	285356_5	285357_14	285367_24	285369_2	285373_44	285376_27	285379_27	285381_14	285385_2	285386_2	285387_131	285390_11	285391_12	285399_2	285407_42	285411_2	285414_7	285419_28	285420_31	285421_15	285423_32	285425_38	285426_48	285429_38	285437_28	285439_8	285447_6	285451_29	285455_23	285459_2	285469_4	285471_6	285475_83	285477_5	285478_23	285479_53	285484_10	285489_10	285494_3	285496_1	285506_42	285509_5	285513_9	285514_128	285521_29	285524_40	285525_11	285528_24	285531_18	285538_98	285539_80	285540_14	285544_14	285545_22	285558_20	285561_3	285563_6	285564_40	285566_23	285570_8	285573_3	285577_2	285580_45	285582_29	285583_1	285597_5	285607_102	285609_20	285614_10	285616_72	285618_13	285620_20	285622_24	285624_4	285628_10	285632_6	285635_7	285639_10	285642_27	285649_12	285656_3	285660_1	285666_29	285667_31	285668_3	285674_22	285678_7	285681_29	285682_24	285695_19	285699_32	285700_32	285716_55	285717_13	285724_14	285730_3	285731_14	285733_12	285737_5	285741_32	285747_24	285748_7	285749_7	285752_6	285753_27	285758_45	285766_8	285770_14	285774_2	285776_23	285782_23	285784_1	285787_29	285788_16	285792_6	285796_21	285798_7	285799_17	285802_21	285806_15	285808_11	285812_28	285814_1	285816_11	285820_16	285821_11	285823_123	285825_20	285833_21	285851_13	285852_13	285853_20	285864_5	285865_2	285866_116	285869_41	285870_21	285873_50	285878_19	285879_58	285880_44	285882_2	285883_2	285885_14	285892_23	285894_23	285896_6	285898_10	285909_76	285912_39	285913_27	285918_21	285920_35	285922_44	285923_13	285929_84	285930_76	285937_32	285938_41	285944_69	285945_2	285956_36	285973_6	285974_2	285975_6	285976_15	285982_2	285985_5	285986_10	285988_25	285989_29	285990_65	285994_5	286000_12	286009_14	286010_8	286011_48	286016_2	286018_8	286022_19	286023_7	286027_28	286030_103	286036_16	286044_7	286053_39	286060_77	286064_12	286067_50	286072_6	286080_15	286083_10	286084_45	286093_10	286098_49	286101_38	286102_4	286104_4	286106_99	286107_16	286109_36	286118_25	286119_29	286121_7	286122_28	286126_2	286127_11	286130_20	286134_12	286137_26	286141_1	286142_53	286149_63	286155_17	286157_28	286158_47	286159_52	286160_26	286161_3	286163_2	286170_58	286172_5	286173_3	286174_8	286175_59	286187_10	286189_40	286193_8	286195_15	286199_5	286201_8	286204_26	286215_23	286221_83	286227_13	286230_6	286232_85	286233_8	286237_45	286241_19	286249_45	286260_2	286261_69	286262_6	286264_9	286266_10	286268_14	286269_44	286271_100	286272_10	286273_15	286275_14	286282_26	286286_62	286289_17	286290_6	286293_8	286296_99	286299_5	286302_7	286305_99	286307_11	286310_13	286318_16	286323_36	286331_12	286336_25	286337_13	286344_80	286346_12	286353_2	286356_9	286357_55	286358_2	286361_18	286365_18	286368_45	286371_8	286379_13	286386_115	286394_147	286395_83	286396_5	286403_79	286414_55	286416_30	286417_35	286418_5	286419_48	286420_1	286422_2	286424_12	286430_6	286433_31	286434_28	286439_16	286441_26	286448_7	286453_83	286456_10	286458_2	286466_58	286468_132	286471_43	286476_8	286481_2	286486_5	286487_28	286488_4	286494_15	286498_5	286502_13	286512_10	286513_2	286517_20	286518_2	286522_32	286524_77	286529_35	286532_32	286538_62	286545_9	286549_1	286552_17	286555_14	286565_6	286566_1	286570_18	286581_23	286588_14	286592_5	286597_11	286598_1	286602_32	286607_22	286613_42	286614_3	286618_19	286621_21	286622_2	286628_27	286632_40	286638_44	286642_77	286656_23	286659_10	286663_4	286668_14	286673_23	286680_28	286683_20	286684_5	286689_81	286692_6	286699_30	286705_14	286706_53	286709_5	286710_1	286711_48	286712_42	286713_10	286716_4	286724_19	286726_42	286727_7	286732_2	286736_16	286743_1	286746_2	286751_5	286752_23	286753_47	286759_31	286760_4	286769_16	286779_3	286784_42	286785_7	286792_29	286793_3	286794_14	286796_2	286801_5	286802_103	286804_6	286806_25	286819_3	286821_82	286823_7	286824_10	286825_9	286826_5	286829_16	286830_139	286831_20	286834_5	286839_62	286840_13	286842_91	286849_24	286851_21	286856_81	286859_8	286860_93	286864_17	286865_7	286867_83	286868_5	286870_2	286874_86	286877_71	286879_39	286880_35	286884_17	286889_41	286897_18	286900_51	286901_20	286917_66	286919_140	286921_11	286925_57	286927_6	286928_33	286931_51	286934_9	286936_21	286938_16	286940_3	286941_60	286942_3	286944_24	286946_17	286947_32	286950_22	286952_25	286955_43	286957_25	286970_14	286972_140	286973_67	286974_34	286977_38	286979_29	286980_14	286986_4	286988_2	286997_7	286998_138	287003_89	287010_12	287013_20	287026_44	287030_30	287031_20	287034_11	287039_18	287040_4	287041_19	287043_5	287049_65	287051_7	287054_118	287055_32	287057_11	287064_31	287065_43	287067_6	287069_8	287074_16	287075_17	287079_3	287088_44	287089_16	287090_29	287091_11	287095_7	287099_43	287110_4	287113_5	287121_6	287130_6	287135_8	287140_13	287142_105	287146_25	287150_26	287159_14	287163_27	287171_47	287174_3	287175_8	287176_77	287180_28	287181_26	287183_52	287189_2	287196_6	287198_82	287200_1	287201_38	287208_7	287209_57	287211_114	287212_97	287213_14	287214_2	287229_26	287233_11	287236_17	287237_3	287239_20	287240_35	287247_54	287252_68	287253_10	287263_3	287267_49	287268_38	287278_32	287282_9	287285_1	287286_7	287289_44	287294_19	287295_1	287296_5	287301_25	287302_2	287305_17	287306_9	287307_20	287315_2	287319_56	287321_12	287328_25	287330_11	287339_18	287340_5	287345_15	287350_37	287352_11	287353_100	287356_4	287366_16	287367_12	287373_30	287374_39	287385_5	287390_11	287393_9	287395_97	287406_29	287407_26	287411_8	287414_53	287439_147	287443_10	287444_8	287446_15	287447_62	287449_18	287451_29	287456_17	287459_58	287461_26	287463_31	287465_94	287471_17	287474_39	287475_38	287482_63	287491_39	287498_11	287499_9	287504_46	287507_42	287511_5	287512_62	287517_11	287519_24	287520_125	287531_35	287532_49	287536_56	287550_99	287554_2	287564_36	287566_29	287568_8	287570_51	287572_19	287574_10	287584_38	287585_17	287600_56	287608_49	287610_6	287611_16	287613_5	287615_15	287617_4	287619_2	287620_117	287622_5	287627_3	287630_85	287632_5	287634_16	287637_3	287639_2	287642_16	287643_20	287653_24	287654_37	287656_80	287658_28	287659_23	287661_1	287664_32	287672_27	287674_97	287675_5	287676_7	287683_50	287690_4	287694_10	287697_6	287700_17	287704_15	287705_31	287708_6	287711_45	287717_14	287718_59	287720_89	287721_1	287726_78	287727_29	287730_3	287739_155	287740_89	287745_5	287751_40	287759_4	287761_2	287765_11	287766_1	287769_5	287781_8	287782_18	287785_81	287787_43	287789_104	287791_7	287792_5	287793_3	287794_8	287795_17	287799_1	287807_10	287813_4	287814_63	287816_11	287824_81	287825_7	287827_61	287834_3	287836_11	287839_9	287844_56	287845_111	287850_18	287851_1	287853_25	287855_53	287856_104	287865_5	287868_23	287871_117	287873_19	287874_30	287882_8	287883_3	287887_92	287892_5	287896_30	287897_28	287905_7	287908_1	287922_49	287926_2	287935_22	287937_89	287939_3	287943_27	287948_2	287949_5	287951_37	287959_30	287961_21	287967_12	287973_7	287975_44	287978_9	287989_45	287991_10	287992_8	287993_12	287999_58	288001_13	288004_19	288005_38	288009_19	288016_21	288021_4	288026_4	288040_17	288042_8	288046_37	288048_9	288050_15	288052_2	288054_11	288057_27	288062_22	288070_5	288076_14	288078_18	288080_60	288085_2	288087_31	288093_16	288097_34	288101_12	288105_25	288106_13	288107_11	288112_2	288114_3	288116_14	288119_17	288125_4	288128_69	288130_16	288134_3	288137_56	288138_25	288140_43	288144_5	288154_18	288157_84	288159_69	288174_5	288181_3	288184_23	288185_1	288186_3	288188_20	288191_150	288195_1	288197_4	288201_101	288202_3	288206_6	288210_28	288214_1	288218_26	288233_8	288238_10	288240_7	288241_19	288245_5	288246_4	288254_7	288258_101	288259_16	288261_32	288262_18	288284_33	288291_7	288294_3	288299_2	288307_26	288310_1	288311_55	288315_28	288327_85	288329_104	288331_59	288332_14	288334_12	288336_5	288337_1	288339_13	288341_5	288345_22	288348_19	288349_7	288354_18	288357_29	288362_15	288364_7	288366_30	288367_20	288371_3	288373_74	288378_79	288379_12	288383_7	288384_9	288386_65	288414_8	288416_101	288424_5	288429_104	288432_146	288436_32	288439_11	288440_143	288441_17	288446_5	288454_13	288457_6	288462_11	288468_14	288470_49	288471_3	288479_45	288484_2	288485_38	288486_17	288487_81	288490_6	288493_16	288494_2	288498_5	288510_12	288512_23	288513_17	288518_2	288531_23	288536_1	288537_43	288539_2	288542_3	288545_25	288549_73	288550_9	288551_19	288555_67	288556_12	288561_20	288564_4	288565_27	288573_3	288576_17	288577_11	288579_8	288581_2	288586_34	288588_29	288601_19	288605_27	288607_5	288611_2	288612_74	288626_63	288633_27	288642_14	288649_35	288650_21	288653_1	288654_18	288657_28	288661_69	288665_17	288669_39	288670_43	288686_11	288687_5	288688_89	288692_22	288697_31	288703_47	288706_78	288712_5	288716_26	288720_10	288722_5	288725_15	288727_84	288737_27	288742_52	288743_59	288745_71	288746_14	288749_4	288753_14	288754_7	288755_137	288768_3	288771_20	288773_4	288775_51	288782_19	288791_22	288792_45	288801_22	288804_1	288826_5	288836_2	288839_4	288844_7	288849_67	288850_2	288853_6	288857_10	288859_4	288860_4	288866_56	288867_5	288873_17	288874_45	288875_90	288878_13	288880_14	288890_24	288894_14	288896_62	288908_18	288912_5	288914_50	288917_112	288918_22	288926_47	288939_9	288941_11	288942_15	288951_28	288953_65	288957_24	288960_4	288961_62	288962_44	288964_15	288968_26	288971_10	288973_134	288976_29	288981_2	288984_44	288987_2	288990_14	288995_19	288998_70	289001_13	289003_21	289013_20	289018_24	289036_96	289041_12	289044_55	289045_38	289050_9	289055_3	289065_1	289066_4	289068_120	289069_33	289071_13	289073_71	289074_16	289076_51	289077_5	289081_95	289085_10	289088_20	289089_111	289095_14	289097_128	289113_4	289114_4	289117_5	289121_136	289123_1	289130_6	289131_16	289134_6	289137_15	289143_15	289147_26	289148_5	289149_6	289163_99	289164_54	289168_68	289176_28	289190_66	289192_1	289195_132	289199_29	289200_83	289201_16	289213_5	289217_53	289223_6	289226_15	289227_3	289233_3	289236_18	289247_6	289255_35	289256_8	289267_44	289269_11	289270_9	289275_23	289283_7	289284_144	289296_2	289298_38	289299_3	289300_104	289310_18	289315_11	289320_6	289329_10	289334_5	289339_4	289340_17	289349_48	289350_7	289357_89	289367_5	289368_1	289374_38	289375_6	289377_9	289394_39	289395_73	289396_6	289399_17	289400_48	289402_31	289404_29	289421_7	289424_6	289427_28	289433_13	289437_30	289441_61	289449_11	289450_38	289452_10	289455_25	289456_12	289457_29	289458_7	289463_3	289467_12	289473_29	289474_2	289476_15	289477_3	289485_85	289486_12	289490_1	289493_8	289495_62	289497_4	289498_28	289502_12	289503_7	289511_3	289516_67	289524_17	289531_17	289537_36	289552_7	289558_31	289559_12	289564_19	289565_29	289571_117	289577_2	289578_78	289582_16	289598_5	289605_23	289612_50	289615_11	289634_3	289637_2	289646_49	289656_2	289657_2	289658_21	289666_10	289669_45	289671_6	289672_29	289674_39	289675_3	289677_70	289686_2	289687_11	289688_15	289690_48	289691_124	289692_12	289700_27	289703_107	289704_32	289707_110	289708_20	289718_11	289727_1	289735_17	289738_148	289740_8	289744_27	289746_18	289748_8	289779_15	289780_62	289787_17	289794_16	289795_67	289796_29	289797_34	289801_14	289808_30	289812_94	289813_14	289820_107	289821_8	289826_17	289832_14	289834_42	289835_19	289854_13	289855_16	289862_19	289865_28	289872_2	289876_14	289879_113	289885_139	289892_2	289894_1	289897_8	289901_46	289912_7	289919_9	289920_15	289922_4	289924_66	289926_35	289932_68	289940_6	289942_73	289943_5	289945_2	289946_24	289947_25	289954_27	289969_55	289978_30	289980_5	289983_15	289988_20	289990_29	289996_10	290006_31	290012_11	290013_2	290015_29	290018_17	290023_96	290025_30	290028_35	290030_79	290034_95	290035_112	290040_80	290043_65	290044_4	290045_5	290046_11	290048_19	290052_53	290054_12	290057_43	290062_10	290067_74	290070_6	290071_72	290088_12	290091_48	290092_59	290098_22	290099_9	290100_11	290103_2	290104_3	290110_21	290114_2	290121_13	290123_7	290124_78	290130_40	290136_7	290147_2	290151_9	290153_17	290155_29	290156_58	290157_20	290162_8	290165_3	290173_12	290179_1	290184_41	290186_56	290187_2	290188_40	290189_4	290192_15	290194_21	290196_2	290205_3	290206_2	290214_2	290216_18	290223_23	290224_4	290227_77	290228_30	290240_2	290242_7	290243_50	290244_15	290247_5	290250_1	290252_38	290257_10	290259_14	290268_51	290270_2	290281_42	290287_17	290289_43	290291_19	290302_13	290305_17	290313_52	290315_26	290320_7	290325_19	290327_35	290334_51	290338_34	290343_8	290345_5	290346_45	290353_34	290360_28	290365_33	290375_75	290376_33	290385_8	290386_56	290389_4	290392_1	290401_23	290403_23	290419_3	290425_7	290427_104	290430_140	290434_82	290436_25	290444_6	290448_17	290451_13	290453_2	290460_15	290462_10	290463_22	290465_18	290473_3	290481_78	290488_10	290490_17	290497_3	290500_2	290506_65	290517_5	290518_15	290525_17	290527_64	290529_4	290532_16	290533_12	290537_18	290540_27	290542_68	290543_27	290544_53	290547_3	290552_116	290555_25	290559_41	290561_126	290563_23	290565_8	290567_3	290570_16	290571_11	290574_44	290576_7	290577_5	290579_89	290582_2	290583_124	290586_7	290593_1	290599_9	290603_1	290608_54	290618_17	290634_17	290638_12	290640_5	290643_10	290646_45	290647_16	290648_56	290657_4	290659_37	290666_2	290669_110	290671_16	290674_22	290675_11	290682_19	290697_2	290699_16	290700_59	290701_37	290706_50	290707_16	290716_2	290718_15	290731_62	290732_34	290735_38	290746_147	290748_16	290751_101	290752_122	290753_23	290763_8	290766_12	290769_9	290781_18	290783_81	290786_99	290787_2	290789_13	290798_43	290802_26	290803_7	290804_12	290806_114	290808_38	290813_3	290823_143	290824_15	290825_5	290833_101	290835_5	290836_14	290838_66	290844_119	290846_8	290847_11	290848_41	290849_23	290850_12	290857_24	290859_46	290861_34	290862_24	290866_4	290868_3	290878_4	290884_2	290886_8	290897_35	290904_1	290910_2	290911_32	290923_56	290935_34	290939_106	290944_19	290950_6	290954_60	290956_32	290957_2	290959_5	290960_35	290964_1	290966_23	290968_2	290972_54	290976_14	290977_11	290986_3	290989_41	291000_53	291002_1	291008_27	291019_132	291025_39	291027_14	291034_24	291035_60	291036_7	291044_11	291045_119	291047_20	291048_1	291050_120	291051_29	291056_18	291061_60	291062_7	291065_40	291066_14	291072_33	291078_71	291090_1	291099_5	291102_1	291112_7	291114_2	291116_19	291117_55	291123_3	291124_127	291125_17	291134_3	291135_1	291139_72	291143_18	291144_6	291150_8	291153_31	291165_20	291167_10	291168_69	291173_20	291181_2	291184_18	291193_11	291196_36	291203_51	291205_2	291206_11	291221_44	291223_12	291227_7	291231_16	291234_102	291235_4	291236_13	291240_16	291244_28	291247_29	291250_113	291253_76	291254_4	291258_44	291262_4	291265_6	291268_44	291270_10	291278_2	291279_4	291281_14	291284_12	291285_9	291287_11	291288_53	291295_33	291303_1	291320_47	291323_26	291325_66	291328_13	291330_28	291332_78	291333_3	291341_3	291343_18	291344_2	291345_14	291346_1	291356_42	291357_13	291369_17	291372_47	291373_17	291375_70	291377_26	291383_36	291388_33	291395_82	291396_90	291400_2	291402_51	291420_22	291421_4	291425_13	291426_2	291431_5	291436_31	291438_71	291445_9	291448_95	291449_46	291450_5	291455_7	291456_41	291459_10	291464_6	291465_74	291473_12	291476_47	291477_35	291482_8	291484_5	291491_39	291496_41	291497_6	291498_24	291500_27	291504_38	291506_5	291507_26	291508_13	291511_31	291516_55	291520_1	291521_12	291522_30	291525_17	291527_19	291529_13	291537_10	291540_8	291541_10	291546_3	291548_21	291549_74	291563_35	291566_11	291567_7	291569_149	291572_1	291573_9	291574_85	291577_112	291583_14	291591_9	291594_26	291596_10	291597_11	291600_22	291605_8	291608_44	291612_5	291613_5	291615_27	291617_8	291618_11	291620_24	291621_32	291622_26	291623_105	291628_2	291636_3	291638_5	291639_14	291640_11	291642_1	291644_17	291646_34	291653_58	291654_64	291656_4	291658_2	291661_97	291667_28	291673_9	291676_12	291686_8	291687_12	291691_12	291700_42	291701_2	291708_15	291709_5	291710_8	291714_24	291724_5	291727_1	291732_43	291733_9	291741_6	291742_2	291747_6	291749_3	291753_7	291756_11	291758_47	291765_44	291771_8	291780_32	291785_18	291786_5	291794_18	291795_126	291797_22	291799_72	291807_17	291819_2	291822_2	291823_57	291824_11	291829_9	291832_38	291834_14	291836_13	291841_29	291842_122	291843_23	291851_22	291856_14	291860_29	291862_28	291866_1	291867_5	291870_6	291872_17	291873_23	291875_14	291876_53	291880_120	291889_2	291891_99	291899_8	291907_23	291916_18	291917_20	291919_6	291927_95	291930_88	291936_112	291943_10	291945_32	291947_14	291951_2	291955_67	291956_9	291962_1	291968_7	291969_23	291971_75	291978_30	291984_60	291985_24	291986_20	291990_6	292000_15	292003_14	292009_8	292012_65	292015_10	292019_11	292027_8	292028_5	292032_37	292034_84	292036_31	292048_15	292050_20	292070_16	292074_3	292082_1	292090_4	292096_24	292102_18	292103_7	292104_105	292107_5	292110_6	292113_7	292115_99	292117_1	292131_5	292134_23	292139_20	292142_6	292144_45	292150_6	292151_22	292153_1	292155_84	292157_32	292159_21	292176_33	292184_36	292193_6	292202_34	292203_21	292206_41	292207_48	292216_15	292230_12	292235_36	292240_36	292241_2	292245_25	292246_83	292249_57	292256_7	292257_4	292262_2	292263_18	292266_99	292267_15	292269_2	292270_20	292273_26	292278_3	292279_1	292282_8	292284_96	292285_29	292290_6	292291_41	292294_2	292296_17	292298_5	292303_4	292304_14	292305_12	292314_116	292317_5	292326_37	292328_12	292331_48	292332_21	292338_54	292339_10	292348_11	292354_21	292357_17	292360_1	292362_20	292363_14	292367_82	292377_3	292378_17	292383_3	292387_15	292402_22	292404_3	292407_33	292408_1	292413_37	292414_29	292417_19	292418_16	292436_19	292438_18	292450_32	292453_4	292454_113	292455_19	292458_5	292468_123	292477_16	292480_2	292482_12	292490_3	292495_140	292497_20	292501_4	292508_132	292511_6	292512_60	292513_32	292523_87	292530_133	292533_4	292535_11	292537_25	292544_14	292560_15	292563_10	292567_5	292570_20	292571_10	292572_9	292574_57	292575_12	292583_76	292587_1	292598_38	292599_7	292602_4	292603_1	292605_111	292607_23	292609_17	292614_7	292616_1	292617_6	292620_6	292623_21	292624_9	292625_6	292629_28	292630_57	292632_23	292636_47	292638_47	292641_1	292653_7	292662_2	292665_28	292670_11	292692_14	292697_83	292699_71	292704_23	292715_56	292717_5	292721_5	292724_80	292725_8	292739_3	292742_39	292745_19	292747_17	292750_37	292751_12	292752_29	292756_29	292762_57	292763_29	292768_20	292769_52	292772_1	292775_5	292778_6	292783_2	292784_2	292791_34	292792_50	292793_9	292799_4	292800_53	292802_3	292805_10	292816_7	292821_2	292823_3	292826_50	292831_19	292832_19	292836_30	292838_76	292839_3	292843_52	292845_3	292858_72	292860_46	292862_2	292863_4	292864_41	292865_4	292871_3	292874_2	292882_44	292888_16	292895_72	292897_11	292898_3	292901_2	292902_61	292906_21	292907_21	292910_3	292914_17	292915_27	292920_3	292925_12	292927_2	292933_13	292935_7	292937_18	292940_13	292942_27	292945_1	292947_136	292948_98	292954_6	292957_59	292959_2	292960_17	292961_24	292962_136	292964_12	292966_10	292967_32	292974_5	292981_48	292984_19	292990_25	292998_9	292999_8	293001_69	293005_17	293011_5	293015_9	293016_5	293026_3	293028_5	293029_19	293051_8	293057_62	293059_14	293060_54	293064_5	293068_47	293070_94	293072_6	293074_44	293077_23	293079_26	293090_73	293110_15	293111_29	293116_14	293117_1	293119_6	293126_71	293137_16	293142_16	293143_12	293145_9	293147_7	293152_7	293154_54	293155_27	293158_57	293163_87	293166_34	293171_49	293178_33	293180_33	293193_6	293194_11	293196_74	293205_32	293208_28	293210_31	293213_1	293217_62	293228_6	293233_7	293248_27	293254_17	293255_9	293256_1	293257_18	293263_21	293264_39	293266_5	293270_1	293272_15	293273_2	293275_62	293279_41	293283_2	293285_69	293290_3	293294_9	293301_26	293303_23	293307_21	293309_18	293311_3	293318_44	293319_3	293323_1	293328_80	293334_57	293335_2	293336_10	293338_22	293344_19	293345_8	293346_4	293348_9	293350_12	293366_8	293368_10	293376_62	293383_38	293386_27	293387_5	293390_39	293397_11	293404_23	293405_77	293408_2	293414_11	293425_5	293427_46	293431_4	293441_24	293443_1	293450_37	293454_11	293455_8	293460_8	293462_14	293463_8	293465_32	293467_26	293472_5	293473_3	293480_22	293486_47	293488_16	293494_15	293497_47	293499_44	293503_13	293504_9	293506_43	293514_54	293522_2	293529_11	293530_5	293532_5	293534_15	293535_8	293538_17	293539_15	293544_25	293547_8	293549_11	293553_54	293554_68	293559_4	293564_102	293569_63	293582_5	293592_40	293600_67	293604_17	293608_9	293614_11	293622_24	293624_8	293629_13	293639_4	293643_94	293645_47	293650_4	293654_15	293657_50	293664_36	293678_8	293683_4	293684_5	293689_35	293695_2	293707_16	293708_142	293709_17	293710_47	293711_11	293714_41	293716_13	293718_11	293722_78	293726_5	293732_55	293737_6	293741_77	293746_1	293747_9	293749_20	293750_2	293751_38	293753_6	293755_13	293756_26	293759_74	293760_7	293770_1	293773_3	293775_20	293784_38	293785_21	293799_3	293801_28	293802_26	293806_3	293812_3	293816_6	293822_8	293826_7	293828_50	293832_95	293834_3	293836_57	293838_20	293841_17	293846_17	293853_6	293857_2	293861_89	293862_66	293871_16	293874_116	293875_16	293883_6	293889_7	293895_21	293904_28	293910_33	293911_40	293915_2	293926_129	293928_27	293945_30	293946_1	293947_18	293954_69	293959_2	293961_64	293962_3	293966_68	293967_4	293969_38	293972_48	293976_17	293985_2	293986_38	293987_47	293990_20	293994_24	293998_12	294007_8	294016_20	294019_4	294021_21	294022_15	294032_23	294041_2	294047_4	294054_1	294057_113	294063_14	294065_44	294067_28	294070_8	294073_4	294078_7	294083_3	294084_2	294086_47	294088_6	294092_5	294095_2	294107_20	294110_88	294113_35	294115_5	294120_29	294123_59	294127_47	294133_9	294134_3	294137_5	294143_20	294144_10	294150_15	294154_26	294159_12	294170_9	294171_17	294173_53	294174_58	294178_10	294184_32	294188_59	294189_19	294197_34	294199_11	294200_9	294201_100	294207_78	294216_16	294222_17	294227_24	294228_11	294229_18	294237_7	294248_8	294253_26	294258_38	294266_38	294275_18	294282_12	294295_17	294299_5	294300_13	294306_1	294314_7	294315_24	294317_8	294320_16	294321_7	294328_8	294331_27	294334_5	294336_3	294337_30	294338_11	294351_27	294361_61	294363_24	294364_2	294369_57	294371_3	294376_42	294377_8	294381_31	294383_19	294384_8	294391_2	294392_35	294396_11	294399_14	294401_19	294403_14	294404_1	294406_2	294409_94	294412_3	294413_11	294414_15	294416_22	294417_10	294431_10	294432_30	294433_2	294437_1	294438_31	294439_14	294441_36	294446_16	294449_22	294451_12	294458_35	294460_62	294462_12	294466_40	294467_57	294469_20	294471_26	294475_2	294479_21	294484_15	294488_5	294489_2	294492_5	294494_23	294498_2	294507_2	294511_43	294512_32	294524_1	294525_89	294529_59	294531_37	294535_31	294540_21	294542_10	294543_9	294544_9	294547_23	294548_44	294549_19	294557_4	294558_12	294566_75	294570_23	294573_12	294578_31	294579_53	294583_66	294584_38	294585_60	294591_4	294598_1	294606_11	294612_3	294615_38	294619_20	294620_12	294622_12	294631_12	294632_30	294633_20	294639_8	294641_7	294642_14	294643_4	294645_51	294653_1	294658_26	294660_24	294662_68	294666_48	294668_5	294670_9	294681_3	294684_19	294689_5	294691_32	294692_17	294699_27	294700_3	294701_24	294704_1	294705_2	294712_23	294713_7	294717_74	294720_10	294722_9	294726_61	294729_6	294733_20	294740_1	294741_5	294746_30	294749_12	294750_7	294752_1	294754_17	294757_11	294761_2	294763_45	294772_12	294773_50	294777_22	294781_11	294783_35	294788_16	294792_28	294798_61	294814_3	294827_4	294828_23	294834_95	294839_23	294841_55	294843_2	294844_14	294857_30	294867_50	294871_16	294875_6	294878_9	294879_9	294880_23	294881_41	294888_18	294895_3	294898_10	294900_4	294913_27	294916_80	294921_9	294922_15	294923_25	294925_26	294927_7	294929_146	294931_23	294933_52	294935_15	294940_14	294941_22	294944_36	294945_2	294951_1	294952_17	294953_73	294955_11	294958_13	294959_5	294963_26	294966_26	294969_125	294970_12	294972_4	294980_14	294984_9	294988_1	294993_36	294998_5	294999_4	295003_10	295007_64	295010_3	295013_22	295022_11	295024_23	295026_6	295030_43	295032_3	295034_4	295037_5	295038_59	295042_21	295046_9	295058_43	295059_4	295068_2	295073_36	295079_16	295083_5	295086_49	295090_123	295101_19	295106_41	295108_2	295109_4	295125_14	295131_9	295133_13	295138_4	295141_3	295143_17	295145_78	295148_43	295150_4	295154_6	295156_8	295159_68	295163_23	295165_140	295166_8	295168_6	295171_6	295178_17	295189_15	295191_41	295195_9	295196_7	295200_5	295204_65	295209_19	295211_45	295217_24	295218_62	295221_3	295222_4	295233_21	295234_11	295235_5	295242_42	295251_39	295257_7	295263_2	295269_4	295277_2	295282_1	295287_25	295290_10	295296_13	295303_2	295310_23	295314_1	295325_3	295331_23	295333_70	295336_16	295340_12	295346_1	295355_8	295358_14	295360_5	295368_9	295369_13	295370_14	295374_101	295379_3	295380_15	295381_17	295386_5	295389_20	295391_56	295394_7	295402_6	295405_49	295407_44	295415_18	295422_34	295424_15	295426_27	295427_11	295432_27	295440_2	295446_3	295448_14	295449_7	295466_3	295470_6	295474_3	295478_9	295481_17	295482_67	295483_60	295487_2	295496_7	295497_49	295502_10	295512_21	295513_19	295514_20	295515_9	295517_1	295521_2	295524_19	295525_1	295530_19	295538_12	295540_12	295546_116	295547_15	295549_41	295551_26	295554_5	295555_80	295556_5	295560_46	295564_31	295571_10	295578_86	295580_35	295583_124	295584_26	295585_6	295586_22	295591_26	295592_46	295594_12	295595_16	295606_5	295610_20	295612_7	295614_14	295617_29	295631_8	295633_11	295639_8	295640_5	295645_7	295649_4	295655_17	295662_4	295665_95	295668_25	295669_3	295675_137	295678_7	295681_22	295692_18	295697_53	295703_1	295709_63	295711_7	295716_145	295719_115	295720_11	295721_34	295725_2	295727_19	295730_147	295738_33	295751_97	295755_4	295757_17	295761_9	295762_29	295766_5	295768_45	295773_16	295774_12	295779_9	295780_1	295792_4	295796_40	295797_36	295801_8	295806_19	295809_31	295810_4	295817_104	295819_4	295820_2	295821_4	295824_26	295825_50	295834_79	295839_15	295840_11	295847_7	295849_51	295851_5	295853_32	295855_23	295856_13	295858_11	295873_5	295876_22	295879_51	295887_6	295892_19	295897_68	295899_1	295900_4	295904_9	295908_41	295917_35	295924_58	295926_16	295928_5	295934_2	295942_75	295953_24	295956_26	295960_125	295962_21	295963_5	295965_4	295966_2	295967_44	295985_6	295987_9	295988_4	295991_117	295992_2	295993_34	295997_5	295999_37	296020_49	296022_13	296025_20	296028_2	296034_35	296035_91	296042_13	296043_1	296053_5	296055_8	296057_132	296059_1	296073_14	296074_14	296075_13	296082_51	296088_14	296092_1	296093_1	296099_26	296103_19	296104_16	296109_1	296110_8	296112_3	296126_20	296147_1	296150_42	296154_14	296157_64	296158_99	296169_35	296176_60	296184_17	296189_38	296196_34	296205_5	296213_35	296215_7	296219_18	296220_2	296221_9	296224_51	296232_3	296233_24	296237_55	296239_8	296246_54	296254_16	296258_4	296261_5	296265_8	296266_8	296267_7	296268_32	296273_87	296274_10	296277_35	296285_17	296292_64	296294_10	296297_15	296302_126	296304_7	296305_1	296315_1	296327_9	296329_62	296333_36	296335_4	296342_10	296347_30	296351_9	296352_26	296355_6	296357_71	296359_7	296363_5	296382_20	296387_19	296392_5	296396_32	296397_4	296400_5	296403_71	296409_37	296410_3	296413_7	296414_21	296415_28	296417_63	296420_49	296423_6	296425_1	296426_96	296431_5	296437_53	296438_8	296439_6	296440_2	296452_112	296455_2	296460_37	296461_1	296462_8	296467_27	296472_2	296480_113	296482_92	296483_10	296489_12	296492_77	296495_10	296498_24	296499_11	296500_51	296504_43	296505_2	296508_104	296510_20	296516_119	296526_2	296529_4	296533_116	296534_86	296540_12	296541_17	296551_9	296554_9	296556_4	296557_41	296560_67	296561_32	296566_2	296568_31	296569_17	296570_32	296573_10	296580_4	296583_2	296585_82	296589_6	296595_19	296613_72	296627_21	296631_14	296645_56	296654_8	296656_64	296658_89	296666_20	296667_105	296670_71	296671_13	296672_64	296673_138	296683_72	296685_11	296688_22	296689_14	296690_31	296697_11	296698_98	296699_3	296702_32	296711_47	296715_4	296721_32	296731_2	296734_54	296740_20	296743_2	296744_82	296749_37	296753_23	296761_57	296765_16	296773_16	296774_54	296777_12	296782_5	296783_26	296796_129	296797_7	296803_28	296812_23	296815_16	296817_9	296818_5	296848_48	296849_8	296850_6	296854_38	296856_9	296863_93	296864_6	296865_21	296867_30	296868_3	296870_4	296887_18	296888_12	296889_25	296911_24	296913_23	296915_9	296917_3	296920_4	296924_11	296927_51	296931_38	296932_105	296933_19	296940_2	296947_99	296952_45	296955_56	296965_24	296967_92	296976_21	296978_2	296982_14	296988_11	296990_15	296991_64	296997_36	297007_32	297008_19	297009_58	297011_37	297016_14	297021_3	297026_33	297030_6	297031_9	297037_39	297038_28	297041_27	297047_2	297062_1	297063_5	297068_11	297071_101	297072_23	297075_25	297082_3	297084_4	297085_10	297089_14	297092_37	297093_142	297095_4	297096_10	297104_18	297110_67	297114_14	297117_2	297118_38	297126_13	297128_28	297132_5	297134_35	297135_2	297136_1	297144_15	297146_67	297156_7	297160_22	297163_7	297166_32	297175_44	297176_99	297178_17	297182_13	297188_44	297197_73	297201_21	297204_13	297205_22	297207_9	297209_35	297211_52	297212_30	297215_14	297217_14	297230_9	297235_7	297246_4	297258_27	297259_88	297262_5	297265_4	297268_10	297269_77	297271_7	297277_21	297279_17	297287_11	297288_14	297291_8	297297_2	297301_92	297303_11	297307_1	297315_1	297317_80	297320_8	297323_38	297324_61	297328_23	297332_15	297338_25	297339_21	297348_1	297351_57	297352_4	297356_25	297360_2	297361_36	297366_12	297368_8	297372_9	297375_7	297378_10	297396_24	297398_60	297399_28	297411_2	297415_50	297422_99	297425_7	297429_100	297430_19	297438_57	297445_4	297449_20	297451_26	297456_61	297457_3	297459_3	297462_10	297472_15	297479_141	297481_64	297484_20	297490_8	297491_57	297498_8	297501_76	297503_37	297505_10	297506_3	297507_18	297513_6	297519_24	297520_14	297521_9	297527_5	297533_37	297536_17	297542_7	297550_12	297551_2	297554_125	297556_4	297563_23	297564_36	297566_59	297581_5	297599_11	297605_4	297606_6	297610_5	297614_2	297622_5	297624_8	297635_23	297642_9	297644_7	297647_43	297651_7	297653_47	297657_41	297660_116	297661_28	297669_83	297674_17	297675_61	297677_1	297678_3	297680_7	297682_15	297692_96	297693_11	297701_77	297702_5	297703_24	297717_29	297727_27	297735_2	297745_53	297748_21	297751_4	297760_3	297764_16	297771_14	297776_8	297777_2	297784_48	297799_65	297805_30	297811_11	297812_57	297818_15	297835_6	297836_10	297838_5	297841_5	297843_19	297844_17	297846_4	297848_2	297850_2	297855_37	297856_4	297857_2	297863_25	297866_119	297869_3	297870_22	297872_8	297873_19	297883_60	297884_14	297889_14	297902_27	297903_17	297905_14	297906_1	297915_68	297928_75	297932_2	297938_117	297939_7	297941_12	297948_5	297950_3	297952_9	297953_2	297962_116	297963_83	297975_42	297976_26	297981_38	297994_6	298008_27	298010_77	298011_3	298012_128	298020_1	298023_7	298028_128	298030_33	298036_13	298037_20	298049_82	298053_36	298055_31	298062_3	298064_11	298066_10	298070_28	298085_86	298088_24	298089_74	298094_17	298096_74	298097_4	298103_13	298104_2	298106_5	298112_1	298116_149	298117_38	298128_46	298129_21	298131_4	298136_18	298142_84	298146_9	298159_5	298165_2	298166_44	298175_3	298177_65	298182_38	298184_47	298188_11	298193_111	298198_5	298202_22	298206_2	298214_14	298216_6	298221_31	298226_4	298231_33	298236_23	298243_3	298246_2	298248_19	298254_1	298261_13	298262_4	298269_4	298282_4	298290_15	298299_23	298301_53	298314_1	298315_15	298316_13	298317_22	298319_98	298320_27	298321_3	298327_1	298328_2	298331_26	298332_2	298343_7	298344_64	298349_92	298360_21	298362_23	298366_2	298368_11	298371_21	298375_3	298380_57	298381_5	298388_7	298392_5	298403_7	298414_13	298425_17	298428_53	298435_11	298441_2	298447_5	298454_74	298458_15	298460_52	298463_8	298468_3	298471_20	298490_26	298496_4	298502_24	298505_14	298508_29	298509_5	298519_28	298520_29	298521_45	298525_14	298535_49	298536_6	298538_32	298539_19	298543_40	298545_23	298546_28	298547_62	298549_10	298554_18	298556_21	298564_10	298565_49	298571_32	298581_22	298584_5	298588_4	298596_3	298597_124	298599_34	298602_6	298605_21	298620_39	298629_2	298630_11	298635_1	298636_91	298637_5	298640_33	298645_64	298646_5	298647_8	298651_14	298661_21	298663_62	298668_35	298670_11	298685_5	298686_8	298693_11	298696_2	298701_24	298704_15	298705_2	298712_1	298716_41	298717_26	298719_77	298733_47	298738_1	298739_21	298752_8	298755_12	298758_66	298764_8	298777_38	298779_18	298786_15	298808_3	298822_41	298840_40	298845_108	298848_6	298853_17	298856_124	298862_35	298867_17	298872_34	298873_11	298879_1	298882_20	298886_41	298893_112	298894_44	298899_2	298900_7	298905_2	298907_16	298908_2	298911_10	298912_19	298913_12	298918_11	298925_98	298927_103	298928_10	298934_6	298936_3	298959_7	298964_28	298968_54	298973_14	298986_1	298992_2	298995_10	298996_26	298997_5	298999_85	299002_149	299015_4	299024_5	299026_71	299028_20	299031_10	299039_5	299041_15	299043_10	299044_33	299052_65	299063_5	299064_9	299066_20	299076_18	299078_8	299089_6	299091_15	299096_3	299097_10	299099_5	299103_3	299105_39	299107_5	299109_70	299117_21	299118_3	299129_11	299147_62	299150_110	299160_10	299163_11	299168_111	299169_23	299172_108	299176_4	299179_4	299182_14	299183_31	299186_4	299194_55	299200_29	299204_2	299214_8	299222_17	299226_28	299227_41	299229_15	299245_63	299253_6	299260_5	299268_3	299272_14	299281_14	299289_21	299292_17	299293_2	299296_6	299299_144	299305_8	299306_26	299312_41	299323_68	299324_25	299327_3	299334_44	299344_10	299345_3	299349_30	299350_27	299357_7	299359_7	299366_139	299373_109	299375_65	299378_2	299399_9	299400_146	299401_55	299405_33	299409_18	299410_23	299412_46	299413_20	299417_20	299418_9	299422_35	299423_15	299425_14	299428_21	299436_40	299437_3	299438_8	299440_17	299448_2	299449_8	299456_42	299457_6	299459_88	299466_12	299473_12	299479_11	299485_32	299487_85	299488_9	299493_21	299494_8	299496_7	299497_47	299504_16	299514_30	299521_7	299530_38	299534_9	299537_73	299540_3	299545_80	299554_20	299566_85	299568_30	299581_16	299587_13	299589_42	299596_10	299598_19	299600_17	299601_57	299603_23	299605_31	299607_17	299619_23	299622_35	299626_8	299628_14	299631_17	299632_12	299636_92	299637_2	299642_16	299648_11	299654_38	299655_29	299670_25	299671_23	299678_66	299680_14	299684_1	299687_22	299696_12	299701_89	299703_56	299718_140	299719_3	299722_113	299726_2	299733_51	299741_69	299749_13	299751_20	299754_53	299760_23	299761_35	299765_19	299770_4	299776_1	299778_64	299783_37	299784_5	299788_8	299795_8	299798_3	299799_2	299801_55	299806_11	299810_41	299811_16	299817_28	299820_39	299821_19	299822_53	299826_6	299830_5	299831_60	299832_2	299839_8	299841_26	299843_66	299845_8	299853_30	299854_11	299863_5	299865_20	299867_80	299868_36	299873_7	299874_64	299875_8	299880_3	299881_44	299883_44	299897_12	299899_9	299900_11	299910_17	299918_53	299922_5	299952_57	299957_12	299961_1	299962_67	299964_143	299967_4	299971_27	299986_17	299987_6	299995_17	299996_36	300001_27	300007_22	300008_3	300014_2	300015_3	300023_16	300031_10	300044_1	300047_16	300052_5	300056_21	300058_30	300059_1	300061_59	300071_6	300077_40	300085_23	300086_6	300088_51	300091_1	300100_13	300108_6	300110_11	300115_9	300118_50	300120_55	300123_6	300126_17	300135_21	300136_29	300139_38	300149_14	300156_7	300159_13	300160_47	300163_40	300166_5	300174_5	300178_12	300181_86	300182_2	300183_26	300186_1	300197_22	300202_2	300211_18	300212_9	300217_3	300223_38	300224_32	300225_11	300227_7	300231_5	300233_19	300236_3	300241_58	300242_4	300244_11	300245_27	300249_4	300252_20	300256_2	300268_2	300287_21	300296_33	300315_11	300317_11	300322_44	300323_5	300325_145	300331_9	300346_3	300351_39	300355_54	300361_34	300362_8	300379_2	300380_39	300382_5	300386_5	300387_33	300395_19	300396_28	300397_20	300402_68	300403_21	300406_12	300409_120	300413_9	300416_52	300429_1	300436_29	300440_10	300450_36	300453_56	300457_31	300462_20	300463_24	300476_7	300478_45	300479_13	300484_19	300487_5	300500_1	300504_85	300518_17	300521_42	300522_57	300530_11	300533_45	300534_32	300544_6	300556_43	300557_17	300561_20	300564_8	300566_5	300567_20	300573_1	300588_2	300593_32	300598_4	300615_4	300617_17	300619_17	300621_14	300635_71	300639_61	300642_11	300645_5	300646_7	300648_2	300649_15	300660_12	300662_12	300664_55	300665_5	300668_1	300669_3	300676_64	300677_2	300682_29	300686_8	300689_71	300690_79	300698_53	300701_72	300702_46	300709_10	300717_2	300726_34	300730_13	300736_2	300738_38	300744_39	300746_2	300750_5	300751_1	300753_21	300765_3	300783_11	300787_5	300790_24	300797_3	300800_137	300802_2	300804_59	300806_11	300816_3	300823_5	300826_14	300829_65	300833_30	300836_26	300838_7	300840_90	300849_83	300853_3	300858_113	300860_22	300861_34	300865_13	300866_49	300868_45	300870_10	300871_148	300873_1	300875_35	300892_80	300893_30	300894_27	300903_14	300922_119	300925_14	300930_21	300934_4	300942_8	300943_28	300945_6	300956_7	300963_90	300967_41	300968_40	300970_5	300971_4	300974_69	300979_1	300982_15	300992_20	300999_3	301007_36	301021_22	301030_2	301035_94	301040_10	301042_17	301043_19	301044_105	301045_20	301046_115	301050_29	301060_59	301073_3	301082_22	301084_26	301085_15	301092_9	301096_110	301109_13	301118_14	301120_33	301134_1	301138_9	301145_3	301149_27	301155_35	301162_9	301168_6	301169_38	301171_46	301172_140	301175_64	301185_23	301187_7	301191_45	301194_9	301196_11	301199_6	301201_60	301203_21	301213_67	301218_4	301219_3	301226_73	301229_1	301239_24	301242_31	301243_80	301252_9	301258_24	301265_31	301267_3	301279_4	301287_6	301296_3	301302_37	301303_52	301311_14	301312_6	301313_9	301317_61	301329_17	301331_17	301336_34	301346_74	301349_32	301353_63	301357_34	301370_17	301372_121	301376_12	301382_26	301383_138	301389_1	301397_14	301403_24	301413_29	301414_45	301422_5	301426_20	301435_75	301436_58	301438_5	301440_74	301441_14	301442_20	301445_2	301447_6	301448_125	301451_45	301456_26	301457_10	301476_32	301478_20	301481_2	301482_31	301492_15	301496_67	301497_9	301499_78	301500_22	301509_5	301511_69	301516_8	301522_3	301523_30	301526_25	301532_77	301539_1	301540_4	301543_6	301544_2	301549_31	301554_141	301557_33	301558_32	301560_10	301561_5	301580_60	301583_38	301587_25	301588_8	301601_110	301612_6	301624_7	301632_23	301645_48	301651_5	301652_53	301653_14	301659_32	301666_43	301671_38	301677_48	301679_84	301683_11	301687_17	301691_29	301695_11	301698_11	301717_101	301718_2	301720_16	301735_128	301737_2	301748_48	301759_54	301765_43	301769_55	301772_2	301789_40	301792_44	301795_4	301801_35	301802_3	301814_1	301818_28	301821_1	301822_20	301824_24	301832_31	301844_9	301858_9	301860_14	301864_97	301869_47	301871_80	301873_36	301877_4	301881_95	301899_5	301900_6	301906_16	301911_8	301914_81	301915_28	301919_15	301921_35	301923_134	301931_32	301938_8	301943_2	301950_59	301953_92	301961_30	301963_8	301964_15	301970_11	301971_65	301976_30	301977_27	301978_36	301980_11	301989_2	301991_1	301994_2	301997_59	302000_50	302017_3	302021_7	302030_59	302033_2	302040_38	302041_12	302044_46	302050_12	302056_9	302058_21	302067_1	302069_96	302073_70	302076_32	302080_32	302082_7	302086_2	302090_19	302095_101	302098_55	302102_13	302105_80	302106_29	302115_18	302117_20	302120_8	302130_41	302133_2	302149_5	302152_1	302161_40	302173_46	302177_29	302182_8	302193_2	302195_28	302208_4	302210_46	302216_15	302217_31	302226_16	302229_17	302234_54	302242_6	302250_7	302253_15	302256_2	302257_2	302258_2	302267_29	302272_29	302276_2	302281_6	302284_12	302288_35	302297_30	302300_10	302303_11	302310_2	302315_23	302323_2	302326_38	302327_10	302334_6	302344_6	302349_36	302355_23	302356_34	302359_8	302363_11	302375_11	302376_33	302377_12	302383_31	302385_5	302390_6	302391_5	302392_9	302397_6	302398_44	302399_96	302400_49	302409_16	302416_6	302420_49	302424_20	302427_107	302428_4	302429_43	302430_67	302443_24	302455_1	302458_80	302466_8	302473_71	302481_31	302484_50	302496_43	302504_110	302508_12	302509_3	302511_27	302518_18	302522_3	302527_11	302543_47	302551_25	302558_53	302560_3	302564_5	302592_44	302602_7	302608_8	302613_5	302614_4	302617_9	302619_2	302650_32	302656_3	302669_10	302673_7	302674_10	302675_11	302689_12	302690_25	302701_68	302712_25	302718_41	302723_5	302734_85	302743_15	302748_2	302749_5	302755_40	302756_24	302760_31	302764_2	302769_2	302788_36	302789_44	302793_68	302803_33	302827_18	302828_7	302844_10	302858_6	302860_29	302871_20	302873_52	302874_68	302887_41	302909_84	302911_14	302912_10	302919_28	302921_2	302923_124	302924_25	302932_3	302934_97	302942_2	302958_29	302960_29	302961_29	302964_24	302967_20	302971_34	302972_29	302980_86	302981_98	302988_49	302992_4	302995_2	303006_17	303010_4	303012_37	303015_23	303016_7	303020_19	303024_9	303041_4	303045_6	303047_10	303057_4	303060_11	303062_5	303065_1	303068_10	303072_4	303076_65	303092_2	303093_20	303096_10	303101_20	303112_20	303114_19	303116_15	303123_2	303131_14	303134_14	303152_8	303158_7	303159_44	303160_3	303174_54	303177_23	303182_38	303188_98	303191_11	303193_47	303198_44	303201_6	303202_62	303211_32	303215_26	303218_39	303219_84	303222_32	303223_23	303235_24	303237_1	303240_31	303243_50	303255_16	303264_62	303270_8	303275_20	303302_92	303307_64	303308_137	303309_18	303315_18	303333_34	303340_2	303346_30	303349_9	303350_6	303355_26	303368_13	303378_30	303380_40	303382_6	303387_21	303391_98	303400_6	303407_5	303412_42	303422_8	303427_22	303436_10	303438_27	303440_19	303442_12	303444_136	303445_56	303447_18	303448_13	303454_11	303458_7	303463_76	303472_44	303473_13	303479_42	303481_43	303485_47	303486_24	303488_138	303490_8	303493_19	303494_4	303499_21	303506_80	303508_27	303512_15	303523_21	303525_36	303533_127	303539_33	303545_2	303553_38	303556_4	303560_41	303567_35	303569_45	303573_36	303575_56	303576_15	303578_13	303581_1	303582_4	303583_46	303594_64	303615_57	303619_31	303625_27	303628_26	303630_21	303632_35	303640_26	303642_46	303647_12	303648_116	303649_6	303654_22	303656_2	303666_3	303669_95	303673_14	303678_6	303679_17	303680_2	303691_89	303697_32	303703_6	303704_38	303708_26	303714_45	303715_42	303717_8	303722_1	303726_24	303730_1	303732_1	303733_14	303735_17	303738_46	303751_26	303752_50	303764_5	303772_7	303782_4	303787_11	303788_8	303791_48	303792_20	303803_11	303825_16	303843_14	303847_9	303849_14	303871_14	303877_6	303881_22	303882_17	303888_70	303889_89	303896_29	303906_2	303909_8	303921_74	303924_107	303925_60	303930_45	303932_7	303934_23	303948_35	303959_5	303960_5	303962_36	303966_3	303979_3	303985_60	303992_5	303994_11	303998_23	304001_7	304002_2	304010_5	304018_12	304021_10	304022_13	304024_35	304028_61	304051_69	304052_18	304054_17	304059_9	304069_1	304072_16	304084_142	304091_13	304092_17	304110_35	304113_113	304114_1	304121_22	304122_12	304128_30	304129_3	304130_8	304131_26	304134_13	304143_33	304148_24	304149_5	304157_47	304171_140	304175_2	304178_1	304190_24	304192_8	304193_64	304207_18	304211_39	304212_14	304214_63	304219_100	304238_44	304247_57	304251_5	304260_5	304261_12	304271_39	304275_63	304280_10	304284_21	304285_5	304289_22	304290_64	304294_9	304296_14	304299_10	304309_39	304310_19	304312_40	304317_19	304348_75	304349_25	304352_16	304375_3	304381_49	304383_71	304385_17	304386_17	304403_128	304407_3	304416_3	304417_9	304440_3	304452_17	304457_2	304461_18	304463_5	304470_20	304475_137	304477_55	304480_16	304484_20	304493_8	304495_54	304499_22	304503_20	304510_25	304526_43	304533_3	304536_27	304537_17	304538_27	304544_2	304548_29	304551_30	304553_38	304556_6	304561_38	304564_37	304570_29	304574_3	304575_33	304590_15	304594_8	304595_108	304598_7	304608_9	304612_22	304620_90	304623_13	304624_3	304626_43	304627_85	304633_3	304637_34	304647_8	304653_27	304655_7	304669_8	304672_20	304675_56	304681_49	304685_45	304691_29	304692_7	304695_141	304703_12	304720_8	304722_32	304730_12	304748_147	304761_8	304768_9	304784_4	304788_11	304803_4	304818_15	304824_11	304827_19	304834_29	304840_118	304843_9	304846_26	304854_18	304856_64	304858_89	304859_18	304861_7	304864_1	304870_5	304871_31	304873_41	304879_143	304889_7	304891_14	304907_5	304908_2	304913_44	304914_16	304917_101	304918_2	304929_9	304934_10	304941_1	304954_41	304973_2	304976_20	304978_11	304981_2	304984_108	304995_59	305018_3	305019_1	305024_14	305030_17	305031_31	305035_107	305037_32	305039_49	305047_35	305053_23	305057_24	305059_18	305066_119	305068_2	305069_9	305073_1	305080_16	305091_65	305093_35	305094_7	305096_72	305103_8	305119_55	305120_4	305127_53	305133_121	305148_13	305159_23	305161_20	305164_122	305170_109	305171_5	305192_12	305198_41	305210_16	305212_23	305216_36	305219_22	305227_2	305228_56	305244_5	305247_3	305251_9	305253_21	305258_6	305262_19	305264_3	305269_11	305278_30	305281_16	305286_20	305291_47	305293_27	305301_104	305315_20	305331_4	305335_49	305347_32	305348_2	305361_23	305362_12	305365_116	305374_7	305379_2	305381_6	305382_5	305394_7	305399_1	305404_61	305408_8	305431_51	305435_47	305439_12	305443_6	305445_11	305450_99	305453_8	305455_7	305461_19	305463_9	305466_50	305471_57	305473_12	305475_112	305477_14	305479_14	305483_1	305484_8	305486_7	305491_12	305492_27	305505_14	305506_5	305508_83	305511_8	305516_2	305525_41	305527_19	305532_12	305536_14	305537_13	305554_75	305562_11	305567_8	305570_19	305572_9	305579_13	305596_4	305602_8	305606_25	305610_1	305614_13	305621_86	305623_21	305638_7	305644_32	305647_2	305661_6	305663_3	305672_5	305677_38	305697_6	305702_12	305704_39	305718_55	305720_15	305723_5	305733_9	305738_4	305742_15	305747_9	305749_10	305754_35	305761_4	305764_11	305766_2	305780_5	305781_50	305796_115	305801_27	305805_4	305808_6	305821_22	305822_4	305827_76	305828_55	305834_6	305835_16	305845_17	305847_11	305850_3	305853_47	305857_4	305858_110	305860_21	305862_50	305863_17	305865_3	305870_59	305874_7	305875_25	305883_40	305886_4	305890_29	305901_21	305908_5	305913_4	305919_61	305920_5	305927_12	305928_24	305937_14	305938_10	305945_4	305954_3	305955_3	305963_8	305967_43	305971_51	305974_13	305979_5	305982_1	305987_47	305988_72	305996_1	306005_8	306007_6	306009_31	306013_38	306024_71	306029_35	306039_8	306040_77	306044_81	306046_97	306057_94	306070_42	306076_17	306078_52	306082_12	306084_125	306086_4	306087_10	306103_66	306104_40	306124_71	306131_60	306139_1	306149_10	306151_28	306158_24	306176_11	306180_21	306185_9	306191_2	306196_67	306213_63	306214_32	306219_44	306220_11	306221_7	306226_27	306235_26	306240_14	306249_13	306250_3	306251_15	306261_1	306268_59	306272_68	306279_9	306287_19	306290_38	306291_5	306298_47	306299_1	306307_20	306314_101	306324_28	306334_3	306335_2	306336_16	306346_124	306348_13	306350_43	306353_39	306356_6	306358_47	306366_4	306367_7	306369_30	306374_15	306376_72	306377_64	306383_136	306394_11	306397_33	306400_16	306407_19	306410_14	306411_2	306419_17	306420_35	306425_29	306431_89	306433_23	306439_25	306445_2	306457_4	306459_13	306460_5	306475_88	306476_9	306483_1	306505_14	306506_55	306514_5	306527_18	306531_70	306532_26	306545_70	306555_10	306560_2	306568_41	306570_2	306574_29	306576_30	306578_34	306581_38	306591_1	306607_3	306610_33	306612_27	306616_2	306619_2	306621_27	306633_34	306647_79	306660_9	306662_14	306673_120	306675_6	306681_4	306683_16	306690_2	306692_3	306699_4	306700_49	306709_3	306711_44	306725_7	306726_48	306747_8	306754_52	306758_38	306761_40	306768_29	306773_20	306776_41	306779_21	306781_16	306783_27	306790_4	306794_61	306800_75	306802_17	306804_12	306805_21	306809_135	306811_12	306814_70	306817_142	306819_130	306822_14	306824_82	306829_5	306863_8	306871_24	306873_44	306874_8	306878_8	306886_15	306896_20	306900_6	306910_61	306911_45	306917_5	306929_53	306944_15	306945_80	306946_10	306947_16	306962_2	306963_15	306966_5	306978_14	306980_1	306986_21	306990_2	306992_5	306996_2	307001_8	307002_52	307004_4	307012_134	307014_12	307018_55	307024_15	307029_19	307039_2	307051_45	307054_15	307055_23	307073_8	307075_7	307077_117	307078_5	307079_125	307091_1	307097_95	307100_14	307102_11	307106_68	307110_5	307111_22	307114_5	307115_1	307117_44	307125_59	307128_5	307129_21	307134_13	307137_29	307140_39	307144_32	307156_114	307160_5	307161_26	307171_8	307175_19	307184_2	307196_3	307202_29	307203_25	307207_5	307209_44	307212_59	307215_14	307226_4	307229_42	307232_9	307233_16	307241_1	307249_21	307251_110	307261_96	307262_10	307263_1	307267_36	307268_10	307270_103	307276_17	307281_2	307289_37	307297_10	307302_1	307309_64	307312_30	307326_13	307346_8	307347_15	307350_20	307359_16	307365_39	307367_2	307369_33	307372_10	307385_4	307386_15	307387_125	307390_8	307395_15	307400_28	307403_11	307406_105	307409_4	307415_8	307416_26	307421_74	307426_35	307436_1	307439_6	307441_4	307445_7	307447_43	307451_45	307453_23	307454_33	307469_2	307475_25	307482_11	307484_12	307499_16	307508_2	307513_2	307514_52	307515_26	307519_5	307534_4	307539_2	307544_5	307545_2	307564_8	307567_64	307570_5	307576_6	307579_52	307587_9	307591_12	307599_111	307603_82	307604_7	307605_7	307616_21	307623_4	307630_17	307631_53	307635_88	307637_5	307644_15	307654_11	307660_20	307663_6	307668_19	307682_21	307696_5	307698_81	307701_59	307705_50	307717_119	307719_1	307728_1	307733_11	307738_11	307740_53	307741_131	307746_93	307756_6	307759_22	307768_9	307779_34	307782_7	307784_22	307792_1	307800_11	307801_18	307802_6	307804_37	307805_14	307810_44	307821_13	307824_26	307831_26	307832_5	307840_5	307855_16	307862_10	307864_23	307873_79	307889_35	307893_56	307902_5	307903_26	307907_45	307908_31	307909_10	307914_54	307916_18	307928_35	307935_7	307944_11	307953_61	307966_37	307975_23	307979_3	307980_23	307987_3	307988_4	307998_32	308016_2	308024_6	308033_20	308036_31	308039_10	308040_9	308043_21	308053_22	308070_5	308087_7	308101_146	308105_54	308121_13	308133_13	308142_10	308147_25	308160_70	308164_6	308166_29	308179_1	308181_33	308184_63	308196_24	308203_10	308204_51	308208_86	308214_1	308226_11	308237_2	308241_124	308246_2	308250_6	308251_40	308256_26	308259_22	308268_99	308270_17	308271_59	308272_37	308282_30	308287_66	308295_7	308298_1	308299_9	308301_13	308302_1	308304_77	308307_3	308319_55	308329_32	308330_20	308333_20	308334_113	308343_34	308345_56	308347_7	308348_23	308357_7	308359_131	308361_16	308362_48	308364_20	308374_4	308389_26	308397_55	308407_52	308409_23	308413_33	308414_2	308417_21	308425_87	308430_26	308438_118	308440_20	308445_17	308448_24	308450_70	308452_30	308454_11	308456_29	308462_15	308471_16	308474_79	308477_14	308481_30	308484_75	308495_47	308507_62	308510_7	308513_17	308522_12	308526_10	308527_83	308529_13	308530_45	308531_11	308533_49	308544_2	308550_59	308554_5	308556_20	308557_99	308571_29	308572_5	308577_12	308582_4	308583_39	308584_108	308585_31	308590_5	308594_11	308600_5	308601_29	308606_41	308612_7	308616_6	308619_27	308628_10	308636_1	308638_21	308639_72	308657_39	308660_8	308670_134	308673_38	308688_108	308690_18	308691_116	308692_23	308695_7	308699_5	308709_8	308712_42	308715_37	308718_7	308722_106	308723_6	308728_27	308730_13	308731_16	308734_8	308747_84	308752_40	308756_83	308764_42	308772_46	308778_14	308784_13	308788_27	308789_10	308806_14	308808_18	308812_2	308815_23	308816_50	308824_8	308829_89	308832_97	308834_16	308837_85	308845_73	308851_4	308875_7	308876_2	308885_30	308898_22	308914_25	308917_10	308921_16	308922_7	308923_11	308927_5	308931_29	308936_19	308937_6	308941_6	308943_10	308944_5	308948_78	308950_29	308951_6	308961_133	308977_9	308978_117	308981_32	308987_25	309000_8	309002_36	309010_49	309011_11	309013_13	309016_29	309018_64	309023_52	309027_14	309041_96	309043_53	309045_52	309049_40	309054_24	309057_10	309060_61	309065_12	309073_11	309076_75	309081_10	309082_12	309091_2	309092_14	309099_23	309108_130	309113_94	309114_9	309115_124	309117_24	309118_112	309122_15	309126_29	309140_15	309150_37	309152_10	309162_2	309168_26	309174_5	309178_15	309179_72	309186_16	309188_31	309192_17	309193_102	309194_39	309206_96	309215_11	309219_3	309222_2	309225_23	309231_104	309238_69	309250_118	309258_16	309259_22	309263_20	309265_34	309266_17	309268_25	309271_19	309273_65	309277_8	309282_11	309286_49	309296_7	309301_10	309304_32	309305_111	309311_3	309322_19	309326_2	309327_3	309330_8	309331_15	309339_2	309350_130	309354_20	309357_16	309359_3	309360_3	309365_13	309374_4	309381_107	309384_5	309385_124	309386_64	309391_26	309393_29	309399_36	309400_95	309406_4	309408_29	309411_76	309419_44	309422_6	309423_5	309435_21	309441_14	309442_12	309445_18	309446_2	309448_6	309460_16	309466_44	309472_20	309486_11	309495_39	309498_15	309504_7	309506_2	309512_11	309523_74	309527_29	309530_5	309535_10	309536_13	309538_101	309544_16	309547_43	309562_87	309563_15	309570_20	309572_27	309583_8	309590_18	309599_20	309603_44	309612_17	309615_92	309620_6	309624_11	309633_75	309640_6	309643_133	309646_49	309647_33	309652_13	309654_13	309656_47	309662_12	309663_38	309665_39	309667_1	309672_5	309676_25	309678_5	309684_72	309685_68	309686_1	309692_18	309696_10	309703_14	309706_13	309708_110	309720_17	309726_22	309729_4	309732_11	309745_23	309748_4	309749_26	309751_44	309752_1	309758_5	309765_9	309775_103	309788_3	309794_7	309798_8	309800_4	309803_70	309805_56	309806_23	309808_74	309809_56	309816_90	309833_15	309835_44	309836_7	309841_14	309847_27	309849_20	309851_17	309854_52	309858_14	309860_26	309861_2	309864_2	309869_11	309871_32	309873_3	309888_46	309920_69	309934_34	309950_3	309960_62	309963_27	309965_51	309966_26	309967_80	309979_8	309981_16	309989_29	309993_125	310002_4	310003_20	310009_25	310016_117	310019_84	310031_35	310036_23	310037_75	310042_55	310045_8	310050_15	310056_73	310058_14	310064_5	310066_53	310072_18	310080_1	310084_52	310097_2	310098_77	310104_12	310107_128	310108_35	310110_50	310115_15	310119_2	310135_80	310136_93	310143_43	310146_12	310155_56	310156_2	310160_5	310167_9	310168_29	310172_10	310177_57	310181_10	310182_6	310183_7	310187_2	310201_1	310216_44	310218_18	310219_16	310228_38	310231_9	310232_14	310234_56	310244_68	310258_43	310268_5	310278_1	310285_5	310301_116	310311_35	310312_9	310319_9	310323_55	310324_24	310330_11	310332_7	310334_5	310336_138	310340_7	310341_99	310342_40	310343_61	310351_24	310352_105	310356_11	310359_2	310360_28	310361_98	310369_12	310373_67	310374_26	310379_1	310383_1	310385_37	310388_76	310390_3	310395_10	310396_24	310398_23	310401_28	310407_41	310408_28	310423_3	310426_8	310437_11	310438_47	310439_7	310440_108	310445_27	310447_43	310452_11	310455_46	310459_5	310470_18	310471_18	310474_61	310501_69	310503_10	310504_6	310506_27	310509_71	310517_7	310518_51	310522_10	310528_15	310532_9	310538_26	310543_11	310546_70	310548_47	310552_17	310554_1	310555_47	310556_13	310561_30	310574_10	310580_35	310595_10	310597_87	310601_144	310604_25	310606_2	310610_145	310613_58	310621_5	310626_7	310631_10	310635_52	310640_48	310643_17	310647_48	310652_11	310659_106	310665_3	310667_11	310679_8	310684_74	310688_35	310689_82	310697_2	310699_3	310700_18	310705_25	310706_20	310716_5	310717_64	310728_9	310730_3	310731_89	310737_65	310745_12	310749_17	310751_81	310754_28	310756_21	310772_7	310773_14	310774_12	310779_35	310783_40	310784_14	310792_93	310795_2	310799_37	310814_2	310816_8	310824_44	310827_2	310830_11	310833_4	310842_83	310847_30	310848_16	310850_17	310851_9	310863_34	310865_20	310866_18	310868_65	310873_32	310874_8	310880_2	310890_9	310897_2	310900_15	310903_10	310904_28	310907_62	310910_4	310915_11	310918_82	310925_126	310926_102	310937_9	310944_9	310945_32	310949_28	310961_11	310971_7	310978_54	310979_2	310994_70	311004_27	311009_29	311022_39	311036_1	311043_10	311045_29	311051_20	311052_6	311053_33	311054_75	311056_16	311060_47	311068_48	311069_11	311074_11	311082_25	311088_26	311096_58	311101_32	311105_38	311107_22	311112_11	311115_108	311117_8	311120_5	311128_5	311130_25	311133_139	311143_8	311161_40	311169_5	311171_19	311176_25	311178_10	311185_7	311187_3	311194_3	311196_27	311199_56	311202_24	311203_21	311204_20	311209_7	311210_20	311212_14	311225_25	311227_9	311237_14	311238_4	311256_13	311261_2	311268_45	311273_131	311274_8	311277_66	311283_12	311288_12	311291_41	311292_118	311294_10	311295_9	311297_8	311298_69	311299_18	311301_14	311305_15	311306_1	311311_26	311313_8	311314_26	311317_24	311320_86	311323_38	311328_14	311336_3	311337_2	311342_3	311351_3	311353_49	311362_40	311365_38	311367_7	311369_2	311370_11	311377_36	311379_63	311382_41	311383_11	311390_18	311395_31	311401_30	311405_28	311407_32	311411_88	311414_21	311417_8	311418_38	311422_14	311428_5	311430_2	311431_11	311434_24	311444_24	311446_61	311449_47	311451_8	311452_33	311453_39	311457_3	311459_17	311466_74	311468_17	311469_82	311475_5	311483_3	311484_13	311489_17	311492_24	311498_2	311500_13	311502_45	311518_65	311523_47	311545_19	311557_26	311563_4	311575_3	311588_10	311603_20	311622_46	311627_5	311633_70	311650_125	311653_6	311655_95	311657_57	311677_126	311687_59	311693_39	311697_128	311701_47	311727_87	311728_5	311734_29	311773_6	311789_52	311808_41	311812_11	311815_56	311817_31	311829_18	311838_61	311858_3	311865_16	311879_2	311882_42	311898_17	311905_4	311909_88	311910_38	311914_38	311926_42	311933_17	311937_13	311957_50	311961_11	311965_17	311977_11	311979_109	311996_4	311997_3	312000_2	312003_17	312021_56	312031_26	312043_24	312056_73	312065_93	312087_1	312091_33	312096_38	312117_22	312121_1	312133_47	312136_57	312144_1	312152_35	312186_68	312195_83	312229_47	312232_91	312240_3	312246_35	312249_6	312252_1	312268_22	312290_53	312303_11	312312_52	312317_23	312338_29	312347_27	312350_1	312379_2	312386_5	312387_18	312391_46	312396_14	312406_93	312411_9	312423_27	312435_6	312444_26	312464_56	312479_2	312487_67	312518_4	312544_4	312560_1	312572_59	312576_41	312581_26	312596_12	312598_21	312602_6	312609_65	312618_11	312632_7	312642_10	312653_19	312659_17	312664_1	312677_1	312701_25	312710_9	312715_5	312722_8	312731_7	312739_108	312746_98	312757_37	312774_35	312798_34	312806_24	312832_17	312842_34	312843_3	312846_145	312847_15	312848_21	312852_48	312853_23	312854_52	312856_6	312866_122	312879_24	312881_23	312890_51	312897_12	312910_67	312921_53	312960_2	312961_7	312962_7	312994_77	312997_5	313011_119	313033_89	313039_44	313050_32	313053_50	313054_8	313066_5	313072_4	313085_88	313095_1	313096_147	313098_20	313101_28	313109_16	313110_133	313121_3	313124_59	313131_13	313135_12	313144_11	313151_1	313152_88	313173_63	313183_120	313184_8	313188_51	313207_38	313213_28	313222_22	313234_2	313237_53	313250_10	313254_4	313266_110	313267_18	313268_4	313276_4	313290_57	313321_1	313342_92	313354_104	313371_15	313393_32	313394_41	313407_65	313415_45	313416_34	313424_13	313435_81	313439_6	313445_5	313475_45	313476_27	313478_136	313509_1	313512_8	313518_2	313520_93	313524_13	313525_24	313535_12	313537_20	313543_17	313544_86	313546_15	313556_59	313557_7	313566_30	313567_2	313584_107	313596_25	313599_16	313605_12	313608_10	313618_12	313622_7	313623_3	313639_71	313640_105	313645_18	313666_27	313670_71	313675_21	313678_116	313680_20	313682_44	313701_22	313706_17	313708_31	313710_2	313716_2	313719_18	313736_29	313759_13	313762_18	313769_16	313771_19	313773_26	313776_12	313777_3	313785_2	313804_30	313809_21	313820_31	313831_3	313835_47	313850_10	313855_45	313856_20	313857_15	313861_9	313867_14	313871_20	313872_61	313890_22	313901_2	313908_2	313912_4	313913_15	313918_80	313923_5	313925_16	313939_1	313949_3	313954_11	313959_54	313964_8	313972_10	313984_2	313986_9	313987_10	313990_17	313999_33	314000_59	314015_91	314020_27	314022_29	314027_53	314029_74	314038_24	314040_104	314057_2	314064_47	314080_23	314084_24	314087_4	314088_6	314099_137	314108_8	314112_29	314117_53	314121_47	314128_5	314138_20	314152_20	314156_4	314159_3	314161_20	314163_20	314177_9	314181_119	314186_8	314201_1	314208_87	314223_62	314230_2	314244_1	314257_4	314259_7	314270_37	314290_20	314314_23	314330_6	314334_2	314349_19	314355_5	314357_24	314361_6	314373_24	314374_15	314377_1	314398_5	314402_9	314404_3	314405_2	314413_40	314414_24	314422_97	314434_11	314445_23	314458_55	314459_88	314463_61	314464_4	314475_7	314476_145	314478_19	314483_2	314494_17	314498_23	314520_5	314522_10	314524_17	314529_73	314542_18	314548_4	314550_1	314559_17	314561_5	314563_1	314568_12	314569_35	314575_1	314577_40	314597_6	314605_52	314611_8	314612_61	314623_63	314625_2	314627_47	314635_17	314636_5	314639_94	314675_14	314676_6	314677_21	314685_6	314690_68	314691_124	314710_2	314715_11	314716_8	314721_12	314725_5	314726_23	314733_1	314743_3	314751_21	314756_38	314763_9	314773_1	314779_4	314787_12	314806_7	314814_43	314824_128	314841_41	314851_27	314855_21	314859_9	314867_19	314870_21	314871_10	314873_76	314877_10	314880_8	314899_5	314902_2	314903_8	314907_31	314913_64	314916_4	314921_15	314931_72	314933_12	314946_14	314971_36	314972_76	314986_22	314989_11	314995_11	314998_46	315003_1	315032_17	315039_11	315044_93	315045_11	315053_6	315056_10	315075_3	315078_2	315116_50	315119_6	315122_14	315140_111	315154_8	315182_9	315185_131	315191_32	315194_62	315201_16	315203_14	315208_75	315219_18	315221_4	315247_14	315257_46	315277_7	315287_2	315294_46	315296_56	315304_37	315317_51	315330_5	315331_1	315336_4	315343_124	315355_8	315358_23	315362_8	315363_30	315365_4	315379_5	315380_22	315393_155	315396_53	315402_9	315405_4	315417_1	315420_27	315421_49	315431_46	315443_62	315446_7	315480_4	315483_45	315484_12	315489_61	315498_44	315504_8	315518_7	315539_4	315544_55	315551_1	315554_9	315555_15	315563_47	315569_50	315575_1	315607_9	315626_11	315657_6	315664_6	315666_21	315676_29	315678_23	315679_24	315694_9	315699_23	315705_105	315706_45	315709_7	315721_19	315724_39	315729_5	315734_56	315753_2	315756_85	315759_16	315767_4	315780_87	315802_16	315819_7	315823_99	315832_41	315844_40	315847_21	315859_11	315861_13	315871_9	315881_24	315906_7	315927_8	315928_35	315931_31	315932_125	315935_23	315936_28	315952_4	315973_22	315976_40	315990_11	316003_1	316012_9	316015_8	316054_74	316072_8	316079_20	316082_12	316117_7	316123_101	316132_19	316145_32	316146_65	316148_11	316150_26	316162_2	316163_6	316165_28	316170_29	316172_39	316175_101	316177_23	316185_4	316192_5	316196_24	316197_30	316199_12	316203_112	316208_6	316209_2	316214_26	316224_25	316248_20	316260_8	316290_68	316295_104	316315_28	316327_51	316372_23	316376_55	316383_80	316386_19	316406_19	316409_12	316412_23	316420_54	316422_47	316424_55	316430_116	316446_116	316454_6	316464_3	316470_7	316521_2	316546_26	316554_7	316563_34	316578_57	316590_1	316591_1	316600_9	316623_29	316628_76	316633_5	316635_39	316640_39	316645_23	316664_14	316673_85	316686_2	316702_27	316739_30	316752_53	316753_57	316762_24	316766_16	316803_5	316813_125	316815_35	316818_5	316825_34	316838_15	316845_21	316876_6	316889_8	316917_12	316921_8	316933_29	316939_6	316940_53	316976_13	316994_21	316996_24	316998_23	317041_11	317101_40	317105_8	317119_13	317125_6	317133_4	317145_3	317149_9	317161_14	317179_5	317207_38	317210_24	317216_2	317223_54	317228_1	317241_25	317249_40	317251_41	317270_57	317275_36	317285_14	317299_47	317318_6	317331_60	317346_1	317355_32	317362_4	317371_89	317378_41	317396_72	317401_7	317408_77	317416_11	317426_42	317430_38	317449_20	317475_4	317478_108	317486_38	317507_3	317514_67	317516_36	317521_50	317526_16	317528_2	317535_2	317542_4	317543_102	317554_116	317562_1	317570_14	317579_67	317584_29	317588_34	317594_37	317614_11	317641_40	317647_26	317655_5	317656_40	317670_16	317672_111	317682_26	317720_15	317735_13	317793_6	317794_7	317803_25	317810_52	317815_100	317823_52	317832_21	317836_9	317846_53	317878_1	317883_90	317885_8	317897_142	317899_11	317905_30	317911_12	317920_38	317925_31	317926_44	317942_10	317967_11	318062_50	318072_48	318086_42	318096_51	318102_2	318103_10	318112_43	318126_18	318144_31	318154_44	318166_73	318169_33	318171_146	318180_2	318189_7	318190_38	318201_43	318212_4	318219_136	318222_1	318244_67	318256_12	318263_48	318273_71	318318_26	318326_14	318330_17	318332_4	318346_95	318347_1	318353_28	318354_22	318362_10	318363_3	318387_9	318404_47	318414_19	318445_19	318452_81	318457_10	318473_29	318483_18	318498_33	318505_34	318511_2	318528_5	318560_23	318578_35	318586_37	318614_34	318616_66	318629_43	318653_4	318677_64	318683_66	318686_2	318690_10	318692_4	318730_59	318735_5	318740_56	318741_14	318771_33	318778_32	318788_47	318808_8	318821_11	318845_4	318847_35	318850_3	318859_40	318866_6	318873_2	318875_2	318878_84	318891_45	318903_8	318905_3	318910_54	318945_3	318948_3	318967_23	318968_47	318977_28	318978_3	318981_7	318983_37	318996_4	319001_6	319005_10	319033_10	319048_36	319051_63	319063_113	319071_12	319080_21	319083_34	319089_8	319102_7	319115_38	319125_2	319135_37	319136_14	319141_57	319152_2	319153_15	319157_18	319166_26	319171_99	319173_17	319212_73	319218_8	319220_6	319256_3	319262_31	319290_4	319308_23	319332_20	319357_4	319362_11	319366_4	319370_32	319391_32	319397_20	319398_58	319405_13	319422_8	319438_11	319470_19	319479_72	319483_4	319487_23	319491_18	319504_43	319505_5	319526_1	319530_38	319544_136	319568_26	319575_3	319581_16	319585_90	319593_19	319633_18	319634_29	319649_31	319656_104	319677_32	319686_7	319701_42	319708_20	319751_56	319756_89	319778_40	319791_7	319811_42	319817_12	319863_17	319870_3	319879_108	319880_2	319910_57	319929_17	319943_8	319975_40	319985_13	320012_19	320021_5	320032_15	320033_9	320034_25	320044_21	320047_60	320067_8	320085_29	320128_40	320135_14	320139_48	320150_51	320161_33	320175_5	320194_28	320198_37	320199_30	320201_10	320206_12	320235_58	320244_3	320255_8	320291_7	320315_20	320324_50	320334_3	320337_62	320341_64	320358_13	320363_31	320381_26	320382_26	320384_28	320389_15	320432_10	320437_73	320455_20	320474_80	320491_4	320502_13	320514_20	320518_8	320526_8	320532_23	320540_14	320569_28	320572_31	320581_5	320589_37	320619_102	320620_8	320636_38	320643_2	320655_95	320658_5	320689_80	320701_29	320704_17	320714_17	320734_29	320757_6	320770_36	320781_34	320791_56	320802_17	320819_31	320823_3	320865_25	320870_3	320876_8	320886_27	320887_50	320891_29	320920_16	320960_2	320973_21	320976_26	320989_2	320996_17	321002_39	321016_2	321027_69	321036_101	321054_21	321081_9	321085_33	321088_52	321093_133	321107_51	321142_6	321187_6	321202_29	321203_7	321212_57	321214_10	321219_45	321222_62	321282_9	321286_7	321292_24	321293_141	321297_14	321309_5	321322_1	321323_58	321342_1	321354_15	321358_14	321370_2	321372_19	321379_101	321394_4	321396_7	321398_30	321400_91	321409_2	321418_37	321420_19	321439_37	321455_5	321462_17	321471_18	321472_18	321487_13	321519_10	321524_11	321525_131	321539_52	321552_22	321575_26	321576_2	321594_14	321596_96	321617_37	321619_3	321637_132	321650_74	321651_31	321661_14	321667_3	321711_1	321713_72	321738_35	321739_61	321754_44	321770_31	321781_83	321784_26	321787_3	321795_5	321799_44	321806_20	321812_15	321826_9	321827_2	321833_75	321846_59	321852_20	321860_3	321863_125	321872_15	321879_125	321882_122	321916_11	321920_9	321921_2	321925_3	321927_48	321946_5	321957_30	321977_8	321983_93	321986_5	322002_39	322006_13	322010_128	322018_12	322021_40	322035_96	322041_19	322044_2	322101_35	322131_9	322152_28	322153_74	322157_22	322184_113	322189_29	322198_104	322201_18	322212_15	322213_98	322215_128	322224_43	322254_74	322263_44	322280_8	322290_3	322299_24	322319_49	322327_4	322332_12	322348_35	322355_6	322367_70	322377_38	322393_34	322409_72	322461_6	322486_15	322504_28	322521_7	322522_43	322531_18	322557_10	322571_10	322596_35	322600_75	322632_10	322633_53	322672_11	322693_2	322735_18	322765_20	322779_107	322782_11	322787_4	322792_16	322794_68	322797_17	322807_5	322816_16	322824_23	322834_13	322836_10	322852_11	322853_1	322854_30	322884_110	322892_72	322895_2	322908_25	322911_6	322915_20	322922_1	322929_126	322936_4	322938_21	322941_30	322944_23	322953_55	322955_9	322958_1	322960_4	322964_11	322977_3	322979_2	322983_26	322986_30	323022_41	323042_2	323046_120	323053_5	323065_5	323072_9	323079_17	323083_4	323102_21	323105_38	323117_73	323127_55	323131_5	323138_29	323143_1	323181_9	323187_14	323197_3	323210_68	323234_22	323245_8	323265_3	323267_40	323271_5	323281_21	323292_56	323298_17	323305_3	323315_2	323330_63	323360_1	323365_15	323366_1	323376_6	323391_73	323405_93	323432_3	323433_55	323460_83	323461_96	323463_12	323474_6	323498_147	323506_7	323507_130	323508_2	323511_54	323512_39	323536_5	323552_3	323558_44	323587_47	323594_4	323596_32	323608_4	323615_2	323618_14	323639_74	323655_12	323661_42	323682_53	323692_27	323693_6	323716_33	323742_39	323749_18	323763_10	323767_26	323794_32	323796_7	323800_56	323807_14	323813_1	323821_29	323856_17	323863_27	323873_34	323875_27	323879_5	323897_1	323900_5	323906_5	323942_55	323951_1	323956_32	323968_149	323988_12	323992_1	323996_13	323998_62	323999_72	324000_17	324024_38	324027_54	324031_11	324032_14	324043_3	324058_27	324071_42	324074_18	324098_10	324102_77	324103_15	324134_26	324136_65	324143_59	324167_50	324168_146	324175_78	324184_70	324185_26	324187_3	324193_29	324202_4	324208_7	324219_17	324231_22	324233_9	324247_17	324306_99	324312_17	324323_119	324333_24	324335_6	324342_42	324351_9	324352_74	324367_7	324371_1	324391_35	324394_3	324408_74	324444_5	324460_9	324485_46	324495_3	324502_2	324506_15	324513_49	324533_40	324551_57	324559_5	324576_51	324577_15	324580_103	324581_71	324589_2	324603_98	324604_8	324607_5	324611_58	324640_7	324653_5	324665_2	324686_40	324696_5	324708_4	324716_8	324727_122	324733_96	324738_27	324750_1	324760_5	324761_59	324787_13	324799_105	324819_89	324824_138	324832_44	324834_1	324854_30	324856_21	324857_56	324871_20	324903_2	324923_20	324924_12	324935_23	324939_10	324942_17	324956_32	324962_14	324963_2	324973_3	324974_14	324984_8	324994_146	325009_5	325020_54	325021_65	325026_27	325029_54	325033_21	325034_74	325043_3	325047_3	325054_27	325058_53	325066_77	325082_3	325094_26	325096_62	325113_3	325126_88	325128_8	325155_99	325157_5	325167_11	325184_2	325192_74	325226_11	325238_17	325241_34	325253_4	325256_2	325272_2	325273_30	325292_63	325294_2	325328_10	325335_22	325342_7	325344_3	325361_69	325382_48	325385_20	325400_84	325401_14	325423_31	325462_33	325468_133	325469_4	325477_36	325492_16	325507_6	325518_35	325519_62	325536_18	325543_26	325561_11	325576_14	325578_111	325581_16	325582_59	325591_3	325600_21	325626_19	325631_7	325648_5	325650_12	325651_2	325662_8	325672_45	325675_38	325738_115	325748_13	325763_4	325772_35	325783_18	325837_4	325871_7	325896_23	325904_26	325913_18	325935_18	325938_70	325944_5	325956_10	325970_28	325986_8	326003_3	326011_39	326018_62	326055_69	326064_1	326066_4	326071_69	326073_15	326091_21	326099_84	326126_19	326128_20	326131_10	326133_4	326151_17	326154_47	326161_11	326162_11	326163_131	326179_26	326181_80	326185_11	326195_96	326216_12	326232_37	326235_14	326248_16	326278_18	326281_5	326283_24	326301_77	326333_2	326350_18	326359_2	326365_27	326372_11	326381_83	326407_5	326412_11	326421_103	326430_2	326433_45	326455_60	326490_30	326526_17	326572_24	326582_3	326592_5	326629_13	326633_7	326643_8	326658_46	326672_78	326677_59	326692_7	326703_10	326707_47	326723_106	326725_53	326743_76	326744_84	326755_74	326769_10	326784_16	326788_14	326799_21	326840_2	326849_18	326893_20	326942_83	326944_13	326958_40	326961_27	326976_5	326990_30	326991_11	327002_5	327006_12	327024_8	327028_7	327046_18	327053_19	327071_17	327073_6	327079_33	327082_32	327089_13	327118_15	327131_36	327146_6	327160_2	327167_19	327169_22	327176_149	327181_32	327183_40	327191_35	327201_23	327207_4	327243_3	327257_26	327267_1	327281_7	327285_42	327293_70	327301_16	327306_20	327310_5	327315_41	327322_32	327338_16	327342_33	327349_15	327354_6	327356_10	327358_16	327363_1	327373_7	327407_12	327410_1	327420_76	327453_18	327474_31	327504_112	327509_2	327533_5	327557_15	327567_3	327591_17	327592_51	327611_140	327616_9	327628_20	327630_8	327640_65	327654_3	327655_39	327683_23	327688_7	327689_65	327694_14	327702_70	327703_38	327710_18	327720_15	327721_17	327736_3	327738_18	327749_20	327755_5	327759_33	327787_3	327811_2	327816_71	327818_74	327822_26	327823_59	327824_21	327831_9	327845_70	327881_59	327897_27	327911_22	327915_30	327919_11	327923_6	327964_39	327965_4	327990_13	327996_22	328002_20	328008_45	328009_96	328024_6	328034_11	328041_2	328046_15	328071_7	328076_10	328114_26	328115_6	328119_9	328134_110	328146_6	328155_126	328168_3	328176_12	328177_28	328183_11	328196_114	328224_48	328234_32	328241_19	328259_20	328273_49	328275_20	328277_2	328278_11	328290_5	328291_2	328294_29	328303_46	328314_26	328317_14	328357_27	328359_23	328367_2	328375_14	328392_20	328435_6	328443_23	328444_1	328449_60	328453_8	328458_62	328462_6	328465_86	328473_77	328486_7	328491_29	328509_5	328518_8	328520_13	328527_92	328544_36	328554_101	328561_9	328563_27	328570_93	328580_68	328583_18	328589_13	328629_6	328632_5	328702_80	328710_52	328712_23	328715_8	328742_5	328744_53	328746_38	328750_25	328751_46	328757_49	328777_130	328798_24	328813_66	328836_9	328854_91	328861_95	328872_51	328889_136	328901_17	328905_96	328906_18	328913_76	328923_148	328931_23	328943_34	328946_30	328950_8	328973_38	328990_22	329005_51	329020_7	329032_44	329061_111	329076_71	329084_5	329087_61	329099_136	329100_101	329109_2	329112_19	329132_3	329135_9	329137_56	329166_29	329187_6	329189_44	329203_15	329213_19	329216_4	329245_35	329249_44	329265_93	329270_34	329272_4	329277_35	329302_73	329305_73	329314_29	329318_130	329324_23	329330_15	329337_50	329345_16	329359_14	329364_25	329370_11	329371_24	329386_3	329387_28	329388_20	329392_80	329393_7	329397_19	329411_4	329417_13	329421_58	329424_93	329425_32	329427_5	329454_27	329457_13	329460_11	329469_5	329470_19	329510_29	329554_23	329567_3	329576_2	329578_79	329579_64	329620_3	329624_24	329632_17	329635_4	329637_12	329640_54	329642_40	329647_7	329652_19	329660_76	329685_131	329695_139	329736_5	329746_47	329748_36	329754_21	329758_18	329767_105	329777_146	329813_6	329826_12	329833_48	329841_53	329847_14	329854_42	329860_40	329861_34	329867_31	329874_5	329875_3	329904_8	329916_14	329920_22	329937_107	329944_27	329950_39	329961_27	329979_6	329997_8	329999_78	330003_15	330005_2	330015_28	330047_1	330049_7	330051_42	330059_1	330066_33	330079_89	330093_7	330106_36	330116_86	330142_56	330147_15	330149_50	330163_8	330167_37	330188_11	330199_11	330202_1	330205_5	330218_88	330220_10	330224_35	330243_18	330259_15	330268_35	330277_2	330289_15	330292_32	330298_2	330304_90	330332_8	330337_135	330346_3	330348_34	330352_6	330356_26	330374_60	330377_56	330382_81	330383_131	330388_1	330390_13	330394_3	330395_56	330401_55	330410_11	330423_77	330435_11	330469_10	330473_39	330475_75	330479_40	330484_18	330488_140	330492_103	330493_2	330500_29	330511_23	330539_46	330540_6	330542_15	330547_64	330561_3	330565_16	330577_5	330579_86	330585_36	330593_53	330620_53	330621_9	330629_47	330648_55	330681_69	330682_18	330697_16	330708_83	330709_99	330711_29	330712_13	330715_14	330727_30	330729_4	330752_92	330765_1	330810_50	330824_59	330856_31	330862_9	330863_30	330864_75	330874_1	330876_117	330877_7	330882_7	330883_114	330889_6	330899_6	330913_19	330917_38	330929_2	330931_20	330935_46	330940_31	330946_48	330956_11	330970_1	330977_2	331020_81	331041_36	331055_15	331058_6	331067_17	331070_51	331083_2	331099_29	331101_3	331102_32	331106_82	331107_55	331112_20	331114_21	331119_30	331122_53	331126_48	331133_70	331140_58	331141_3	331154_8	331155_91	331159_8	331171_84	331179_7	331216_31	331226_9	331228_14	331251_38	331265_19	331269_3	331279_32	331301_2	331323_46	331329_5	331332_4	331340_5	331356_146	331358_5	331360_47	331376_6	331383_27	331392_3	331396_24	331401_58	331425_22	331433_7	331441_29	331443_30	331446_43	331453_7	331472_54	331475_9	331476_9	331480_40	331482_6	331486_41	331491_35	331495_9	331519_4	331522_22	331537_135	331539_2	331541_35	331546_10	331551_86	331558_120	331566_99	331569_114	331570_4	331573_13	331580_1	331583_118	331584_7	331628_1	331630_29	331634_4	331650_129	331661_5	331662_35	331675_6	331677_4	331683_45	331684_7	331692_34	331694_1	331708_3	331713_20	331716_58	331743_83	331746_1	331753_15	331760_6	331772_21	331773_42	331781_20	331826_3	331832_49	331837_8	331845_10	331847_22	331850_32	331854_9	331858_5	331882_102	331887_12	331895_11	331898_5	331901_8	331921_5	331941_132	331949_29	331954_14	331955_44	331979_26	331988_15	331995_4	331999_36	332000_45	332001_32	332012_20	332016_136	332018_20	332026_34	332035_9	332064_83	332066_3	332069_62	332076_14	332077_60	332079_23	332080_36	332083_29	332087_37	332098_23	332119_9	332134_97	332139_56	332142_57	332144_11	332154_134	332171_24	332185_8	332187_24	332191_6	332193_12	332203_34	332213_122	332228_7	332247_2	332277_27	332279_89	332286_51	332295_59	332312_20	332348_47	332366_17	332371_36	332388_37	332393_3	332405_3	332414_40	332459_29	332462_3	332463_7	332467_2	332474_19	332488_6	332494_44	332496_63	332506_48	332508_7	332516_30	332517_20	332533_45	332537_126	332543_20	332547_51	332564_5	332572_16	332575_87	332596_24	332600_8	332614_2	332615_7	332624_9	332625_44	332642_27	332653_33	332662_6	332684_95	332695_27	332703_58	332712_4	332714_43	332725_18	332728_4	332732_14	332736_35	332740_7	332745_82	332755_6	332764_15	332770_21	332783_74	332800_47	332819_8	332822_10	332823_5	332826_6	332827_118	332835_73	332841_24	332842_30	332852_29	332859_62	332862_3	332870_6	332873_74	332883_3	332895_10	332897_41	332905_2	332906_116	332915_14	332933_3	332942_17	332955_26	332961_10	332974_1	332978_41	332980_8	332981_1	332982_40	332997_39	333001_11	333004_59	333013_39	333022_1	333029_18	333040_11	333068_7	333079_8	333086_2	333097_93	333098_9	333102_34	333111_7	333115_38	333123_5	333130_4	333137_14	333150_4	333152_50	333167_56	333173_37	333174_92	333197_2	333211_28	333218_83	333239_23	333242_39	333246_34	333248_11	333257_4	333266_31	333267_44	333268_34	333304_36	333313_8	333324_92	333348_5	333354_17	333390_10	333393_41	333418_44	333434_37	333444_1	333455_17	333456_5	333457_140	333461_13	333462_57	333485_11	333487_6	333492_20	333498_8	333512_19	333563_21	333597_27	333600_99	333602_17	333606_111	333612_20	333634_12	333655_2	333656_22	333662_128	333665_91	333674_11	333690_6	333692_53	333703_23	333716_15	333717_29	333732_72	333736_9	333749_68	333762_6	333769_37	333784_77	333785_4	333796_3	333797_23	333798_56	333807_96	333813_6	333821_11	333874_33	333896_28	333920_6	333925_58	333934_3	333935_26	333944_22	333950_27	333953_6	333959_5	333977_114	333984_14	333988_29	334020_26	334021_11	334033_6	334063_18	334072_4	334080_55	334094_10	334103_11	334115_35	334142_3	334159_35	334175_49	334180_107	334191_28	334198_25	334211_76	334230_10	334243_19	334248_28	334255_26	334285_42	334287_7	334292_17	334302_94	334317_26	334327_128	334334_66	334350_14	334357_8	334359_57	334361_17	334373_4	334380_87	334382_23	334386_104	334388_37	334392_27	334397_5	334411_53	334416_6	334428_45	334437_17	334440_14	334450_7	334451_56	334461_14	334473_23	334479_7	334486_64	334496_10	334511_10	334512_19	334524_3	334532_13	334546_111	334547_3	334548_13	334562_11	334572_4	334580_3	334583_41	334587_8	334588_28	334604_16	334610_23	334615_1	334617_12	334618_30	334626_3	334633_26	334643_64	334653_29	334665_19	334677_106	334684_1	334688_5	334690_11	334708_62	334715_103	334718_2	334744_20	334774_27	334786_5	334796_56	334812_7	334823_10	334852_89	334871_37	334885_138	334888_40	334899_40	334916_17	334918_44	334972_39	334975_12	334978_4	334982_2	334989_22	335037_29	335040_23	335048_5	335067_83	335069_80	335077_6	335084_10	335099_24	335117_57	335131_48	335153_126	335176_24	335178_21	335181_49	335193_1	335198_24	335209_33	335231_5	335253_18	335258_8	335280_22	335283_1	335289_7	335296_54	335300_63	335327_13	335340_3	335347_103	335353_10	335354_9	335363_5	335365_10	335369_32	335371_26	335378_2	335380_3	335382_9	335392_47	335404_13	335412_26	335413_97	335422_8	335423_60	335432_140	335441_92	335451_65	335459_36	335483_63	335485_82	335488_13	335489_3	335512_9	335513_88	335530_15	335533_5	335534_4	335550_14	335556_5	335557_24	335564_12	335565_41	335570_6	335571_58	335572_35	335573_52	335595_112	335601_11	335608_14	335637_11	335651_27	335655_28	335657_78	335666_1	335676_8	335681_5	335682_146	335694_13	335698_16	335702_1	335708_4	335716_79	335732_11	335752_39	335755_11	335783_80	335820_10	335828_11	335842_19	335862_53	335872_70	335883_15	335886_20	335909_1	335932_45	335934_23	335944_29	335947_35	335948_2	335971_5	336014_7	336016_14	336028_29	336037_13	336046_47	336053_67	336067_77	336109_26	336120_4	336123_51	336129_26	336131_32	336142_34	336162_14	336164_1	336181_35	336185_14	336194_34	336197_7	336203_11	336216_76	336218_42	336222_2	336225_13	336237_34	336243_31	336247_4	336255_20	336266_11	336273_10	336290_87	336300_2	336316_17	336334_87	336338_11	336350_79	336355_136	336360_32	336371_37	336377_1	336384_31	336396_76	336451_13	336459_71	336482_32	336489_56	336521_55	336540_39	336543_9	336546_58	336560_40	336561_32	336581_60	336584_1	336588_2	336590_5	336621_143	336626_81	336630_151	336631_17	336652_74	336661_123	336665_130	336674_36	336684_116	336694_72	336698_44	336757_36	336758_91	336759_21	336773_41	336779_40	336790_26	336793_2	336805_65	336806_15	336824_1	336841_92	336848_2	336851_35	336853_2	336865_102	336867_21	336868_9	336890_26	336900_13	336902_2	336909_80	336917_30	336951_58	336955_21	336958_16	336973_75	336977_4	336982_3	337002_2	337005_25	337007_12	337009_11	337012_1	337014_22	337028_12	337031_4	337034_2	337038_5	337047_7	337050_9	337051_5	337052_84	337053_62	337059_12	337063_23	337077_44	337087_78	337091_1	337114_4	337123_3	337140_72	337141_111	337147_22	337150_107	337162_5	337201_51	337213_49	337229_14	337232_17	337243_11	337246_8	337258_86	337272_6	337276_3	337282_21	337289_13	337306_6	337319_19	337352_8	337367_41	337388_41	337391_23	337395_5	337410_25	337418_17	337431_34	337438_57	337439_3	337463_26	337464_13	337468_53	337473_24	337475_80	337480_10	337482_6	337495_58	337514_12	337533_47	337538_15	337548_140	337549_15	337553_1	337555_44	337556_50	337576_66	337607_71	337610_35	337619_11	337648_24	337651_9	337656_30	337658_31	337671_2	337672_23	337686_7	337689_40	337700_5	337705_16	337710_37	337711_6	337717_16	337724_54	337731_36	337752_3	337761_49	337798_73	337802_41	337823_10	337833_68	337837_14	337843_18	337848_67	337850_9	337855_7	337880_70	337886_20	337898_14	337918_15	337922_25	337924_4	337945_8	337962_6	337984_4	338037_11	338054_31	338056_45	338083_51	338086_3	338092_9	338120_6	338132_15	338139_17	338142_67	338143_15	338152_137	338167_8	338176_2	338178_10	338183_30	338186_70	338189_6	338236_71	338246_23	338272_20	338273_10	338277_11	338280_35	338290_31	338332_14	338364_23	338366_10	338371_44	338376_41	338383_1	338401_50	338403_2	338409_1	338413_3	338429_3	338448_18	338451_7	338456_2	338457_31	338466_96	338498_2	338499_49	338526_37	338553_35	338558_12	338574_48	338589_8	338591_22	338598_5	338609_71	338610_3	338637_2	338638_29	338642_9	338647_8	338654_8	338656_1	338661_21	338667_35	338671_17	338682_41	338687_54	338699_1	338714_11	338743_28	338755_12	338759_33	338764_5	338778_12	338785_4	338790_54	338811_20	338813_58	338823_10	338829_7	338849_18	338854_14	338858_8	338889_5	338905_18	338914_87	338915_51	338976_6	338992_20	339006_32	339028_38	339030_48	339034_114	339040_12	339048_71	339052_18	339074_1	339075_41	339081_5	339090_32	339095_22	339109_1	339157_45	339184_2	339188_6	339237_63	339241_76	339245_16	339253_105	339256_20	339259_44	339276_8	339281_16	339285_18	339290_68	339308_45	339314_8	339324_7	339327_51	339336_6	339345_6	339347_17	339365_16	339393_93	339407_12	339417_94	339421_5	339427_13	339428_35	339446_92	339456_38	339472_86	339476_1	339480_11	339502_49	339510_6	339511_7	339516_45	339539_32	339550_131	339553_5	339570_55	339580_56	339589_8	339593_22	339599_2	339618_43	339630_35	339638_8	339640_31	339653_3	339655_23	339670_53	339673_15	339681_16	339688_15	339699_2	339703_22	339709_5	339722_31	339733_47	339738_47	339748_14	339758_80	339764_49	339771_5	339781_3	339788_28	339801_9	339816_25	339860_4	339865_113	339872_4	339873_98	339877_29	339881_25	339882_16	339884_8	339904_93	339907_15	339913_27	339915_77	339923_138	339932_8	339955_4	339967_4	339968_43	339976_5	339977_7	339981_8	339984_4	340002_8	340021_85	340038_123	340075_96	340081_4	340084_10	340092_18	340094_29	340120_20	340128_123	340129_3	340144_11	340148_6	340157_37	340168_9	340175_1	340182_46	340186_9	340192_32	340197_10	340198_26	340214_67	340217_2	340219_4	340232_9	340245_15	340271_22	340295_5	340310_19	340316_63	340320_25	340323_89	340329_4	340345_3	340348_81	340352_26	340360_66	340366_42	340367_16	340370_57	340384_37	340385_2	340386_36	340387_20	340389_2	340392_5	340406_2	340408_8	340436_31	340442_18	340447_45	340463_15	340477_112	340485_23	340496_5	340498_41	340531_8	340544_6	340552_30	340560_71	340570_24	340572_8	340575_34	340578_32	340594_10	340596_76	340605_8	340606_2	340629_17	340645_101	340653_47	340665_17	340676_11	340690_15	340691_15	340701_116	340705_15	340710_2	340717_22	340725_37	340727_26	340728_35	340743_2	340748_44	340757_15	340766_123	340793_10	340795_22	340797_8	340804_64	340806_19	340829_6	340833_15	340842_110	340844_4	340849_21	340853_11	340865_1	340869_35	340883_5	340890_25	340895_4	340916_114	340924_55	340942_14	340945_50	340948_5	340952_15	340963_6	340989_25	340990_25	341002_52	341004_19	341039_99	341045_114	341046_29	341050_9	341064_59	341069_5	341072_80	341073_6	341128_14	341134_2	341144_104	341147_36	341150_87	341151_20	341154_3	341159_2	341162_15	341164_6	341180_54	341204_8	341205_7	341214_10	341221_17	341259_13	341262_21	341276_44	341286_9	341302_56	341315_7	341325_6	341334_7	341336_12	341346_15	341356_3	341360_2	341362_36	341366_67	341369_26	341389_134	341390_2	341399_5	341403_18	341419_132	341424_5	341426_44	341436_16	341439_21	341441_11	341444_5	341458_21	341467_49	341468_35	341472_65	341494_9	341497_9	341503_23	341531_30	341535_44	341538_18	341557_13	341569_86	341607_5	341610_16	341611_3	341616_39	341629_77	341640_9	341646_19	341649_7	341652_5	341654_83	341657_63	341663_62	341670_26	341688_9	341691_11	341697_12	341704_24	341720_4	341723_5	341728_45	341737_29	341747_7	341751_137	341753_5	341756_39	341760_18	341775_4	341776_27	341788_9	341799_23	341806_50	341810_50	341822_57	341832_3	341837_92	341838_4	341839_42	341858_35	341882_26	341910_55	341911_4	341912_18	341915_108	341921_15	341927_24	341941_52	341956_1	341963_1	341974_30	341975_3	341976_7	342002_28	342007_100	342015_12	342023_7	342039_7	342042_123	342050_58	342052_147	342062_2	342073_11	342076_28	342086_67	342088_9	342094_6	342112_11	342124_9	342135_61	342157_8	342168_27	342173_18	342175_92	342185_20	342195_50	342197_8	342211_43	342212_14	342218_84	342223_20	342228_31	342240_14	342246_114	342269_35	342272_11	342273_16	342275_2	342290_26	342309_5	342342_2	342344_6	342347_18	342348_48	342363_13	342375_95	342381_49	342383_135	342384_31	342393_71	342396_3	342398_5	342400_14	342406_1	342408_47	342426_126	342433_1	342435_16	342461_7	342468_9	342472_17	342497_2	342512_14	342513_31	342529_91	342533_46	342549_6	342550_4	342566_1	342568_9	342578_43	342582_111	342602_70	342617_43	342622_75	342623_15	342625_83	342638_11	342645_128	342682_91	342685_74	342689_3	342704_11	342705_4	342712_5	342716_5	342718_32	342724_10	342727_19	342735_14	342739_23	342740_9	342750_20	342751_30	342757_18	342767_32	342786_19	342788_134	342795_25	342797_6	342800_20	342815_29	342816_117	342825_105	342849_6	342852_18	342855_59	342857_16	342864_17	342871_17	342874_26	342891_1	342901_3	342910_2	342923_8	342944_5	342947_5	342972_57	342978_72	343006_49	343019_16	343022_7	343030_3	343035_38	343064_29	343068_1	343084_147	343090_37	343092_50	343101_5	343102_2	343105_1	343107_8	343111_40	343120_25	343144_60	343147_68	343155_9	343164_108	343177_14	343178_16	343183_5	343185_22	343210_126	343215_7	343224_22	343228_16	343233_56	343236_20	343245_65	343246_33	343258_4	343279_11	343282_110	343305_11	343360_3	343390_20	343400_52	343410_6	343419_62	343462_14	343469_40	343471_53	343473_18	343475_1	343506_38	343530_16	343532_24	343543_104	343544_21	343546_30	343557_17	343559_86	343560_4	343562_40	343569_23	343580_74	343583_5	343593_64	343604_1	343608_41	343641_6	343642_4	343649_4	343660_71	343670_87	343684_82	343686_37	343695_35	343696_5	343697_5	343713_23	343722_13	343728_25	343730_44	343732_34	343740_60	343764_8	343772_8	343775_96	343779_24	343781_16	343784_3	343810_20	343813_3	343822_41	343827_7	343832_8	343844_22	343849_39	343859_24	343863_84	343864_1	343866_30	343872_32	343893_31	343900_35	343937_20	343938_75	343945_28	343952_1	343954_26	343959_96	343965_65	343969_4	343981_53	344023_17	344034_9	344042_23	344045_70	344049_51	344056_21	344058_39	344072_40	344074_5	344084_17	344097_148	344113_20	344124_38	344137_46	344140_15	344148_2	344164_6	344191_10	344198_89	344208_23	344219_35	344220_50	344226_30	344233_146	344239_30	344246_118	344265_3	344267_10	344285_9	344292_26	344312_131	344325_31	344330_23	344353_2	344356_3	344373_14	344378_38	344384_31	344393_4	344414_3	344420_84	344422_31	344439_85	344440_15	344458_7	344465_4	344471_142	344485_2	344487_88	344491_7	344496_44	344505_40	344506_78	344508_16	344515_66	344521_2	344527_22	344528_12	344546_2	344590_14	344617_49	344620_19	344621_29	344626_133	344651_24	344664_43	344678_19	344687_11	344700_1	344710_26	344720_12	344725_130	344731_16	344739_130	344759_18	344788_141	344805_20	344814_37	344829_35	344855_8	344859_6	344885_5	344906_65	344932_34	344933_9	344936_1	344943_15	344957_22	344964_6	344965_20	344974_77	344978_38	344992_22	345014_19	345016_22	345022_56	345028_8	345036_12	345041_2	345056_5	345078_69	345079_24	345085_31	345141_1	345149_11	345150_46	345167_2	345183_13	345188_7	345221_108	345232_151	345258_48	345261_68	345284_41	345287_7	345291_11	345298_5	345332_11	345347_2	345359_2	345390_21	345412_4	345418_14	345424_20	345440_108	345446_21	345452_4	345499_20	345509_8	345527_9	345538_1	345545_23	345560_21	345567_20	345574_47	345575_101	345581_13	345597_64	345620_5	345621_38	345640_24	345669_74	345676_14	345696_6	345697_1	345707_98	345713_74	345715_10	345721_35	345745_123	345754_7	345766_7	345769_134	345798_71	345807_49	345813_4	345838_84	345848_35	345849_5	345853_69	345860_27	345865_5	345871_6	345892_42	345896_31	345905_7	345938_17	345944_37	345947_17	345955_35	345976_131	345988_47	345994_75	345999_72	346001_66	346007_40	346011_6	346016_50	346017_16	346033_140	346034_29	346036_10	346042_49	346077_14	346095_28	346099_7	346108_141	346122_110	346138_68	346140_97	346144_76	346156_23	346158_4	346166_17	346175_135	346176_14	346210_52	346219_51	346223_2	346232_34	346252_40	346255_14	346259_27	346304_63	346309_5	346331_12	346340_22	346363_11	346374_101	346375_90	346388_33	346392_3	346425_82	346434_22	346438_16	346442_51	346457_7	346483_10	346488_25	346514_8	346518_53	346525_7	346533_101	346543_23	346550_26	346552_56	346561_8	346563_8	346574_7	346582_6	346587_16	346595_2	346618_37	346655_8	346662_17	346679_25	346686_3	346695_24	346704_3	346716_17	346724_14	346738_40	346743_44	346798_5	346806_28	346814_72	346823_19	346828_6	346839_5	346841_4	346847_27	346882_42	346905_65	346912_11	346918_25	346924_41	346944_8	346948_1	346956_47	346971_2	346977_49	346996_149	347005_17	347009_20	347023_23	347024_44	347031_10	347035_3	347050_108	347062_15	347066_10	347072_22	347081_5	347088_5	347095_26	347126_32	347149_63	347151_6	347153_8	347187_3	347191_3	347193_9	347205_57	347210_111	347224_16	347231_5	347247_12	347264_5	347273_45	347278_29	347280_38	347281_2	347285_74	347289_17	347294_21	347295_88	347302_25	347307_36	347316_48	347320_11	347321_118	347322_4	347323_8	347338_19	347372_49	347376_55	347381_17	347392_3	347397_19	347408_5	347409_7	347411_21	347421_32	347428_14	347433_4	347449_25	347460_13	347466_45	347471_26	347476_8	347492_12	347532_12	347542_21	347545_11	347552_12	347563_17	347591_1	347608_9	347619_22	347638_11	347640_8	347645_52	347653_8	347654_87	347666_49	347667_22	347676_1	347685_38	347705_11	347709_74	347716_3	347719_1	347726_9	347735_93	347744_58	347751_18	347753_45	347761_5	347772_44	347778_44	347783_8	347806_46	347812_14	347837_13	347848_31	347870_5	347883_41	347890_2	347901_12	347902_4	347912_1	347913_8	347924_51	347928_20	347939_26	347941_35	347944_11	347957_57	347958_71	347959_20	347971_20	347980_5	347988_11	347995_9	348003_17	348005_47	348011_70	348042_29	348060_19	348062_1	348064_11	348068_129	348083_54	348120_35	348137_9	348147_8	348156_26	348158_87	348169_25	348183_15	348187_33	348205_9	348210_55	348217_47	348232_26	348239_23	348245_7	348258_9	348263_3	348264_3	348281_52	348290_2	348304_44	348307_5	348314_17	348315_40	348324_129	348326_29	348336_9	348379_2	348384_13	348388_17	348395_105	348401_59	348404_22	348408_2	348418_43	348424_7	348426_145	348430_13	348444_119	348451_36	348458_1	348481_61	348502_56	348506_8	348512_8	348514_3	348533_40	348543_2	348558_10	348580_1	348591_106	348612_5	348619_8	348636_22	348646_44	348652_76	348663_8	348691_143	348694_61	348698_15	348700_2	348717_40	348744_8	348746_3	348750_98	348753_37	348761_9	348773_49	348821_2	348842_16	348845_17	348853_54	348867_50	348903_3	348912_107	348913_42	348916_7	348944_44	348958_96	348964_2	348969_65	348973_57	348976_145	348983_8	348988_9	348996_2	349011_35	349025_5	349037_47	349042_24	349047_15	349051_11	349055_48	349062_12	349072_14	349073_8	349085_4	349086_49	349094_17	349105_20	349124_7	349128_32	349136_1	349138_35	349145_23	349151_28	349160_9	349165_143	349191_5	349194_31	349201_5	349219_44	349236_5	349246_15	349251_6	349254_137	349258_11	349276_42	349280_51	349308_14	349339_2	349364_77	349365_3	349392_37	349393_8	349395_16	349396_41	349398_4	349399_56	349403_5	349404_73	349412_18	349415_7	349429_15	349439_70	349460_98	349485_22	349508_2	349515_18	349536_1	349545_76	349551_29	349553_20	349554_21	349573_29	349576_1	349585_20	349588_21	349591_1	349592_10	349596_63	349602_68	349603_11	349605_18	349607_14	349615_62	349631_8	349641_52	349659_29	349664_4	349675_104	349680_11	349683_4	349705_21	349713_46	349716_9	349734_64	349735_61	349739_2	349751_22	349758_20	349778_3	349779_61	349784_2	349802_28	349803_22	349805_54	349823_92	349838_20	349842_29	349846_37	349868_29	349877_27	349878_22	349880_1	349887_2	349892_35	349903_29	349909_5	349912_13	349917_29	349920_40	349921_50	349926_16	349954_2	349955_109	349965_40	349976_72	349980_78	349993_2	349999_2	350000_44	350004_10	350007_35	350022_65	350023_33	350027_1	350042_34	350055_17	350064_115	350085_90	350089_28	350090_77	350093_35	350108_24	350118_12	350120_3	350169_57	350182_43	350198_96	350206_32	350215_44	350243_60	350245_50	350247_55	350298_20	350307_37	350320_133	350341_8	350350_31	350354_11	350361_76	350381_7	350389_41	350391_54	350399_4	350420_124	350427_17	350443_9	350450_35	350454_85	350458_96	350470_3	350474_87	350486_27	350488_17	350490_30	350521_49	350525_47	350546_23	350555_121	350565_11	350571_104	350611_9	350664_2	350665_36	350678_10	350680_18	350682_6	350715_30	350732_71	350733_9	350738_27	350741_16	350745_9	350756_10	350791_6	350801_3	350807_119	350813_40	350819_68	350827_11	350836_2	350914_38	350918_35	350922_27	350926_14	350928_5	350958_3	350964_23	350967_9	350968_18	350977_101	350994_34	351036_24	351040_7	351043_13	351051_9	351060_15	351069_59	351078_24	351086_25	351089_8	351099_1	351128_10	351142_3	351147_56	351159_9	351162_90	351163_55	351179_53	351191_20	351209_48	351217_4	351235_6	351236_18	351240_2	351242_48	351243_6	351258_67	351273_41	351276_91	351295_13	351304_80	351321_2	351327_18	351337_20	351363_1	351367_5	351378_126	351379_36	351381_14	351391_99	351412_49	351420_52	351430_49	351432_5	351442_51	351446_4	351461_19	351465_37	351466_1	351468_36	351472_23	351478_43	351481_11	351490_23	351496_8	351510_102	351514_19	351521_9	351524_15	351537_17	351574_56	351601_25	351607_8	351619_5	351642_2	351679_18	351687_92	351702_14	351703_12	351704_16	351736_85	351743_14	351746_7	351761_32	351768_17	351771_30	351772_34	351775_23	351780_65	351793_5	351794_51	351804_6	351831_38	351844_11	351860_17	351861_14	351862_5	351876_10	351917_63	351926_19	351951_6	351957_6	351970_90	351989_38	351995_24	352017_2	352042_134	352043_25	352060_142	352067_14	352081_8	352094_20	352098_2	352103_20	352112_63	352142_35	352143_23	352153_83	352154_56	352165_36	352166_13	352171_2	352173_14	352176_19	352200_21	352204_48	352212_54	352214_34	352225_14	352247_4	352255_22	352260_110	352264_32	352308_90	352362_52	352374_3	352393_99	352397_8	352400_30	352410_44	352430_32	352434_16	352449_11	352462_70	352465_13	352474_23	352496_14	352533_7	352556_125	352565_12	352569_93	352570_11	352589_16	352602_8	352605_4	352618_4	352627_13	352635_6	352638_27	352651_5	352654_23	352661_15	352716_67	352720_6	352733_3	352742_2	352747_7	352758_68	352764_12	352765_123	352778_11	352781_66	352798_20	352862_66	352876_33	352893_3	352914_100	352917_73	352935_14	352938_10	352940_51	352954_144	352963_100	352967_14	352972_55	352977_41	352979_42	352997_6	353006_131	353019_17	353040_3	353066_73	353068_7	353078_3	353082_78	353084_74	353086_23	353120_13	353124_22	353130_12	353131_21	353135_2	353163_21	353165_79	353175_7	353178_5	353191_77	353194_3	353199_46	353216_98	353221_11	353225_3	353229_30	353230_25	353237_2	353248_30	353250_11	353256_20	353277_24	353283_64	353288_21	353295_2	353302_20	353308_19	353314_26	353318_76	353322_5	353327_35	353340_7	353343_50	353344_10	353347_81	353363_31	353380_47	353382_43	353387_88	353408_56	353428_4	353432_31	353445_6	353469_11	353470_28	353471_2	353475_39	353478_27	353482_66	353485_59	353511_10	353521_11	353522_42	353540_21	353558_67	353584_1	353602_4	353607_50	353633_1	353643_1	353655_8	353656_56	353663_61	353671_27	353678_7	353686_6	353693_19	353698_1	353700_22	353709_118	353710_80	353715_7	353726_5	353736_55	353742_59	353758_5	353761_7	353773_8	353786_35	353795_20	353806_1	353825_14	353839_12	353859_5	353861_143	353904_18	353907_18	353910_128	353960_3	353961_37	353966_66	353981_9	353997_9	354003_125	354005_5	354008_9	354023_82	354032_18	354034_23	354054_88	354062_3	354065_5	354068_12	354082_35	354103_56	354109_17	354132_135	354141_31	354158_38	354166_29	354183_2	354186_15	354199_143	354203_14	354204_17	354221_92	354226_41	354229_8	354254_66	354292_1	354300_14	354301_34	354337_137	354347_96	354358_33	354362_3	354363_2	354392_4	354397_81	354403_18	354419_30	354426_72	354431_44	354446_2	354449_20	354456_71	354464_17	354466_5	354476_47	354480_13	354483_23	354499_66	354508_32	354520_13	354522_14	354524_29	354541_21	354565_55	354572_60	354573_3	354579_53	354585_2	354596_13	354615_6	354622_143	354650_3	354655_40	354666_8	354671_22	354676_66	354680_14	354681_7	354683_12	354690_20	354692_50	354718_7	354724_20	354807_37	354812_66	354814_25	354820_81	354826_54	354828_75	354831_7	354836_3	354838_7	354839_23	354846_3	354848_62	354849_23	354859_35	354867_12	354874_2	354897_13	354899_37	354917_50	354971_26	354978_13	354993_10	355002_11	355033_8	355036_13	355045_98	355050_11	355072_23	355087_6	355090_2	355092_90	355126_28	355133_57	355149_33	355151_26	355155_2	355165_72	355192_9	355212_26	355223_4	355251_7	355259_21	355279_21	355287_61	355323_3	355333_32	355350_5	355358_22	355385_50	355388_11	355394_60	355415_49	355419_90	355429_13	355443_21	355448_105	355457_14	355482_17	355519_53	355540_11	355554_35	355570_51	355575_8	355586_34	355587_39	355595_9	355607_125	355616_84	355625_3	355645_32	355646_8	355649_14	355650_87	355652_7	355654_41	355655_33	355656_2	355672_6	355683_15	355689_5	355693_71	355696_8	355713_29	355762_4	355804_47	355805_28	355811_36	355813_31	355835_5	355838_2	355849_2	355856_27	355857_8	355858_36	355867_37	355897_10	355911_15	355918_35	355923_13	355924_3	355927_91	355937_41	355939_12	355944_16	355946_63	355959_4	355964_51	355980_3	355986_1	356027_57	356036_1	356047_16	356048_40	356072_41	356084_12	356092_106	356095_13	356102_23	356115_148	356119_6	356143_30	356166_25	356176_20	356183_85	356184_8	356193_27	356201_135	356205_15	356218_59	356224_137	356235_60	356238_88	356261_124	356264_3	356275_102	356295_4	356300_86	356307_29	356309_3	356325_105	356334_120	356339_84	356346_33	356347_55	356353_28	356355_3	356372_18	356383_8	356401_71	356404_9	356414_18	356421_25	356426_35	356440_5	356448_7	356460_24	356472_27	356494_8	356519_66	356523_136	356526_42	356581_36	356592_11	356599_20	356604_14	356605_11	356625_51	356627_42	356640_12	356660_5	356684_12	356689_50	356703_25	356731_23	356747_93	356749_8	356756_6	356774_108	356786_20	356796_3	356810_75	356822_1	356825_56	356835_5	356847_27	356889_69	356891_41	356909_1	356911_64	356912_19	356925_13	356927_35	356928_2	356941_142	356946_13	356963_13	356964_37	356988_72	357010_37	357020_106	357023_7	357068_85	357086_3	357110_25	357141_1	357153_2	357172_2	357184_16	357185_40	357221_46	357233_2	357234_26	357257_83	357279_63	357284_34	357287_64	357291_34	357293_53	357300_129	357325_17	357344_11	357410_2	357413_5	357418_116	357419_50	357443_98	357445_22	357456_4	357462_14	357505_11	357515_2	357516_6	357520_84	357523_34	357528_3	357550_149	357553_52	357555_9	357572_25	357575_92	357577_97	357585_6	357602_6	357609_29	357627_18	357628_22	357658_140	357680_129	357709_3	357756_19	357772_16	357777_9	357803_60	357806_10	357819_40	357881_7	357882_5	357894_34	357907_72	357908_10	357913_37	357914_15	357921_24	357923_8	357928_39	357937_36	357947_52	357951_94	357953_66	357989_16	358029_32	358041_40	358048_16	358052_5	358057_5	358066_6	358072_5	358110_29	358114_43	358116_57	358135_30	358146_7	358150_2	358152_32	358155_5	358160_20	358193_1	358194_13	358197_32	358198_104	358202_55	358210_5	358224_10	358239_11	358250_28	358275_50	358296_134	358323_6	358351_15	358362_16	358377_38	358402_22	358418_40	358426_21	358440_42	358442_31	358461_13	358504_27	358512_34	358519_12	358528_33	358535_50	358537_39	358543_6	358569_33	358596_3	358598_98	358605_7	358611_39	358628_49	358662_11	358675_14	358683_24	358688_10	358689_12	358691_80	358697_3	358740_28	358759_32	358763_107	358771_9	358774_8	358789_11	358801_51	358814_32	358834_15	358839_8	358845_11	358849_20	358857_20	358869_7	358882_62	358885_33	358900_25	358913_53	358915_3	358939_12	358944_6	358973_16	359036_92	359039_22	359042_35	359048_14	359086_8	359087_3	359101_1	359102_67	359143_2	359148_9	359149_20	359161_8	359198_43	359213_14	359226_60	359239_14	359248_20	359255_50	359262_7	359276_5	359285_65	359295_9	359321_29	359330_108	359338_92	359339_38	359414_40	359419_39	359431_8	359439_2	359451_20	359459_70	359469_16	359472_65	359478_10	359488_20	359489_16	359504_12	359528_35	359547_20	359549_32	359551_94	359554_38	359556_3	359562_28	359570_12	359572_33	359574_6	359577_38	359582_36	359584_61	359623_10	359642_81	359643_41	359653_38	359702_14	359720_8	359721_6	359722_2	359743_29	359744_43	359748_127	359756_86	359758_87	359769_3	359772_8	359774_1	359810_14	359815_3	359831_10	359839_6	359841_22	359864_6	359867_7	359868_32	359871_138	359888_33	359889_20	359898_20	359902_5	359906_20	359930_18	359936_32	359950_72	359956_12	359980_19	359982_47	360000_26	360025_90	360063_3	360133_86	360140_6	360144_40	360146_34	360159_10	360160_116	360176_15	360177_28	360190_31	360202_59	360206_1	360232_20	360252_25	360255_21	360256_21	360258_9	360274_5	360317_3	360352_67	360357_124	360393_86	360421_59	360444_45	360456_20	360457_72	360474_76	360478_35	360492_41	360507_3	360515_75	360534_11	360536_67	360540_29	360575_18	360620_83	360626_11	360646_50	360670_3	360675_17	360697_16	360714_38	360719_67	360735_19	360736_46	360742_3	360749_5	360771_39	360779_20	360793_6	360806_4	360822_7	360823_4	360827_12	360834_11	360844_89	360848_20	360849_5	360856_70	360866_49	360876_26	360879_8	360884_111	360886_25	360893_25	360895_26	360896_52	360934_47	360961_28	360965_6	361023_21	361024_1	361039_81	361049_89	361051_105	361061_6	361072_65	361077_41	361127_11	361143_148	361147_25	361158_24	361170_27	361186_6	361189_10	361202_4	361209_9	361212_8	361264_14	361275_27	361293_4	361294_145	361306_21	361311_11	361320_53	361324_4	361329_8	361337_32	361359_6	361377_114	361378_2	361388_16	361402_62	361407_8	361425_19	361428_126	361430_5	361457_30	361465_5	361472_51	361474_3	361491_3	361511_10	361530_81	361533_60	361537_21	361545_12	361546_2	361550_23	361567_44	361576_29	361602_11	361612_66	361627_8	361633_109	361634_35	361635_55	361641_13	361676_101	361693_29	361717_69	361729_6	361733_73	361746_37	361761_9	361762_21	361763_11	361769_56	361796_10	361818_129	361830_28	361836_21	361838_13	361872_1	361882_54	361888_6	361893_24	361918_2	361919_56	361930_18	361947_60	362012_5	362023_33	362029_23	362030_2	362046_5	362048_77	362078_4	362097_5	362118_23	362151_10	362160_5	362164_21	362165_4	362167_18	362172_44	362179_5	362188_9	362206_32	362236_123	362240_17	362261_1	362275_5	362293_48	362318_16	362321_137	362331_16	362335_10	362345_7	362357_14	362367_128	362402_7	362408_11	362416_18	362425_47	362433_12	362444_23	362456_66	362467_17	362487_64	362490_26	362498_23	362561_13	362574_16	362580_4	362587_7	362589_41	362593_16	362597_80	362619_46	362620_24	362627_37	362637_56	362656_15	362667_66	362678_25	362695_8	362697_16	362704_7	362711_2	362717_23	362736_40	362782_23	362791_14	362794_42	362801_18	362805_23	362839_71	362845_2	362872_4	362879_2	362906_2	362911_32	362943_8	362963_89	362967_32	362970_21	362988_58	363010_24	363018_71	363021_11	363045_12	363057_24	363063_12	363090_5	363094_70	363099_77	363103_33	363104_66	363110_35	363120_14	363137_92	363157_15	363158_78	363165_19	363199_2	363201_91	363219_2	363276_47	363287_22	363296_2	363344_21	363383_13	363401_44	363423_98	363424_4	363428_110	363442_19	363448_16	363468_3	363498_61	363511_74	363535_40	363537_100	363559_99	363571_8	363601_8	363606_23	363628_79	363645_10	363654_20	363655_5	363701_31	363709_8	363711_53	363742_9	363760_13	363768_77	363770_44	363774_13	363783_36	363797_14	363820_11	363830_35	363847_5	363861_102	363878_8	363887_57	363894_14	363898_7	363916_7	363920_59	363930_14	363949_83	363960_38	363974_50	363976_14	363986_16	363993_44	364003_60	364016_14	364067_3	364096_64	364132_83	364137_6	364147_45	364169_62	364170_2	364174_60	364185_14	364211_57	364257_17	364280_6	364307_26	364310_142	364312_23	364314_6	364336_95	364371_9	364395_2	364438_7	364458_44	364468_68	364476_8	364521_27	364540_26	364541_118	364542_27	364557_114	364563_44	364622_66	364627_67	364689_37	364696_5	364699_6	364719_27	364746_17	364777_81	364790_11	364831_16	364853_49	364862_14	364871_114	364904_47	364915_65	364918_22	364923_65	364942_17	364948_11	364951_64	364977_28	364987_14	365005_54	365011_43	365018_9	365093_9	365107_17	365115_7	365124_51	365127_24	365146_15	365155_50	365175_47	365195_24	365215_6	365223_14	365224_38	365232_106	365233_78	365238_56	365249_11	365259_59	365281_14	365328_26	365349_22	365381_21	365391_11	365402_11	365409_99	365413_50	365414_32	365415_24	365416_23	365442_23	365464_21	365473_5	365489_18	365501_6	365507_93	365560_19	365574_17	365577_1	365615_6	365627_53	365638_5	365641_28	365655_43	365681_3	365685_18	365688_5	365694_30	365705_18	365708_32	365724_64	365764_3	365781_5	365788_47	365800_148	365802_71	365804_12	365811_1	365840_11	365861_82	365877_21	365880_68	365882_16	365897_71	365905_19	365924_16	365935_19	365950_3	365961_11	365964_3	365995_31	365996_28	366013_22	366015_22	366016_32	366020_8	366023_2	366032_88	366034_16	366039_13	366066_27	366110_3	366111_15	366148_17	366154_12	366155_45	366183_7	366194_17	366199_20	366220_48	366224_78	366228_104	366230_3	366234_17	366251_23	366275_6	366287_12	366289_48	366305_8	366315_38	366332_11	366346_47	366380_16	366400_56	366404_39	366407_86	366416_1	366436_2	366438_20	366449_7	366464_7	366484_41	366486_3	366488_30	366500_7	366512_71	366515_1	366516_3	366518_41	366521_7	366524_57	366526_62	366528_13	366572_20	366593_9	366624_14	366625_25	366633_110	366634_2	366668_4	366701_137	366703_84	366729_15	366753_3	366760_26	366782_4	366788_13	366803_2	366810_5	366814_67	366819_59	366851_7	366858_10	366867_33	366868_14	366869_68	366903_64	366919_102	366924_11	366927_31	366932_92	366933_4	366935_53	366938_5	366948_58	366949_59	366960_15	366968_8	367003_15	367005_24	367014_23	367016_35	367023_110	367034_28	367045_16	367090_56	367103_2	367108_62	367119_66	367144_47	367175_8	367183_38	367192_26	367200_35	367222_14	367229_33	367233_21	367248_37	367252_8	367266_37	367269_47	367280_14	367291_14	367305_13	367309_18	367339_4	367410_7	367436_58	367442_52	367454_7	367467_26	367482_2	367501_111	367514_26	367555_23	367561_93	367563_114	367567_117	367595_5	367599_127	367601_28	367605_2	367616_7	367683_27	367688_14	367690_12	367710_6	367722_31	367731_6	367763_14	367786_17	367789_6	367810_32	367813_6	367815_9	367827_37	367835_134	367850_75	367863_25	367867_10	367900_105	367905_4	367913_4	367921_8	367939_85	367944_1	367945_76	367974_95	367976_28	368004_37	368013_10	368035_9	368048_15	368049_38	368057_19	368069_54	368074_14	368078_74	368086_64	368112_54	368142_56	368145_45	368149_68	368152_98	368173_27	368177_30	368183_72	368188_9	368194_72	368243_8	368245_20	368291_15	368293_91	368305_8	368313_23	368355_17	368375_121	368378_50	368416_70	368419_42	368438_3	368448_7	368451_6	368478_85	368488_7	368501_126	368517_9	368527_3	368532_80	368584_78	368622_149	368625_142	368629_61	368630_9	368638_47	368642_8	368645_12	368651_4	368670_11	368685_7	368719_58	368728_22	368777_147	368783_14	368785_27	368801_21	368818_18	368838_14	368840_20	368855_18	368859_32	368872_71	368877_13	368890_8	368909_30	368933_11	368936_65	368961_33	368973_8	368985_32	369001_10	369048_24	369078_29	369091_78	369092_4	369133_10	369144_11	369148_29	369164_12	369195_31	369210_55	369212_26	369216_3	369234_10	369261_62	369271_29	369285_117	369354_6	369359_5	369371_24	369374_29	369388_130	369391_1	369400_141	369405_5	369408_9	369415_75	369416_69	369424_21	369429_1	369438_82	369439_3	369461_2	369521_51	369535_39	369558_11	369571_35	369574_30	369596_115	369598_128	369626_14	369639_9	369646_19	369652_9	369686_16	369703_50	369709_8	369718_8	369724_15	369732_54	369740_12	369753_81	369754_40	369760_25	369768_3	369778_111	369786_16	369796_5	369816_1	369859_33	369878_53	369879_29	369884_69	369909_9	369941_92	369945_3	369962_2	369976_11	370025_19	370046_27	370051_2	370052_2	370058_2	370059_12	370062_76	370084_120	370086_30	370092_65	370094_17	370112_63	370133_6	370136_32	370151_8	370156_19	370168_25	370180_79	370187_12	370218_11	370227_20	370234_19	370237_54	370251_39	370254_66	370265_19	370276_37	370279_11	370292_23	370319_11	370346_1	370361_20	370365_65	370381_37	370390_20	370391_1	370392_25	370415_30	370430_8	370442_58	370444_37	370472_114	370482_3	370487_39	370518_2	370529_28	370531_17	370533_5	370561_24	370569_10	370571_56	370574_10	370610_11	370611_41	370627_22	370634_43	370635_42	370647_70	370648_29	370657_33	370679_90	370683_89	370689_17	370772_15	370776_20	370789_1	370790_9	370822_48	370831_38	370834_42	370835_17	370836_29	370864_40	370877_1	370882_130	370903_1	370908_60	370913_102	370922_48	370924_9	370936_20	370938_2	370990_35	370997_2	371026_34	371031_125	371055_12	371106_3	371133_11	371218_11	371248_17	371289_11	371305_48	371346_129	371349_19	371380_40	371398_2	371410_11	371414_11	371447_59	371463_48	371505_8	371512_11	371555_26	371563_29	371590_4	371591_51	371602_12	371624_15	371645_81	371688_79	371723_47	371754_13	371756_1	371815_16	371863_4	371870_58	371877_16	371895_1	371906_15	371969_62	372014_21	372056_89	372080_72	372121_5	372133_1	372151_64	372170_1	372189_47	372199_4	372200_81	372218_45	372219_47	372228_1	372268_9	372281_1	372287_8	372328_3	372341_43	372347_3	372385_81	372421_11	372428_73	372457_11	372491_13	372505_51	372519_8	372540_29	372552_22	372554_12	372564_12	372601_57	372673_41	372675_16	372679_2	372697_20	372712_11	372763_109	372765_15	372769_103	372781_53	372784_86	372790_8	372791_43	372819_1	372832_38	372849_62	372854_27	372860_70	372863_5	372878_1	372893_2	372896_7	372928_8	372956_5	372968_96	372984_17	373021_5	373024_38	373076_29	373084_23	373094_4	373101_5	373116_97	373117_16	373156_83	373163_65	373192_53	373196_144	373212_100	373250_5	373254_122	373269_70	373285_14	373352_87	373368_13	373415_72	373431_7	373449_52	373497_9	373531_86	373543_99	373557_44	373568_45	373622_34	373679_107	373748_9	373810_39	373824_45	373853_73	373880_16	373903_17	373919_9	374012_16	374067_17	374127_74	374143_20	374171_50	374251_51	374275_67	374314_15	374387_8	374430_23	374431_100	374438_28	374464_65	374473_18	374516_56	374524_12	374540_2	374557_17	374571_33	374594_14	374604_41	374689_80	374700_15	374723_110	374731_39	374775_45	374833_8	374863_10	374904_68	374924_11	374962_58	375034_3	375040_4	375062_5	375091_16	375107_56	375115_30	375143_10	375162_40	375171_5	375182_95	375262_29	375274_31	375279_144	375280_43	375327_109	375345_87	375373_130	375404_5	375454_42	375465_3	375470_4	375488_9	375506_46	375523_1	375537_16	375589_50	375599_41	375638_20	375657_37	375673_34	375690_132	375703_13	375715_101	375752_9	375762_60	375769_1	375806_55	375846_65	375857_16	375883_6	375888_26	375891_147	375932_2	375937_18	375948_8	375978_5	375991_56	376008_60	376013_88	376047_5	376060_6	376139_38	376160_22	376192_17	376206_7	376216_47	376246_3	376253_126	376256_8	376291_64	376325_15	376497_67	376548_49	376551_3	376651_68	376677_40	376686_38	376698_19	376793_18	376800_15	376803_10	376821_117	376855_16	376870_103	376889_47	376945_13	376958_21	377002_14	377066_4	377071_6	377082_4	377085_10	377108_1	377159_79	377170_17	377184_4	377191_21	377197_17	377215_27	377222_28	377227_84	377242_40	377306_21	377337_58	377374_20	377471_25	377491_55	377502_45	377504_92	377587_8	377593_42	377606_50	377666_62	377686_19	377699_8	377753_43	377779_88	377798_34	377799_10	377826_17	377839_69	377859_11	377908_3	378004_21	378024_11	378111_35	378168_53	378184_7	378212_66	378213_1	378243_9	378246_26	378260_38	378318_12	378369_59	378376_73	378429_143	378430_28	378448_8	378468_65	378500_127	378506_8	378538_129	378548_1	378558_74	378616_29	378621_35	378644_92	378687_101	378690_10	378726_40	378748_45	378760_20	378766_1	378769_11	378789_49	378846_2	378864_3	378866_13	378882_7	378912_44	378925_1	378960_24	378971_49	378973_1	378979_63	378984_15	379013_7	379024_6	379111_44	379115_98	379125_62	379141_3	379253_27	379300_1	379331_21	379348_21	379374_46	379376_16	379381_72	379412_23	379427_1	379433_5	379445_98	379451_3	379521_2	379566_42	379568_2	379578_15	379702_15	379710_20	379728_78	379734_48	379752_6	379769_32	379841_29	379843_127	379871_4	379872_3	379888_14	379913_9	379933_22	379962_10	380037_13	380060_40	380064_2	380097_47	380112_84	380172_5	380189_100	380199_17	380247_28	380384_11	380408_115	380416_17	380430_27	380473_63	380476_62	380515_8	380532_111	380596_17	380601_1	380647_37	380661_48	380703_3	380716_53	380767_4	380835_16	380886_5	380893_48	380926_5	380946_1	380963_36	380967_40	380988_161	381003_18	381014_26	381019_20	381117_49	381136_27	381170_14	381172_14	381177_21	381244_26	381281_95	381401_32	381508_28	381523_2	381551_31	381622_78	381738_47	381740_51	381805_29	381810_40	381818_1	381819_25	381865_57	381877_91	381880_50	381919_54	381940_37	381962_142	381982_5	382009_43	382074_31	382138_6	382139_1	382191_70	382207_22	382246_37	382256_4	382260_36	382296_67	382305_9	382311_31	382374_12	382444_1	382453_77	382560_99	382568_34	382590_26	382605_5	382614_20	382650_2	382665_53	382676_147	382702_138	382714_33	382728_103	382755_92	382761_19	382763_9	382789_20	382826_67	382827_5	382884_11	382901_17	382941_19	382992_6	383002_34	383035_37	383065_10	383084_15	383145_32	383210_3	383241_48	383288_4	383304_32	383311_5	383316_85	383328_6	383349_5	383353_2	383370_36	383411_76	383428_29	383456_106	383479_88	383491_14	383530_47	383564_27	383603_5	383609_17	383634_18	383662_66	383684_5	383764_35	383799_23	383803_22	383808_13	383893_6	383905_18	383945_85	383948_3	383990_42	384029_18	384034_13	384037_2	384077_45	384098_62	384099_37	384152_5	384174_56	384237_6	384243_41	384249_19	384308_19	384321_111	384363_14	384375_78	384444_49	384481_60	384499_23	384541_28	384547_2	384555_24	384563_20	384621_17	384657_57	384667_13	384668_27	384730_26	384772_20	384806_65	384824_98	384839_47	384933_74	384942_79	384951_88	385007_54	385035_7	385104_10	385163_3	385168_17	385181_2	385218_81	385270_6	385276_2	385301_5	385347_1	385357_4	385374_14	385420_2	385490_81	385491_26	385505_23	385521_52	385589_60	385644_51	385657_39	385659_33	385693_35	385706_109	385721_5	385729_50	385836_34	385897_95	385935_134	385998_6	386086_12	386106_15	386114_29	386120_6	386125_12	386179_158	386182_77	386192_2	386194_15	386214_24	386235_97	386322_19	386381_23	386405_5	386417_22	386427_4	386447_105	386454_5	386477_20	386520_1	386529_100	386569_3	386571_32	386576_24	386584_19	386628_59	386646_26	386686_112	386730_30	386735_35	386779_43	386798_3	386806_7	386814_93	386822_92	386891_1	386955_11	386970_17	386979_11	386980_143	386993_38	387012_55	387043_19	387123_57	387171_19	387200_38	387214_8	387283_6	387300_34	387337_1	387363_39	387436_32	387446_3	387450_4	387458_22	387462_5	387543_10	387572_50	387607_4	387608_127	387610_12	387618_16	387642_2	387656_37	387674_14	387684_13	387688_13	387707_8	387766_148	387780_9	387835_17	387837_37	387858_2	387862_8	387884_4	387953_11	387994_3	388015_29	388041_144	388042_7	388049_9	388120_32	388135_8	388154_33	388190_14	388195_15	388236_29	388246_11	388260_46	388261_35	388263_72	388296_92	388324_59	388359_5	388361_56	388383_6	388404_45	388469_47	388605_55	388683_117	388693_57	388729_35	388838_29	388899_10	388966_2	388970_40	388971_4	389013_5	389102_16	389221_84	389240_31	389247_3	389306_83	389332_108	389348_31	389386_39	389483_29	389496_15	389538_5	389550_18	389569_13	389576_104	389582_37	389606_26	389632_63	389676_40	389687_8	389700_21	389712_25	389744_119	389764_12	389788_8	389790_17	389814_78	389825_20	389858_29	389890_10	389921_105	389935_13	389957_74	390006_40	390008_2	390023_35	390046_16	390094_19	390170_9	390174_8	390190_5	390214_35	390268_3	390300_26	390313_99	390344_59	390399_102	390403_46	390410_9	390451_5	390468_11	390523_15	390542_29	390570_68	390596_56	390598_67	390647_61	390659_47	390769_19	390822_9	390850_11	390867_5	390886_3	390891_130	390923_10	390950_2	391003_39	391006_4	391030_7	391040_22	391046_5	391096_6	391117_62	391130_120	391134_21	391205_1	391213_4	391261_56	391269_47	391283_5	391299_23	391313_5	391329_10	391331_130	391347_67	391366_2	391369_17	391381_21	391393_11	391406_4	391412_36	391414_11	391450_77	391479_1	391555_26	391560_50	391573_26	391611_16	391652_42	391655_17	391667_7	391670_17	391678_6	391734_55	391747_18	391768_8	391836_125	391853_3	391864_8	391887_6	391920_56	391928_22	391929_23	391931_62	391979_69	392013_4	392044_14	392079_32	392095_9	392151_11	392160_11	392190_25	392249_15	392305_8	392361_12	392379_22	392404_20	392412_48	392442_8	392443_21	392509_11	392523_3	392593_30	392611_125	392616_21	392692_60	392709_55	392728_118	392742_35	392756_11	392812_70	392834_8	392861_6	392868_14	392950_16	393063_121	393114_3	393227_73	393250_17	393313_22	393314_35	393317_7	393370_18	393378_18	393433_62	393437_56	393447_6	393482_120	393542_1	393550_10	393570_2	393671_12	393696_88	393704_13	393723_55	393735_29	393753_58	393764_21	393772_2	393803_79	393838_76	393885_11	393904_26	393931_13	393935_22	393987_76	394035_17	394043_48	394052_31	394064_70	394065_37	394086_11	394105_51	394117_54	394120_12	394156_7	394168_47	394180_47	394212_43	394216_27	394258_7	394320_30	394321_7	394341_1	394343_65	394344_26	394352_6	394365_2	394411_4	394452_44	394494_8	394515_36	394533_50	394565_118	394569_17	394580_3	394581_38	394617_22	394626_2	394673_4	394695_5	394707_8	394737_141	394741_98	394794_51	394817_65	394828_95	394829_6	394894_8	394927_44	394991_66	395008_21	395024_51	395075_119	395092_2	395103_15	395182_11	395194_3	395197_12	395233_26	395234_57	395235_27	395240_45	395264_24	395294_48	395320_2	395321_2	395335_80	395416_96	395417_31	395421_39	395449_69	395455_63	395486_27	395542_140	395570_138	395586_79	395592_11	395615_26	395617_2	395626_49	395631_4	395645_30	395666_145	395668_4	395679_53	395754_44	395768_57	395776_15	395778_51	395787_7	395808_11	395823_21	395848_14	395871_5	395889_19	395901_9	395934_100	395945_3	395959_5	395980_13	396022_21	396041_6	396054_56	396084_132	396106_25	396189_6	396282_44	396292_17	396331_27	396350_111	396375_6	396381_43	396404_25	396462_136	396483_22	396499_29	396506_17	396513_86	396556_2	396587_50	396591_5	396596_7	396639_12	396709_28	396725_26	396821_6	396836_4	396841_72	396895_1	396910_8	396921_8	397002_14	397025_41	397085_31	397086_64	397109_20	397118_27	397130_80	397150_8	397160_21	397179_4	397249_25	397258_8	397275_31	397307_122	397329_10	397380_7	397391_34	397412_11	397463_8	397509_37	397515_3	397522_3	397643_48	397670_59	397679_3	397733_2	397773_2	397800_47	397837_11	397899_9	397903_21	397928_8	398025_8	398049_6	398067_7	398101_5	398114_40	398162_55	398176_4	398184_26	398200_2	398206_9	398208_4	398265_41	398279_7	398287_6	398311_8	398320_72	398340_31	398353_49	398360_27	398370_31	398404_55	398407_12	398425_9	398468_16	398482_29	398583_12	398587_9	398589_7	398599_70	398636_15	398637_11	398671_47	398693_18	398721_11	398735_33	398766_9	398771_32	398802_17	398906_68	398930_29	398941_7	398963_148	398965_64	398987_4	399009_11	399021_26	399052_27	399053_45	399076_2	399092_20	399095_23	399156_22	399184_37	399189_21	399214_115	399273_45	399289_15	399297_20	399331_109	399366_113	399434_24	399481_40	399482_1	399512_38	399533_4	399596_3	399605_20	399606_77	399666_29	399675_25	399747_35	399752_68	399763_58	399765_36	399797_5	399831_126	399858_14	399909_10	399939_8	399942_79	399965_12	399997_30	400013_21	400068_38	400069_4	400117_24	400122_23	400146_96	400265_6	400354_28	400418_2	400436_13	400439_8	400481_17	400530_11	400543_67	400596_50	400597_14	400615_24	400620_52	400635_93	400642_10	400650_31	400669_10	400671_113	400675_24	400682_40	400683_3	400704_6	400740_27	400755_4	400853_44	400876_30	400880_38	400929_80	400945_29	400957_17	400964_56	400965_75	400981_110	401011_61	401061_29	401066_6	401114_42	401237_17	401300_42	401307_14	401327_124	401336_146	401356_4	401379_4	401417_50	401434_14	401492_65	401558_2	401587_138	401631_86	401692_5	401695_45	401712_26	401733_20	401856_10	401937_41	401952_43	401957_74	401981_2	402011_111	402120_16	402167_30	402187_93	402197_7	402277_11	402283_9	402290_22	402301_73	402397_5	402441_87	402477_68	402490_26	402500_72	402513_38	402522_11	402557_29	402629_13	402636_31	402663_108	402667_52	402679_96	402709_34	402779_49	402795_6	402816_5	402821_52	402854_12	402886_67	402889_44	402891_93	402893_26	402896_38	402962_62	402966_15	403012_8	403018_3	403039_46	403053_96	403072_35	403108_8	403134_1	403178_26	403191_107	403211_73	403236_12	403242_26	403246_5	403277_13	403318_29	403332_6	403345_3	403376_30	403435_46	403469_93	403473_23	403478_102	403537_108	403595_37	403653_13	403748_30	403787_24	403823_2	403825_12	403887_149	403893_61	403900_8	403939_77	403961_56	403978_4	403992_38	404023_1	404050_5	404061_52	404067_7	404074_28	404097_6	404123_32	404152_66	404202_19	404240_17	404244_5	404270_37	404274_99	404290_1	404317_89	404320_20	404346_14	404424_94	404493_13	404517_22	404543_6	404585_38	404597_8	404614_19	404615_68	404666_33	404702_9	404711_15	404738_26	404766_11	404771_8	404795_28	404797_23	404871_72	404882_15	404901_23	404943_14	404961_135	405043_81	405051_1	405067_49	405069_1	405097_34	405142_22	405176_17	405306_34	405329_44	405366_16	405398_14	405458_8	405519_32	405560_15	405570_45	405576_13	405613_15	405711_9	405721_48	405732_19	405750_22	405789_33	405812_30	405871_8	405875_3	406108_21	406190_17	406225_36	406266_16	406350_64	406364_26	406460_38	406529_2	406534_99	406630_21	406645_21	406702_22	406725_3	406759_2	406765_93	406805_1	406814_77	406854_22	406916_29	406942_49	406943_38	407036_45	407143_41	407153_87	407159_102	407166_98	407169_11	407172_9	407177_11	407231_49	407239_24	407254_15	407275_7	407316_48	407332_38	407337_118	407379_30	407415_7	407459_23	407465_134	407467_20	407483_3	407537_40	407541_22	407543_25	407548_103	407549_71	407627_23	407757_64	407843_23	407864_27	407903_38	407933_103	407949_53	407984_17	408054_8	408114_51	408127_22	408129_86	408136_12	408236_21	408301_45	408304_16	408328_10	408415_23	408425_104	408477_41	408572_26	408583_27	408608_7	408687_14	408689_10	408706_20	408724_4	408760_32	408768_17	408777_22	408810_23	408822_32	408823_69	408914_43	408927_2	409010_81	409044_45	409073_2	409252_55	409329_3	409339_14	409341_91	409361_38	409387_23	409420_3	409434_2	409475_1	409518_60	409521_2	409533_33	409688_41	409710_3	409712_7	409730_62	409760_8	409918_26	409930_14	409946_99	409961_3	410024_48	410107_27	410109_21	410155_41	410363_71	410391_18	410419_13	410485_7	410498_15	410536_68	410544_30	410735_4	410761_2	410803_42	410819_108	410857_8	410882_13	410896_34	410898_4	410939_8	410940_33	410941_17	411047_20	411111_59	411146_29	411155_6	411188_31	411206_5	411224_28	411260_12	411300_26	411318_3	411349_26	411369_8	411370_2	411389_10	411416_2	411420_7	411426_31	411431_10	411444_37	411461_4	411469_81	411486_37	411488_15	411536_5	411544_3	411604_5	411637_41	411650_4	411684_124	411708_6	411742_3	411767_6	411783_22	411808_8	411816_4	411833_18	411857_50	411907_9	411909_14	411923_85	411946_124	412029_5	412172_25	412249_12	412262_19	412279_31	412287_79	412303_83	412313_9	412314_16	412325_1	412363_11	412376_44	412431_125	412433_41	412518_2	412534_16	412561_50	412588_5	412627_22	412656_10	412660_2	412730_53	412746_18	412864_25	412874_8	412918_2	412985_40	413004_86	413056_120	413111_36	413124_5	413215_15	413251_8	413265_5	413298_83	413438_38	413458_17	413468_41	413490_21	413588_2	413613_45	413640_16	413748_6	413794_47	413849_10	413886_41	413944_2	413946_80	413986_29	413993_27	414001_9	414024_23	414044_64	414069_40	414081_1	414247_69	414347_8	414359_15	414371_34	414416_17	414484_8	414485_2	414511_3	414517_33	414584_115	414597_2	414674_23	414686_6	414724_13	414745_20	414749_95	414767_17	414798_29	414821_72	414859_3	414878_63	414925_71	414992_6	414998_36	414999_16	415031_7	415098_38	415209_9	415258_1	415262_123	415287_2	415296_24	415336_34	415361_34	415395_111	415404_5	415504_115	415583_12	415651_128	415669_23	415680_84	415742_146	415752_11	415767_108	415772_9	415791_32	416025_19	416032_39	416100_5	416176_56	416227_14	416246_75	416251_4	416274_46	416342_9	416390_42	416397_45	416442_70	416459_5	416465_16	416470_10	416501_7	416502_5	416504_24	416526_40	416542_6	416656_11	416666_6	416667_51	416757_7	416769_23	416785_4	416815_32	416819_97	416856_14	416871_9	416878_23	416879_55	416938_2	416973_15	417018_44	417024_32	417068_26	417108_108	417135_5	417151_20	417239_110	417244_37	417256_5	417262_6	417274_2	417281_21	417296_9	417310_64	417322_46	417367_63	417379_4	417388_3	417408_3	417443_5	417448_33	417452_11	417490_28	417566_144	417607_21	417693_67	417779_33	417790_3	417894_94	417925_49	417930_9	417949_108	417970_5	417980_34	417984_67	417985_17	417995_155	417997_32	417998_39	418010_24	418014_80	418049_35	418086_131	418097_15	418106_79	418107_26	418111_75	418112_8	418131_129	418167_18	418169_21	418172_13	418179_1	418189_83	418191_54	418213_7	418220_33	418231_6	418235_24	418238_38	418256_29	418259_112	418290_42	418299_7	418303_21	418323_11	418395_92	418442_19	418457_7	418466_3	418473_4	418491_23	418494_55	418501_2	418524_130	418552_33	418561_73	418588_26	418593_14	418604_23	418627_59	418638_11	418666_136	418681_36	418682_30	418686_7	418692_35	418706_74	418725_13	418745_92	418759_15	418762_14	418763_6	418766_2	418767_4	418777_112	418779_11	418788_23	418798_122	418807_20	418829_51	418854_135	418857_47	418886_108	418888_9	418894_71	418898_4	418900_27	418914_21	418917_5	418921_23	418930_19	418957_1	418972_48	418979_18	419011_48	419013_104	419017_69	419020_10	419033_78	419036_4	419053_63	419069_3	419076_37	419088_38	419097_12	419118_36	419130_6	419134_20	419147_72	419161_2	419164_2	419167_8	419168_62	419169_114	419173_5	419177_30	419178_126	419241_18	419242_121	419262_11	419267_113	419271_8	419273_131	419285_22	419330_16	419331_11	419366_29	419394_5	419398_73	419424_1	419430_94	419443_52	419451_13	419464_8	419485_26	419494_8	419495_52	419503_5	419507_11	419525_10	419529_16	419561_13	419570_7	419575_3	419578_133	419593_59	419605_108	419617_6	419618_27	419628_23	419629_68	419634_1	419647_117	419648_36	419657_11	419669_56	419696_29	419714_30	419716_28	419750_2	419758_38	419777_22	419779_3	419812_6	419813_2	419836_87	419850_4	419852_6	419876_11	419906_8	419974_23	420032_130	420035_33	420077_18	420209_38	420241_22	420301_17	420311_8	420314_8	420366_33	420369_4	420488_22	420494_14	420500_14	420503_55	420534_47	420538_29	420555_32	420565_84	420569_41	420621_31	420644_30	420677_5	420685_7	420715_23	420716_126	420724_77	420743_66	420746_27	420760_17	420761_35	420778_96	420783_95	420824_9	420890_71	420897_23	420941_9	420967_55	420973_149	420989_42	420990_31	421016_17	421018_76	421041_28	421056_25	421062_4	421082_104	421163_14	421193_65	421197_11	421203_62	421235_9	421241_133	421243_20	421265_5	421266_5	421275_53	421292_74	421340_49	421343_87	421350_3	421381_130	421399_119	421422_22	421460_37	421462_45	421466_25	421496_101	421502_15	421604_40	421619_5	421624_56	421653_95	421680_4	421684_13	421721_43	421729_6	421733_25	421739_29	421784_24	421807_42	421845_127	421846_110	421873_47	421909_96	421961_132	421977_97	421989_6	422006_49	422023_57	422054_75	422084_2	422094_23	422122_51	422147_19	422162_5	422164_15	422187_38	422210_6	422214_15	422225_1	422237_32	422241_64	422242_23	422255_26	422256_11	422269_37	422286_9	422311_29	422331_40	422342_17	422343_75	422351_108	422360_112	422362_21	422374_8	422397_2	422435_56	422448_4	422459_4	422482_112	422527_17	422580_24	422619_101	422631_17	422636_3	422666_8	422669_57	422756_62	422807_8	422841_32	422868_1	422876_109	422891_62	422964_9	422972_34	423008_74	423022_5	423029_33	423039_26	423084_47	423087_26	423097_20	423148_20	423177_92	423202_56	423237_44	423255_29	423258_23	423308_32	423320_50	423343_143	423350_2	423357_9	423362_7	423367_2	423378_28	423391_19	423414_6	423421_28	423430_23	423454_25	423457_11	423472_5	423477_10	423478_83	423490_4	423502_59	423513_7	423520_23	423521_85	423532_47	423552_97	423569_144	423591_9	423610_48	423632_7	423636_93	423645_36	423658_23	423661_15	423747_13	423798_62	423799_25	423815_32	423819_41	423830_28	423856_13	423902_52	423905_22	423939_67	423975_41	423978_4	423991_10	424005_3	424010_6	424020_47	424042_126	424067_112	424074_15	424080_16	424090_5	424099_97	424102_11	424106_4	424122_53	424126_3	424182_53	424207_29	424212_4	424229_14	424291_50	424334_16	424357_15	424361_14	424363_18	424425_77	424427_20	424457_5	424514_13	424587_11	424589_17	424605_26	424623_3	424625_30	424679_25	424685_17	424730_88	424734_5	424738_84	424755_73	424758_148	424781_20	424884_35	424891_49	424898_1	424926_59	424929_56	424976_62	425008_8	425015_17	425019_23	425030_8	425041_14	425043_50	425099_3	425100_53	425104_1	425128_118	425205_39	425206_144	425238_14	425271_30	425313_23	425326_75	425367_1	425369_6	425371_6	425378_124	425399_3	425407_89	425408_68	425434_88	425443_12	425472_8	425486_20	425492_20	425572_17	425580_1	425621_23	425629_26	425674_3	425693_129	425695_19	425709_141	425719_10	425723_32	425727_54	425734_3	425740_129	425762_144	425769_23	425798_93	425800_60	425803_19	425830_121	425843_90	425850_87	425861_21	425875_48	425886_6	425907_71	425926_107	425931_4	425936_101	425967_30	425972_2	425999_86	426009_30	426018_6	426032_51	426033_20	426059_137	426065_8	426092_47	426099_16	426113_17	426158_84	426193_14	426198_5	426276_1	426290_120	426324_40	426351_67	426352_45	426376_7	426380_93	426401_117	426412_1	426450_29	426546_38	426619_40	426629_12	426637_29	426655_78	426673_14	426724_14	426727_38	426728_6	426732_28	426741_9	426748_22	426824_6	426825_14	426841_97	427006_23	427013_2	427015_62	427024_29	427028_15	427039_68	427076_6	427079_26	427086_24	427094_80	427123_5	427163_89	427167_38	427188_7	427223_69	427235_68	427245_9	427246_16	427248_2	427304_19	427365_43	427367_26	427388_38	427402_12	427410_68	427420_10	427451_1	427456_45	427478_84	427491_9	427507_71	427526_13	427529_35	427531_1	427536_48	427538_3	427551_85	427556_29	427579_48	427585_1	427594_30	427595_72	427613_34	427627_3	427640_136	427644_2	427661_10	427662_29	427672_56	427680_38	427698_8	427712_45	427772_17	427860_138	427865_3	427867_18	427878_6	427901_33	427912_7	427951_37	427963_134	428084_58	428114_21	428157_2	428163_2	428175_141	428245_14	428267_149	428278_35	428322_9	428363_12	428370_75	428372_17	428397_39	428421_64	428452_41	428454_25	428492_14	428496_11	428503_117	428593_107	428595_88	428611_21	428628_14	428656_72	428663_84	428675_9	428680_109	428714_64	428779_22	428798_19	428803_43	428818_9	428821_85	428835_134	428866_38	428887_100	428901_27	428902_21	428904_29	428917_4	428947_82	428983_30	428996_77	429005_53	429075_39	429093_3	429097_9	429128_2	429132_21	429148_137	429168_25	429186_123	429215_5	429235_4	429236_41	429240_60	429248_30	429249_40	429291_77	429302_92	429317_3	429340_9	429345_77	429357_18	429385_22	429388_9	429397_20	429399_20	429400_33	429407_126	429439_89	429469_44	429483_103	429511_89	429532_86	429559_143	429568_69	429599_6	429602_35	429605_30	429647_2	429715_2	429730_17	429746_86	429802_36	429805_87	429848_63	429867_47	429940_9	429942_108	429953_41	429966_8	430079_84	430082_46	430092_65	430112_73	430122_46	430132_20	430169_11	430209_26	430221_60	430229_3	430270_48	430291_1	430301_35	430314_104	430326_36	430358_14	430372_10	430387_40	430420_6	430437_38	430449_95	430465_37	430473_3	430480_7	430510_20	430511_5	430524_60	430542_62	430562_23	430565_9	430571_85	430596_26	430609_78	430622_2	430624_7	430647_33	430653_87	430657_6	430661_30	430668_58	430670_44	430691_6	430693_2	430704_57	430793_53	430800_57	430815_74	430838_115	430843_62	430858_4	430878_22	430939_51	430979_14	430994_24	431048_20	431065_20	431085_30	431103_57	431118_44	431147_2	431174_3	431205_3	431224_8	431232_92	431246_41	431252_20	431253_6	431262_18	431282_78	431300_4	431310_122	431313_24	431351_115	431373_130	431375_52	431392_3	431406_119	431408_8	431449_12	431454_9	431467_26	431475_10	431480_6	431491_8	431510_32	431570_44	431578_7	431627_27	431645_4	431667_5	431670_115	431682_23	431735_5	431768_34	431785_54	431823_63	431861_69	431870_29	431887_23	431891_17	431906_32	431926_53	431942_14	431962_10	431972_53	431999_15	432001_65	432013_82	432014_51	432032_6	432041_46	432047_87	432060_16	432065_45	432071_29	432072_9	432082_30	432093_3	432115_79	432171_10	432187_80	432223_9	432234_51	432241_22	432254_95	432341_8	432342_32	432354_6	432360_20	432378_146	432409_30	432423_4	432435_93	432449_38	432474_116	432477_20	432484_30	432487_1	432502_26	432515_57	432543_32	432550_40	432566_50	432588_10	432609_24	432628_13	432630_58	432684_10	432698_12	432704_24	432712_75	432740_39	432747_42	432761_30	432785_42	432870_7	432876_59	432929_41	432934_31	432947_54	432983_7	432988_59	433002_49	433010_70	433016_2	433023_41	433049_42	433072_5	433090_107	433092_57	433113_3	433117_119	433146_8	433153_29	433157_16	433167_29	433170_1	433172_42	433191_75	433206_1	433213_7	433223_41	433244_64	433250_137	433267_33	433282_29	433289_70	433317_11	433368_6	433380_45	433404_4	433407_17	433459_55	433488_39	433492_95	433498_74	433513_7	433514_19	433535_3	433552_141	433585_5	433586_88	433587_2	433589_7	433590_35	433591_136	433592_14	433593_38	433595_29	433603_52	433637_1	433699_5	433714_33	433731_41	433735_8	433740_11	433752_20	433757_86	433770_82	433781_52	433816_59	433831_18	433847_28	433855_3	433870_119	433874_26	433889_23	433915_2	433964_36	433973_4	433975_47	433987_19	433991_1	434008_98	434009_130	434029_8	434039_26	434058_67	434106_47	434113_41	434117_83	434118_70	434123_6	434124_83	434140_11	434145_73	434159_11	434177_31	434205_11	434219_53	434258_63	434259_50	434263_9	434291_17	434292_85	434338_8	434357_6	434384_42	434402_28	434409_10	434425_14	434428_98	434465_148	434489_11	434510_17	434515_50	434529_13	434537_11	434551_5	434554_144	434568_33	434573_17	434635_75	434676_15	434678_23	434680_38	434731_11	434748_108	434757_16	434784_2	434794_57	434844_38	434852_15	434900_49	434907_54	434913_26	434925_98	434931_11	434932_14	434955_23	435016_114	435071_11	435090_18	435119_78	435123_9	435138_3	435169_10	435189_4	435204_96	435207_44	435218_37	435238_6	435250_34	435306_67	435308_55	435332_3	435338_57	435340_15	435342_21	435343_17	435347_30	435361_40	435371_13	435374_7	435384_14	435438_34	435458_7	435467_5	435471_119	435494_28	435497_107	435503_48	435521_1	435537_95	435548_84	435573_2	435615_66	435625_2	435639_35	435677_24	435697_89	435706_2	435767_146	435800_100	435824_123	435860_47	435900_37	435910_35	435950_2	435993_2	436003_56	436048_98	436054_57	436080_14	436100_17	436103_6	436108_123	436111_24	436119_17	436145_14	436183_45	436200_84	436222_131	436226_83	436230_48	436255_5	436270_6	436286_32	436305_48	436342_21	436407_41	436444_65	436446_54	436450_63	436458_68	436464_10	436489_1	436525_50	436530_31	436535_3	436548_56	436572_86	436573_113	436576_16	436643_30	436656_50	436667_22	436688_14	436690_88	436692_24	436693_19	436695_2	436699_9	436709_20	436714_15	436719_27	436731_57	436741_23	436766_36	436814_146	436818_8	436822_10	436840_89	436858_69	436861_36	436863_24	436864_3	436888_125	436918_87	436986_35	437004_127	437018_29	437062_7	437092_104	437102_31	437133_5	437138_26	437141_29	437143_11	437187_3	437191_125	437194_39	437202_33	437210_27	437213_135	437216_19	437218_52	437235_16	437237_10	437245_4	437254_38	437272_148	437283_38	437285_113	437287_27	437295_1	437350_6	437370_72	437386_26	437416_54	437423_39	437433_22	437442_6	437449_9	437456_71	437463_6	437483_40	437488_10	437494_80	437497_15	437509_59	437529_63	437540_27	437601_76	437655_5	437658_55	437668_44	437678_116	437687_25	437705_4	437708_78	437714_2	437733_23	437736_35	437755_2	437757_78	437768_73	437788_5	437807_4	437830_79	437926_110	437955_9	438042_15	438062_26	438085_3	438104_29	438117_44	438128_18	438149_35	438168_33	438191_78	438208_108	438214_20	438229_17	438235_77	438284_33	438287_103	438294_11	438340_17	438344_17	438353_8	438362_12	438369_40	438382_22	438384_59	438389_53	438418_27	438430_31	438447_5	438451_29	438480_23	438506_21	438541_82	438605_27	438618_14	438645_104	438656_5	438678_8	438684_17	438686_29	438704_127	438743_14	438747_8	438764_44	438773_24	438779_148	438795_4	438796_46	438804_36	438827_115	438831_19	438877_35	438880_6	438892_53	438911_16	438932_11	438933_42	438939_53	438942_17	438950_26	438981_14	439033_87	439045_7	439069_139	439113_37	439124_31	439153_120	439169_16	439175_14	439180_69	439221_92	439250_14	439254_8	439257_21	439261_88	439262_129	439284_41	439321_60	439357_31	439361_126	439418_20	439454_30	439459_94	439460_35	439467_26	439512_34	439524_11	439537_35	439568_57	439582_36	439584_117	439586_9	439592_19	439596_77	439611_142	439629_97	439630_81	439648_6	439657_23	439687_60	439689_41	439728_29	439758_89	439761_42	439785_77	439817_120	439826_79	439827_127	439838_26	439858_3	439859_2	439880_48	439889_77	439917_143	439936_27	439961_35	439973_45	439982_6	439994_139	439995_11	440005_27	440025_23	440078_40	440085_28	440143_11	440153_21	440189_20	440200_30	440265_2	440276_71	440279_6	440311_4	440335_17	440343_46	440349_36	440352_23	440361_47	440363_25	440367_50	440385_17	440399_66	440430_61	440433_3	440473_14	440476_42	440502_29	440513_8	440515_33	440531_49	440580_4	440608_35	440622_38	440648_28	440650_28	440695_28	440706_42	440738_1	440751_4	440765_124	440775_13	440837_11	440850_2	440867_8	440871_38	440885_50	440929_18	440930_3	440941_143	440985_48	440993_127	441023_25	441037_6	441038_27	441081_25	441090_31	441120_3	441142_24	441177_64	441178_50	441191_19	441192_94	441201_10	441263_4	441321_137	441335_71	441353_17	441391_1	441404_26	441409_16	441410_2	441433_53	441530_74	441553_110	441591_13	441605_18	441610_53	441623_5	441628_128	441633_77	441654_46	441656_53	441682_13	441686_134	441703_6	441751_3	441769_55	441779_83	441786_9	441837_67	441856_69	441860_2	441875_143	441889_41	441936_41	441966_51	441973_15	441981_48	442015_4	442016_94	442051_4	442063_4	442100_17	442120_11	442125_5	442143_18	442146_19	442210_2	442236_10	442242_17	442258_89	442280_94	442290_52	442293_19	442301_86	442308_10	442340_2	442364_10	442374_14	442377_37	442399_17	442419_57	442425_1	442444_1	442463_5	442496_2	442509_115	442540_54	442543_75	442545_68	442571_23	442596_20	442610_77	442619_23	442630_5	442661_11	442665_22	442684_5	442685_95	442727_3	442747_20	442758_22	442759_15	442769_5	442771_94	442788_47	442824_19	442855_47	442868_7	442892_33	442904_94	442940_18	442970_13	442982_27	442998_2	443015_1	443042_8	443053_32	443066_3	443075_9	443137_119	443139_23	443149_80	443165_71	443204_114	443232_14	443246_119	443272_12	443282_11	443284_88	443321_2	443333_8	443342_119	443345_41	443349_8	443377_83	443383_13	443386_51	443390_14	443409_29	443419_105	443435_13	443438_8	443477_38	443480_64	443492_29	443520_49	443536_14	443559_50	443570_17	443585_3	443610_28	443619_96	443623_6	443625_11	443627_38	443644_44	443645_147	443647_17	443654_107	443664_5	443672_12	443696_1	443709_56	443735_78	443740_13	443759_7	443779_38	443791_1	443812_80	443857_44	443907_5	443926_77	443961_35	443963_55	443984_82	444000_70	444027_5	444050_108	444086_15	444087_71	444097_8	444120_89	444147_66	444150_6	444155_63	444156_38	444179_21	444186_15	444212_8	444238_61	444297_13	444308_35	444313_2	444362_18	444371_54	444379_28	444396_7	444398_23	444405_112	444423_53	444445_42	444470_2	444480_39	444530_44	444536_7	444545_2	444546_6	444559_5	444567_54	444591_57	444615_68	444629_24	444659_10	444676_14	444684_114	444705_134	444736_38	444737_8	444825_17	444877_30	444881_8	444890_4	444928_81	444933_13	444948_107	444961_23	444968_25	444987_38	444988_38	444989_25	445001_3	445003_8	445043_92	445057_28	445070_68	445071_20	445110_68	445114_41	445121_10	445129_14	445167_19	445176_5	445178_38	445187_10	445192_113	445195_20	445211_24	445273_32	445287_1	445317_2	445396_14	445411_1	445427_28	445438_18	445448_100	445456_24	445472_2	445514_18	445520_57	445524_18	445593_40	445598_117	445600_24	445658_24	445680_11	445681_81	445687_31	445751_79	445786_59	445832_98	445845_14	445857_134	445862_137	445865_11	445874_41	445917_68	445939_65	445940_118	445956_61	445957_119	445973_36	445977_3	445987_35	446046_94	446056_20	446069_8	446078_11	446079_2	446116_82	446145_71	446228_64	446240_31	446288_45	446311_109	446332_15	446336_29	446352_65	446365_18	446368_8	446384_23	446392_7	446425_101	446438_33	446440_57	446456_2	446462_133	446463_48	446495_27	446522_91	446544_146	446570_9	446577_21	446605_15	446629_2	446649_26	446660_4	446694_104	446734_116	446748_45	446749_14	446775_42	446779_19	446782_31	446785_43	446790_100	446830_15	446840_12	446842_53	446863_15	446925_7	446933_50	446937_15	446938_3	446990_98	447026_40	447047_35	447079_29	447092_30	447093_17	447110_5	447116_8	447192_27	447233_26	447264_45	447267_19	447276_25	447304_14	447313_25	447314_115	447323_31	447332_3	447337_25	447340_8	447354_112	447358_61	447361_66	447425_5	447433_97	447447_28	447466_6	447474_43	447476_65	447478_5	447489_8	447524_43	447595_69	447596_60	447626_5	447760_106	447799_3	447814_6	447817_2	447826_23	447844_89	447846_9	447861_7	447873_14	447875_8	447883_23	447887_16	447971_134	447975_77	447988_12	447995_73	448028_5	448042_123	448055_60	448059_44	448083_27	448089_2	448095_10	448117_5	448139_3	448142_26	448147_42	448159_24	448167_103	448251_95	448339_35	448349_108	448371_22	448394_24	448413_20	448451_12	448462_87	448467_60	448472_98	448486_24	448489_5	448500_138	448530_14	448549_4	448553_17	448575_17	448578_138	448611_144	448619_3	448646_58	448693_21	448703_126	448729_61	448734_42	448753_31	448770_20	448812_11	448819_48	448840_90	448841_25	448854_48	448856_105	448866_2	448888_82	448905_110	448927_2	448935_65	448941_23	448945_42	448957_24	448991_9	449002_5	449014_149	449048_14	449060_11	449066_8	449079_44	449133_17	449177_8	449186_62	449207_30	449223_6	449243_17	449247_63	449282_32	449292_117	449302_6	449306_2	449312_2	449321_135	449325_122	449359_37	449364_29	449384_6	449447_9	449451_84	449463_17	449526_23	449594_103	449599_45	449606_74	449612_29	449617_3	449626_5	449637_28	449645_1	449651_102	449709_16	449719_29	449727_29	449734_11	449747_68	449764_5	449838_14	449841_84	449906_2	449912_14	449946_17	449957_7	449983_103	449992_11	450028_88	450034_129	450052_61	450100_1	450117_41	450129_5	450169_10	450248_35	450277_10	450287_32	450302_59	450323_26	450350_24	450354_42	450381_21	450396_32	450428_138	450439_36	450441_32	450467_51	450487_5	450574_52	450585_15	450601_18	450650_54	450667_62	450680_27	450741_4	450742_53	450770_6	450776_10	450804_10	450821_3	450894_38	450899_42	450980_25	450995_66	451068_1	451079_9	451085_73	451087_76	451089_20	451090_44	451118_10	451151_69	451152_2	451172_21	451176_100	451190_30	451253_60	451272_17	451297_9	451314_21	451316_44	451336_104	451364_38	451381_3	451387_81	451404_25	451445_123	451495_137	451503_4	451504_60	451515_15	451522_18	451532_134	451590_26	451623_14	451636_1	451645_1	451658_69	451695_9	451744_78	451799_15	451843_57	451858_11	451866_6	451888_13	451890_8	451892_51	451911_29	451925_39	451930_58	451941_14	451956_82	451958_21	452016_17	452032_15	452039_14	452064_20	452066_2	452078_50	452100_8	452142_19	452191_25	452209_27	452238_69	452244_89	452310_23	452312_96	452320_70	452350_51	452352_10	452361_149	452386_11	452428_48	452432_67	452442_69	452459_55	452477_16	452509_24	452541_42	452569_46	452578_118	452587_45	452592_131	452614_14	452645_10	452659_5	452663_35	452667_49	452669_32	452677_28	452697_113	452704_32	452743_23	452806_24	452827_14	452857_18	452923_69	452976_4	453024_19	453062_18	453107_18	453110_54	453112_92	453176_22	453207_96	453238_26	453250_55	453267_87	453297_3	453326_29	453333_19	453408_21	453419_82	453420_16	453451_71	453573_25	453590_27	453611_12	453618_112	453634_11	453680_31	453689_20	453708_130	453724_16	453730_68	453732_38	453796_40	453797_30	453806_12	453824_42	453864_16	453916_55	453931_4	453949_20	453969_31	454034_2	454066_6	454090_9	454105_125	454107_10	454119_91	454125_62	454143_29	454150_89	454170_58	454191_93	454209_46	454281_13	454330_11	454340_28	454342_48	454344_84	454365_31	454416_72	454420_102	454447_41	454458_29	454476_29	454500_5	454557_45	454569_19	454588_121	454599_92	454605_19	454649_36	454662_19	454725_87	454753_89	454854_46	454863_10	454937_87	454960_53	454977_20	454996_89	454997_1	455028_61	455041_33	455044_16	455081_30	455091_4	455098_5	455109_25	455115_9	455136_45	455204_21	455214_28	455217_3	455253_13	455274_8	455287_17	455318_10	455322_4	455323_123	455355_27	455368_22	455391_13	455419_56	455473_36	455479_2	455508_31	455559_8	455576_36	455577_8	455585_5	455591_28	455615_19	455625_29	455630_22	455644_37	455660_89	455677_15	455700_14	455708_22	455735_6	455759_81	455769_71	455771_25	455801_10	455803_61	455809_13	455851_15	455864_57	455885_79	455915_106	455925_2	455973_23	455979_27	455999_9	456004_50	456010_26	456022_22	456038_101	456070_25	456072_4	456078_45	456089_10	456097_56	456126_19	456133_26	456187_20	456243_12	456251_25	456272_17	456279_41	456282_17	456307_9	456344_25	456351_98	456378_108	456382_2	456429_131	456468_37	456635_8	456658_8	456659_28	456672_5	456681_29	456699_21	456708_128	456724_16	456744_10	456766_54	456771_63	456794_29	456800_61	456803_42	456833_8	456853_34	456861_47	456865_3	456909_9	456931_40	456971_19	456981_65	456999_35	457020_3	457039_32	457042_7	457043_20	457068_107	457100_99	457177_65	457190_6	457232_21	457248_9	457249_8	457294_20	457329_45	457340_4	457354_14	457358_20	457368_6	457374_14	457414_53	457426_82	457450_44	457508_51	457531_65	457555_104	457564_41	457574_69	457582_55	457583_6	457587_92	457590_36	457632_51	457640_13	457659_40	457662_3	457670_17	457686_16	457693_87	457707_44	457724_19	457731_24	457736_66	457743_10	457799_19	457803_72	457811_26	457822_26	457841_7	457842_27	457857_65	457861_7	457878_29	457907_99	457920_111	457940_3	457979_17	458001_27	458029_78	458038_28	458067_58	458074_9	458088_44	458108_6	458123_3	458129_23	458146_29	458152_133	458225_61	458246_8	458270_66	458319_12	458404_44	458414_36	458431_20	458450_6	458454_17	458487_18	458488_7	458492_1	458528_95	458529_7	458590_91	458591_46	458616_4	458617_8	458632_3	458638_17	458643_11	458695_3	458709_36	458795_14	458824_22	458848_107	458873_45	458883_102	458917_69	458940_17	458969_53	458971_41	459003_23	459015_17	459059_91	459075_122	459117_111	459183_6	459184_5	459202_116	459284_9	459292_2	459312_5	459368_67	459379_35	459380_86	459407_39	459414_41	459435_5	459532_80	459538_85	459545_24	459577_18	459578_16	459588_132	459677_9	459687_54	459699_56	459712_94	459752_134	459764_80	459784_3	459790_47	459820_39	459824_140	459825_3	459861_32	459906_2	459933_9	459964_4	459969_36	460002_2	460004_54	460042_55	460056_94	460116_7	460176_20	460197_2	460207_14	460208_35	460271_8	460273_39	460282_27	460283_52	460286_124	460288_3	460342_34	460347_11	460354_3	460438_21	460472_146	460486_3	460523_32	460528_4	460536_41	460542_12	460590_45	460597_26	460651_10	460653_64	460656_21	460677_113	460688_6	460759_7	460769_7	460805_17	460812_128	460821_18	460851_37	460873_30	460883_29	460904_15	460920_10	460924_100	460964_14	460992_145	460994_57	460999_20	461013_77	461153_25	461190_26	461213_1	461238_2	461264_72	461311_20	461343_10	461363_35	461419_26	461443_105	461486_109	461512_17	461532_22	461636_98	461644_9	461666_107	461692_144	461695_3	461727_2	461732_17	461748_6	461830_110	461831_20	461841_37	461878_22	461898_13	461930_37	461947_4	462005_9	462022_2	462057_14	462089_57	462103_125	462106_27	462153_13	462186_55	462187_23	462254_12	462261_47	462289_59	462381_83	462396_8	462412_52	462490_6	462543_89	462548_78	462587_53	462606_4	462642_30	462653_24	462672_43	462762_3	462764_9	462812_28	462823_39	462868_33	462879_12	462896_8	462905_60	462966_35	462990_107	463000_25	463019_26	463051_22	463067_115	463146_2	463201_6	463222_72	463229_81	463308_38	463315_16	463340_118	463446_137	463454_8	463457_28	463499_42	463520_128	463539_12	463571_52	463579_15	463592_24	463751_61	463759_25	463775_73	463779_52	463893_1	463909_8	463926_35	463954_7	463991_20	463997_4	464012_57	464024_39	464027_32	464043_56	464071_30	464076_64	464124_119	464163_12	464217_76	464218_63	464223_23	464241_68	464275_9	464276_36	464291_55	464300_110	464437_20	464449_86	464459_9	464470_44	464494_16	464544_23	464546_7	464568_46	464602_90	464609_11	464611_33	464627_92	464678_105	464682_1	464703_2	464704_11	464712_32	464764_5	464807_20	464811_31	464824_85	464827_57	464857_21	464860_89	464869_16	464880_10	464884_9	464903_11	464910_2	464914_8	464960_63	464961_8	465008_5	465151_31	465183_84	465187_122	465199_29	465244_55	465250_30	465309_55	465342_20	465371_14	465390_103	465398_109	465423_84	465426_8	465450_13	465461_19	465480_42	465505_55	465532_44	465548_67	465549_40	465576_9	465578_41	465595_33	465633_15	465653_14	465664_49	465684_138	465693_68	465708_39	465748_36	465750_5	465774_3	465804_116	465818_19	465832_116	465887_41	465899_32	465902_55	465909_100	465939_21	465990_30	465997_45	466012_71	466028_149	466031_2	466075_29	466129_24	466166_88	466225_6	466277_37	466321_7	466371_10	466394_13	466426_5	466470_2	466480_73	466493_16	466515_3	466521_11	466550_126	466576_24	466608_8	466611_32	466627_3	466677_32	466679_22	466702_44	466724_51	466735_5	466765_14	466775_133	466887_35	466890_69	466900_5	466947_138	466961_20	466988_24	467039_143	467052_69	467091_44	467112_46	467220_30	467221_67	467225_109	467235_11	467297_83	467305_12	467356_8	467364_17	467427_30	467491_57	467541_82	467568_146	467580_14	467622_48	467660_36	467661_78	467682_2	467745_48	467755_107	467806_6	467827_19	467841_11	467852_23	467859_25	467882_14	467887_134	467910_17	467941_9	467952_12	467957_24	467978_79	468002_113	468063_112	468096_145	468104_15	468128_17	468135_22	468179_1	468192_34	468202_54	468232_69	468251_26	468265_108	468269_23	468288_17	468305_4	468336_82	468412_135	468413_96	468472_8	468487_96	468492_8	468497_1	468503_57	468537_74	468633_94	468672_65	468711_79	468715_70	468722_128	468732_8	468751_63	468765_35	468796_54	468873_43	468881_129	468903_56	468932_73	468992_26	469026_53	469028_3	469029_14	469054_5	469062_116	469098_16	469128_18	469141_9	469144_10	469152_7	469162_142	469177_95	469200_122	469210_25	469331_4	469343_54	469346_23	469347_84	469377_9	469400_53	469408_28	469461_27	469479_2	469482_131	469512_9	469515_14	469533_41	469562_2	469568_14	469581_13	469628_31	469635_5	469645_73	469664_39	469680_15	469692_83	469711_10	469718_73	469767_49	469782_141	469785_2	469790_17	469827_54	469887_20	469925_60	469928_30	469942_16	469959_56	470006_15	470017_109	470088_70	470104_62	470112_26	470128_15	470131_13	470161_3	470168_129	470197_8	470228_14	470346_6	470642_46	470755_63	470899_55	470905_11	470992_3	471099_75	471124_48	471125_34	471162_30	471503_20	471692_32	471743_3	471754_20	471950_85	472005_67	472201_9	472353_17	472495_127	472519_9	472638_94	472818_71	472850_36	472957_3	473105_8	473121_102	473800_34	473977_72	474025_15	474118_69	474450_64	474553_71	474588_26	474624_5	474727_19	474729_29	474797_15	474948_63	474968_117	475079_29	475137_135	475255_85	475306_4	475359_4	475422_14	475440_120	475467_37	475587_3	475608_52	475741_29	475896_17	476014_19	476044_116	476083_24	476087_7	476189_1	476236_107	476276_17	476306_27	476341_29	476356_23	476566_69	476623_3	476718_28	476726_66	476845_79	476914_42	476979_4	477136_75	477399_58	477476_5	477534_37	477541_149	477583_61	477640_34	477735_17	477971_41	478002_36	478035_57	478372_28	478393_60	478473_13	478543_27	478569_107	478656_48	479200_95	479296_2	479341_12	479427_66	479490_104	479537_100	479573_78	479603_64	479803_18	479852_40	479953_12	480013_5	480136_80	480227_27	480340_21	480366_81	480552_39	480583_20	480659_128	480685_19	480915_16	480977_1	481144_11	481188_34	481242_10	481324_7	481327_62	481391_46	481527_88	481810_24	481999_9	482022_17	482043_1	482185_61	482221_64	482309_40	482346_12	482439_104	482673_2	482704_4	482738_39	482909_16	483043_10	483184_128	483236_5	483526_15	483611_83	483699_17	483779_56	483807_69	483981_5	484071_59	484119_8	484241_13	484266_28	484272_21	484324_16	484374_10	484397_22	484606_47	484915_32	484956_10	484978_10	485113_24	485349_11	485353_40	485441_14	485465_32	485519_42	485534_26	485666_58	485748_21	485800_59	485805_18	485896_99	486269_41	486391_98	486392_6	486439_49	486496_21	486508_14	486624_47	486644_30	486670_11	486764_4	486777_107	486782_12	486783_15	487072_64	487188_35	487241_73	487341_4	487355_14	487481_116	487523_28	487543_63	487668_5	487707_25	487813_66	487869_41	487972_12	487989_77	488058_61	488203_65	488224_68	488285_90	488291_9	488479_5	488493_17	488510_142	488563_17	488568_90	488832_110	488870_105	489083_68	489353_45	489396_1	489614_25	489771_15	489777_32	489996_47	490151_55	490294_33	490340_6	490609_24	490748_43	490767_111	490814_36	490826_5	490873_2	491014_29	491229_15	491234_41	491280_54	491291_143	491305_55	491311_43	491383_2	491532_4	491589_37	491594_121	491770_55	491837_49	491959_54	492003_5	492004_21	492024_69	492294_29	492383_80	492480_19	492518_140	492678_6	492701_9	492718_24	492855_54	493074_61	493101_98	493177_8	493210_33	493324_41	493411_24	493521_3	493529_8	493771_6	493782_60	493908_38	494022_24	494036_32	494216_12	494377_73	494397_22	494456_34	494479_20	494480_51	494639_27	494697_43	494705_1	494790_5	494868_11	494959_20	495230_86	495258_173	495285_83	495293_40	495408_55	495450_16	495465_21	495598_8	495706_7	495726_39	495729_125	495778_21	495920_2	496006_59	496081_17	496265_122	496483_17	496609_13	496638_20	496683_104	496731_12	496771_1	496800_59	496858_7	497386_89	497393_80	497446_35	497519_12	497592_27	497672_71	497881_104	497927_2	498057_21	498069_73	498142_5	498265_104	498321_47	498498_62	498589_46	498860_16	498877_37	498995_36	499002_3	499012_20	499185_40	499335_39	499355_7	499465_6	499671_65	499688_112	499723_42	499725_94	500285_13	500314_18	500401_64	500410_17	500455_143	500461_4	500530_71	500611_106	500705_29	500753_2	500764_2	500845_23	500900_3	501009_23	501023_25	501029_147	501123_6	501178_35	501199_34	501312_73	501376_9	501496_54	501584_88	501638_3	501686_1	501916_26	502280_4	502388_57	502412_9	502588_38	502661_18	502676_29	502698_21	502779_45	502863_66	502870_93	502877_16	502889_9	502921_7	502963_9	503049_8	503069_24	503149_43	503262_13	503379_55	503413_110	503667_8	503841_85	503907_85	504202_76	504222_18	504341_8	504402_19	504415_16	504421_11	504563_43	504617_6	504622_85	504658_130	504661_9	504689_7	504724_10	504768_90	504821_50	504872_103	505024_43	505086_3	505250_24	505277_2	505464_75	505506_36	505687_3	505723_9	505780_83	505876_7	505880_23	505896_37	505923_62	505964_74	505977_142	505982_3	506010_77	506037_91	506107_4	506150_72	506638_4	506864_95	506894_8	507066_3	507392_28	507426_120	507468_3	507475_96	507527_15	507630_66	507787_30	508161_26	508250_12	508353_27	508433_50	508516_24	508550_7	508578_140	508707_2	508713_9	508814_68	508927_20	508954_29	508975_30	509046_2	509067_2	509087_146	509225_42	509239_105	509690_36	509719_66	509847_51	509875_71	509954_43	510020_125	510044_112	510123_122	510292_26	510313_25	510441_21	510529_6	510585_50	510670_19	510867_73	510901_14	511115_9	511160_24	511177_21	511405_31	511435_59	511467_144	511495_3	511530_29	511564_8	511687_98	511793_135	511817_12	511860_134	511870_47	511879_2	511934_3	512115_45	512171_16	512191_5	512383_10	512766_62	512907_2	512916_54	513004_92	513036_8	513164_7	513195_47	513334_11	513430_1	513471_39	513489_47	513545_43	513785_2	513801_7	513875_2	513916_8	514069_23	514077_29	514089_24	514399_7	514607_5	514656_8	514662_84	514674_39	514695_17	514707_20	514767_38	514927_18	515338_7	515367_70	515428_75	515538_25	515635_11	515722_3	515758_41	515939_18	515974_111	516041_1	516124_151	516307_2	516654_7	516706_6	516865_56	517047_72	517100_57	517101_54	517461_2	517589_115	517661_50	517921_12	518045_55	518194_51	518225_14	518269_5	518280_34	518371_129	518372_7	518751_53	518813_30	518926_28	518970_67	519207_53	519364_30	519397_10	519490_77	519565_55	519624_11	519919_11	519925_12	519943_17	520087_39	520155_61	520178_1	520282_48	520627_126	520670_32	520677_28	520834_8	520995_84	521050_82	521134_33	521138_16	521186_55	521290_92	521370_21	521371_30	521382_38	521445_5	521636_88	521674_55	521769_77	521792_18	521871_2	522026_13	522042_2	522211_120	522215_87	522222_23	522234_36	522290_113	522355_57	522436_70	522463_6	522653_6	522683_2	522720_12	522724_15	522901_101	522908_8	522912_23	522975_44	523330_1	523336_131	523468_102	523560_41	523566_132	523571_53	523572_32	523601_98	523802_24	523848_40	523955_59	524048_5	524147_64	524164_17	524636_6	524644_27	524681_59	524698_3	524752_91	524764_58	524773_12	524851_2	524869_5	524975_7	525024_66	525073_88	525080_20	525136_23	525138_6	525396_41	525449_48	525690_41	525709_3	525913_15	526049_100	526129_3	526192_142	526278_59	526379_4	526408_1	526412_14	526560_45	526583_26	526586_3	526600_3	526967_6	527021_16	527041_81	527206_51	527333_18	527377_20	527382_23	527443_71	527457_1	527511_14	527636_63	527698_25	527722_34	527741_148	528106_105	528349_2	528619_17	528785_4	528978_2	529165_144	529444_17	529472_1	529646_1	529768_1	529829_5	529842_114	529972_76	530039_9	530070_47	530079_31	530230_8	530242_46	530283_2	530393_20	530394_21	530430_9	530463_31	530601_71	530783_14	530786_19	531046_9	531141_134	531383_2	531533_30	531674_19	531771_25	531822_62	531863_19	532079_87	532311_11	532497_79	532646_33	532769_95	532820_17	532833_11	532884_5	533002_12	533175_8	533354_20	533498_14	533535_5	533621_16	533649_148	533736_8	533776_7	533936_1	534041_93	534178_81	534272_40	534546_3	534591_34	534736_81	534874_60	535015_51	535024_10	535066_69	535302_70	535390_146	535441_3	535459_4	535486_76	535539_53	535686_11	535726_74	535771_6	536155_45	536163_84	536170_92	536173_81	536192_41	536292_101	536310_47	536316_38	536537_12	536803_19	536905_140	537459_10	537520_3	537926_6	538038_13	538123_19	538222_26	538280_27	538557_23	538625_43	538771_53	538877_29	538999_11	539049_37	539053_109	539064_13	539091_32	539210_32	539334_37	539581_6	539783_17	539933_4	540117_19	540170_23	540174_50	540304_67	540552_26	540714_30	540880_36	541018_20	541088_23	541289_94	541291_135	541403_41	541479_37	541628_79	541698_13	541924_22	541945_24	542085_28	542266_1	542282_46	542543_53	542641_29	542709_1	542807_53	542859_23	542872_7	542941_2	542958_14	543105_23	543207_3	543242_98	543295_7	543440_145	543663_6	543721_17	543981_125	544010_84	544206_74	544225_18	544272_8	544277_125	544512_13	544616_13	544660_118	544687_95	544892_24	544899_102	545158_9	545314_66	545350_40	545666_1	546001_23	546146_3	546211_2	546493_26	546571_87	546638_122	546662_29	546749_20	546850_52	546859_87	546869_111	546996_29	547079_15	547171_50	547401_95	547451_11	547602_47	547895_3	548065_30	548209_3	548214_112	548216_45	548235_44	548268_17	548272_26	548313_17	548345_12	548372_46	548401_34	548448_21	548475_4	548483_23	548562_140	548566_47	548578_11	548612_4	548623_3	548636_11	548643_9	548651_42	548663_18	548690_18	548704_55	548751_26	548776_64	548778_83	548782_8	548821_147	548869_2	548880_5	548916_29	548970_26	548973_24	548982_38	549009_102	549016_17	549049_11	549051_3	549070_16	549092_92	549099_1	549119_145	549125_17	549142_8	549145_44	549150_120	549155_15	549184_2	549245_53	549248_65	549268_64	549279_35	549295_2	549301_33	549305_16	549318_72	549326_89	549352_62	549353_20	549358_23	549401_7	549412_83	549424_32	549466_41	549479_21	549487_6	549494_22	549503_3	549515_49	549521_9	549613_151	549614_22	549619_10	549655_1	549662_38	549713_57	549744_25	549750_79	549758_2	549759_86	549762_16	549770_34	549795_7	549857_62	549897_32	549901_38	549903_86	549914_18	549924_26	549926_84	549960_117	549983_39	549995_115	550010_7	550035_14	550294_105	550300_72	550369_97	550411_116	550571_45	550764_29	550797_105	551004_42	551053_21	551063_22	551099_7	551111_17	551114_4	551118_16	551153_14	551232_4	551249_14	551293_5	551357_12	551406_2	551414_11	551459_93	551465_42	551792_75	551821_22	551893_29	551922_25	552022_67	552060_112	552134_21	552198_53	552282_79	552346_20	552383_31	552394_92	552443_50	552496_35	552572_38	552750_93	552765_26	552799_98	552826_50	552855_56	553042_63	553276_85	553309_6	553336_16	553708_96	553764_6	553781_5	553805_6	553828_45	553847_110	554129_1	554174_73	554255_16	554302_13	554387_56	554418_6	554478_69	554483_8	554488_6	554490_143	554504_23	554607_2	554615_13	554650_27	554730_129	554750_29	554924_25	555062_16	555077_35	555083_139	555084_43	555130_6	555152_75	555237_26	555415_103	555434_8	555454_50	555506_2	555520_16	555761_80	555763_53	555799_18	555844_9	555895_144	555941_91	555972_59	555994_26	556024_5	556062_29	556076_45	556151_22	556213_5	556249_4	556261_42	556296_44	556495_75	556574_3	556649_15	556694_72	556791_125	556934_17	557209_23	557366_6	557467_47	557555_39	557588_119	557676_43	557766_14	557789_3	557794_10	557863_115	557919_20	557948_10	558070_1	558148_10	558158_6	558170_2	558195_5	558322_32	558437_8	558550_29	558627_21	558697_12	558742_91	558781_68	558808_48	558850_22	559010_18	559138_91	559176_119	559294_3	559369_15	559464_62	559488_16	559553_47	559585_1	559792_63	559852_1	559867_44	559934_134	559942_2	559955_1	559961_7	560045_36	560071_39	560118_25	560124_53	560189_44	560194_46	560226_49	560243_24	560297_5	560300_18	560342_7	560451_8	560723_19	560767_78	560793_122	560860_8	560946_113	561084_10	561108_9	561188_84	561212_22	561337_35	561360_71	561487_21	561495_56	561532_28	561595_2	561639_50	561643_54	561651_16	561699_140	561723_16	561737_64	561749_80	561849_46	561860_40	561863_5	561872_74	561927_15	561930_103	561948_13	561953_5	561964_23	561966_14	562126_5	562128_42	562151_59	562154_13	562155_39	562262_3	562365_61	562376_26	562570_12	562698_100	562714_2	562795_92	562796_1	562811_2	562845_11	562940_24	563113_3	563248_70	563268_2	563287_20	563333_50	563432_6	563502_2	563525_60	563639_23	563717_1	563763_88	563770_41	563911_51	563922_13	563927_25	563987_5	564000_72	564024_31	564027_16	564059_14	564116_21	564172_3	564224_115	564251_5	564262_72	564357_13	564398_20	564444_27	564447_68	564448_32	564450_25	564606_17	564697_15	564722_51	564771_17	564855_78	564856_60	564966_115	565043_25	565086_21	565174_3	565179_95	565191_1	565209_64	565241_2	565330_37	565369_129	565387_9	565391_62	565418_10	565473_29	565489_116	565498_20	565576_6	565650_14	565661_3	565669_11	565757_72	565767_1	565771_51	565797_12	565808_77	565854_54	565949_39	565951_137	566003_42	566111_1	566157_4	566163_14	566293_82	566351_14	566400_12	566431_7	566443_122	566453_51	566505_10	566697_37	566707_68	566761_9	566894_1	566910_92	567031_99	567115_42	567167_20	567199_13	567288_12	567293_100	567296_33	567303_7	567307_65	567350_55	567398_45	567408_27	567413_3	567417_68	567456_2	567463_14	567464_5	567469_39	567482_9	567497_3	567533_58	567552_7	567613_4	567616_3	567714_26	567722_77	567775_4	567796_68	567806_126	567828_21	567894_3	567896_96	567923_6	567935_18	567969_11	568194_3	568206_17	568221_3	568241_24	568265_2	568347_24	568371_17	568377_81	568500_86	568568_21	568594_21	568702_4	568752_8	568779_39	568874_46	568882_9	568974_80	569006_7	569102_98	569150_128	569192_9	569218_25	569254_70	569307_82	569355_5	569521_92	569580_50	569636_110	569692_46	569948_60	569950_28	569953_28	570092_117	570108_3	570244_27	570255_1	570279_72	570348_25	570523_69	570599_18	570612_6	570630_4	570671_36	570752_1	570852_53	570928_27	570938_11	570980_35	571065_37	571069_56	571098_146	571243_23	571356_54	571521_137	571555_9	571568_19	571653_18	571738_87	571750_21	571841_44	571852_14	571862_4	571905_10	572002_8	572033_146	572043_29	572179_23	572186_69	572190_1	572307_31	572320_26	572359_46	572404_5	572441_54	572443_23	572496_8	572518_23	572634_3	572680_122	572711_29	572740_95	572747_5	572759_38	572760_26	572811_4	572816_130	572827_52	572833_64	572842_117	572917_2	572925_42	573031_137	573033_93	573162_27	573171_115	573257_39	573325_3	573421_54	573445_120	573541_30	573568_107	573662_51	573672_13	573746_49	573779_11	574012_16	574112_11	574129_64	574283_110	574299_2	574360_24	574441_115	574481_9	574557_39	574572_17	574638_14	574755_61	574758_17	574826_5	574844_29	574883_15	575009_11	575019_66	575050_29	575089_20	575103_3	575129_86	575176_67	575191_64	575213_131	575216_7	575217_26	575220_25	575255_6	575294_24	575471_3	575512_5	575519_47	575668_3	575728_41	575759_2	575800_29	575922_30	576018_105	576081_32	576167_3	576247_11	576257_22	576262_5	576303_47	576388_20	576430_80	576443_81	576489_71	576537_17	576740_5	576864_15	576877_60	576945_65	576950_1	576980_3	576998_40	577074_16	577077_47	577129_73	577389_55	577425_22	577516_9	577626_15	577701_9	577752_15	577790_64	577826_17	577829_50	577836_128	577942_44	577965_39	577996_56	578033_15	578103_71	578192_125	578293_22	578357_64	578417_100	578576_31	578594_21	578652_19	578660_75	578690_30	578761_9	578795_72	578803_12	578807_90	578948_11	579010_28	579012_19	579108_21	579157_6	579187_1	579267_86	579323_5	579336_42	579385_17	579405_59	579408_50	579701_41	579724_5	579756_46	579854_4	579888_91	579963_5	580046_117	580082_99	580085_149	580088_15	580163_31	580167_62	580190_8	580263_31	580315_114	580345_100	580370_69	580532_49	580563_3	580569_11	580570_21	580659_3	580668_68	580783_106	580787_62	580809_68	580832_39	580919_24	580965_131	581178_6	581285_11	581360_95	581438_29	581464_16	581479_22	581484_8	581488_1	581623_11	581632_24	581663_10	581678_132	581738_40	581956_11	582064_20	582099_3	582198_68	582203_38	582238_84	582260_14	582336_37	582365_7	582377_57	582436_16	582454_37	582459_25	582513_62	582520_116	582536_137	582620_14	582776_5	582839_136	582886_8	582923_2	582933_113	582953_71	582970_50	583063_64	583070_110	583073_52	583098_120	583284_65	583326_33	583581_14	583595_20	583637_3	583692_5	583745_100	583747_20	583778_9	583806_10	583809_56	583841_66	583998_49	584003_125	584050_26	584126_4	584181_5	584193_51	584232_21	584330_28	584402_10	584451_23	584453_103	584491_28	584503_5	584504_34	584515_13	584603_2	584612_95	584708_46	584757_32	584768_16	585127_13	585133_44	585265_21	585313_49	585385_12	585401_32	585495_89	585519_65	585604_24	585625_21	585674_3	585697_86	585735_16	585751_1	585854_4	585891_8	586050_61	586132_45	586167_33	586182_8	586247_7	586249_80	586326_3	586387_12	586413_33	586482_18	586506_141	586514_15	586545_12	586609_84	586848_8	586862_5	586887_142	586925_15	586926_54	587002_10	587004_32	587108_11	587231_144	587280_14	587347_1	587374_6	587385_26	587486_27	587496_7	587762_127	587770_85	587771_16	587809_6	588038_38	588061_80	588143_7	588184_52	588226_11	588237_66	588261_21	588284_36	588369_8	588370_99	588404_1	588452_6	588486_31	589004_2	589025_17	589086_14	589117_43	589391_126	589457_12	589511_101	589526_40	589556_43	589675_27	589821_6	589871_6	589873_10	589975_80	590040_12	590282_17	590350_38	590388_18	590513_9	590726_104	591325_4	591329_73	591492_26	591497_15	591547_42	591586_39	591645_86	591682_20	591727_81	591730_53	591830_129	591861_16	591896_113	591932_12	591943_30	592176_24	592210_111	592320_144	592512_36	592670_61	592709_125	592779_65	592857_8	592916_80	593056_24	593183_109	593214_54	593223_67	593257_28	593326_139	593368_19	593386_135	593582_2	593592_53	593921_22	594043_46	594068_18	594079_58	594228_11	594382_6	594401_97	594560_11	594568_79	594578_116	594727_41	594765_33	594813_86	594834_56	594898_48	594899_94	595037_21	595267_26	595311_41	595383_8	595433_80	595531_129	595592_37	595685_102	595725_76	595750_45	595791_51	595855_61	595995_72	596044_32	596067_23	596096_35	596171_21	596267_108	596342_145	596348_59	596423_3	596630_28	596945_39	596963_34	596996_46	597118_51	597150_5	597285_55	597447_28	597482_98	597524_21	597674_66	597728_29	597785_148	597819_116	597844_27	597900_2	598015_6	598066_53	598107_140	598187_20	598321_14	598440_28	598495_5	598565_75	598692_49	598711_41	598712_56	598726_59	598769_63	598791_61	598902_26	599020_37	599031_20	599109_1	599130_15	599137_45	599319_22	599644_1	599745_41	599815_16	599878_9	599921_2	600337_2	600348_23	600401_62	600694_14	600708_77	600876_87	601027_5	601075_21	601285_3	601312_14	601341_48	601483_50	601485_3	601781_25	601868_62	601969_32	602172_13	603016_6	603173_29	603432_141	604092_55	604653_2	604680_14	604947_12	605010_29	605025_41	605183_82	606000_5	606223_14	606293_25	606355_101	606380_7	607043_35	607088_1	607373_149	608391_130	608490_103	608643_2	609200_71	609284_18	609469_11	610278_96	610787_8	611166_4	611315_27	611629_16	611889_26	611949_10	612663_32	612950_22	614356_7	615076_21	615329_17	615905_23	616840_4	617776_44	618122_130	618142_44	618554_81	618576_30	620367_137	620889_7	620915_2	620944_66	620998_4	621193_98	621709_140	621942_4	622231_19	622351_44	622595_30	623713_133	623899_23	624620_65	624631_53	624649_3	625010_18	625284_10	625410_4	625767_14	625863_43	625921_25	626750_135	626833_78	626918_33	626929_24	627159_134	627901_81	628099_5	628550_13	629230_6	629310_17	629396_27	629473_9	629509_68	629531_45	630593_40	630693_8	630702_19	630937_14	631001_4	631103_5	631216_93	631340_3	631685_7	631880_8	631892_2	631994_7	632243_7	632705_22	632740_9	633361_33	633404_70	633906_16	634006_1	634087_5	634347_4	634479_29	634524_34	634684_4	635546_42	636615_15	636882_31	637397_19	637619_3	637916_98	638482_44	638648_111	638661_86	639402_42	640266_14	640426_16	640505_22	640637_7	641363_7	642093_5	642270_14	642891_27	643139_61	643293_93	643595_47	644021_13	644121_98	644270_13	644867_34	645061_52	645601_10	646490_16	646839_44	647428_22	647460_7	647461_3	648175_56	648415_102	648442_34	648945_9	649212_29	649511_16	649662_65	649663_16	649804_113	650179_71	650204_39	650898_34	651098_10	651291_11	651409_33	651597_75	652083_19	653201_2	653326_13	653365_85	653655_11	653820_22	653933_4	654185_63	654271_3	654392_4	655309_6	655505_13	655724_12	655765_134	655808_108	655837_60	656757_26	657086_3	657132_14	657192_75	657717_68	658024_116	658345_4	659619_12	659904_8	661699_2	662387_53	663479_114	664665_98	665536_42	665795_96	667349_19	669138_23	669278_1	669473_65	669572_44	669896_29	670299_68	670776_1	670896_13	671220_12	671527_34	671624_136	672439_2	672622_12	673192_92	673368_88	673598_90	674061_18	674341_35	674404_101	675354_56	675529_18	675816_3	675883_3	676492_10	677568_21	677889_40	678051_118	678183_21	678279_1	678915_9	680554_5	680655_33	680705_84	680765_98	681503_45	681522_8	681689_28	681740_5	681746_25	681842_27	681943_34	682028_25	682324_17	682367_2	682746_39	682849_9	682924_59	683281_86	683434_4	683461_5	683620_24	683625_17	683716_15	683742_4	683819_12	683879_98	684031_76	684034_7	684084_6	684095_5	684102_21	684133_4	684212_1	684214_55	684351_5	684377_78	684437_34	684514_41	684569_132	684609_43	684615_5	684616_7	684625_1	684704_10	684806_116	684836_15	684845_14	684868_20	684886_8	684959_4	685003_130	685179_97	685229_8	685239_28	685257_148	685384_4	685436_3	685554_10	685599_94	685675_81	685798_52	685800_1	685842_6	685878_21	685908_9	686142_116	686269_1	686464_31	687042_3	687800_3	688202_6	690279_41	690289_55	690361_142	691022_10	691263_19	691932_8	692472_87	692569_28	692876_6	693642_5	695306_13	696947_28	698117_9	698894_116	698934_66	700050_1	702097_74	704601_132	704765_74	705089_57	705741_21	707063_41	707969_5	709384_15	709401_6	709927_140	710425_10	711090_28	711519_13	711520_11	711989_48	712081_4	714790_6	715217_90	715774_12	715965_71	716602_32	717181_2	717331_44	717543_1	717828_12	718476_9	719138_17	719499_7	720755_75	720853_68	720856_51	720990_92	721180_8	722062_69	722560_16	722653_117	722936_5	723587_47	723754_77	724158_24	724180_18	724502_27	724863_45	724969_6	725077_84	725432_1	725596_5	725970_96	726807_5	727008_20	727261_2	727311_12	727384_4	727912_52	728767_7	729148_3	729496_7	729553_70	729629_25	729755_1	729778_24	730018_42	730060_76	730589_14	730892_63	731942_41	732328_23	733000_25	733258_18	733585_76	733961_56	734717_11	734732_22	735450_113	735709_68	735796_10	736283_85	736756_29	736849_10	737307_137	737773_51	738086_16	738089_16	738300_118	738389_42	738845_20	740401_5	740658_5	741215_37	741317_13	741439_92	742189_29	742725_64	743358_13	744291_148	745420_45	745519_42	746076_10	746227_23	746655_62	746826_37	746983_1	747537_4	748770_66	748924_17	749505_5	749561_5	749629_20	750131_6	750137_4	750573_19	750790_17	751272_1	751679_11	751995_18	752314_35	752646_88	753467_40	753747_43	754328_74	754897_35	755112_6	755248_72	756028_4	756073_125	756637_101	756719_123	758403_74	761615_59	761718_5	762395_78	762637_97	763651_6	763714_13	764521_60	767487_54	768066_20	769035_136	769228_9	770176_123	770938_4	773183_22	776846_22	777167_124	778424_7	778636_6	778736_12	779065_102	779618_1	779840_86	779869_35	780074_1	780890_48	781026_32	781850_18	782035_12	782118_47	782304_35	782487_11	783172_74	783516_42	784126_16	784353_1	784360_11	784734_4	784739_24	786497_21	788356_15	789033_96	789243_20	789345_29	789754_120	790079_14	791330_113	791369_38	791543_9	792375_8	792490_113	793209_12	793266_88	795933_15	796059_68	796234_60	796422_56	796685_18	797212_71	797781_134	798109_70	799608_8	799703_83	801077_1	801390_24	801439_43	801807_15	801908_11	802505_6	802886_148	803082_14	803758_54	806088_148	806416_4	808656_45	808705_82	808779_11	808893_7	809011_9	809044_70	809230_26	809237_24	809238_149	809299_40	809316_61	809404_1	809422_41	809555_11	809571_1	809703_19	809760_29	809959_9	810010_57	810023_21	810253_5	810477_19	810535_93	810581_4	810617_5	810654_58	810666_34	810740_27	810992_48	811246_92	813469_2	813965_49	814389_18	814598_93	815821_136	815929_32	815962_34	816113_34	816228_64	817248_12	817811_19	818323_21	819045_51	819268_14	819315_95	819375_6	819570_46	820048_50	820374_77	821986_62	822395_12	824141_15	824571_50	824833_26	824845_25	825397_49	825454_40	827590_1	828098_63	828168_78	828247_119	828470_67	829033_85	829562_18	829968_35	830038_99	830249_77	830697_18	831141_37	831590_2	831836_111	831928_125	832240_41	832363_14	832408_73	833091_2	833154_8	833426_98	834457_18	834600_55	835091_8	835593_18	835719_5	835951_25	836092_5	836173_78	836218_32	836956_60	837067_1	837093_4	837146_116	838044_40	838510_82	838871_56	838970_3	840587_38	840626_33	840761_23	841840_39	842267_18	842717_50	843132_2	843434_94	843457_85	843578_14	845364_75	845410_16	846652_1	847339_142	847373_122	847591_76	847622_130	847758_6	849432_86	849584_33	849760_93	849887_5	850352_5	850965_35	851959_6	852357_11	853147_15	853388_30	853446_14	853991_65	855065_4	855211_91	856374_3	856561_113	857830_2	857936_9	859109_35	860155_5	860203_20	860229_3	860406_2	860934_1	861080_129	861530_8	861751_22	862217_20	863260_32	863504_48	863664_44	863862_6	864476_49	864676_113	865578_14	865667_2	865782_24	866132_66	866150_41	866773_19	867079_2	867266_1	867456_80	867741_111	868475_6	868558_8	869005_13	869515_46	869717_55	870133_5	870226_53	870266_26	870408_14	870567_27	870971_81	871178_81	872000_26	872717_5	872762_22	872803_37	873644_39	874082_5	874461_6	876100_105	878552_14	879119_32	879357_89	879576_15	879608_115	879673_2	879818_63	879865_4	879894_1	880295_39	880613_3	880789_114	881189_37	881864_57	882671_127	882887_26	883121_21	883273_17	883423_15	883700_9	884064_12	884126_2	884443_2	884564_6	884635_13	885226_119	885284_76	886127_59	886956_59	887125_37	887407_28	887750_22	888500_20	889558_6	889559_5	889963_21	890799_35	890818_13	892097_5	892298_23	892434_41	893485_84	893783_13	894090_11	894752_145	895110_2	895139_34	896274_5	896376_52	897023_5	897750_8	897888_99	898187_78	898268_9	898276_27	899025_70	899075_22	899562_5	899704_126	901460_44	902295_1	902312_44	902330_12	902509_85	902581_44	902785_97	902865_125	902977_38	903044_3	903057_4	903406_24	903426_61	903548_8	903580_24	903631_64	903640_8	903728_28	903777_3	903964_59	904015_3	904052_35	904148_43	904284_6	904289_20	904393_10	904420_113	904449_8	904459_9	904801_59	904833_10	904883_8	904898_38	904937_23	905117_22	905121_2	905163_48	905188_73	905254_4	905334_3	905365_6	905379_107	905421_13	905424_12	905433_32	905545_61	905596_2	905836_93	905846_34	905860_2	909162_56	909341_24	909963_5	910437_86	911489_5	911601_7	911827_20	911955_86	913162_5	913248_45	913377_6	913623_67	914300_19	914343_15	914521_133	916062_19	916162_25	916297_25	917853_136	918523_5	918874_74	919351_53	920093_39	920380_37	920531_71	920558_72	921286_10	921478_12	922361_86	922554_40	922606_16	922777_8	923108_20	923362_44	923609_13	924493_7	926556_71	926886_77	927153_5	927295_66	927926_9	928122_7	928808_11	928816_77	928907_1	929889_7	930280_37	931309_31	931964_25	932190_44	932240_26	932454_36	932478_109	934137_6	934840_73	934938_9	935097_14	935536_32	936208_10	936262_76	936336_2	936868_29	937167_44	938106_61	938298_70	939148_8	939901_149	940140_62	940299_17	940523_53	941030_35	941151_5	941822_10	941863_1	942646_29	942691_37	943017_11	943309_64	943829_71	943850_5	944086_104	944250_19	944356_92	944391_55	944452_14	944922_79	945984_10	946383_3	946750_3	947773_16	947806_8	948503_141	948906_23	949027_33	949061_16	949596_51	950257_76	950378_8	950480_3	950746_65	950985_2	951222_78	951286_2	951343_23	952234_17	952518_34	953117_1	953375_20	953592_2	953631_43	953745_14	954255_7	954754_17	955236_33	955427_3	955748_71	956366_3	956440_2	956756_8	957343_39	957495_84	957573_16	957970_9	958350_147	958482_147	958909_7	959057_31	959138_22	959232_31	959861_1	959971_23	960101_38	960376_9	961196_60	962246_27	962249_17	962333_31	962455_10	963762_45	964196_47	964263_6	964293_112	964541_15	964635_1	965694_64	965820_21	966143_52	967587_101	970548_4	970738_17	970791_23	970869_86	971811_11	972237_49	973010_108	973037_86	974177_10	974425_29	974807_36	975126_31	975467_4	975972_3	976524_5	976639_30	977771_2	978282_112	978916_24	979298_18	979460_1	979931_40	980559_25	981504_15	983089_8	983602_34	983615_9	983778_13	983827_138	984170_48	984510_50	984634_6	985234_58	985584_20	985929_22	985978_109	986288_2	986413_3	987038_20	987433_54	987617_3	987777_21	988265_84	988829_3	988992_6	989492_1	989691_3	989808_54	989867_35	990251_2	990391_10	991133_110	991757_24	994349_4	994432_10	997565_27	999129_19	999161_80	1003654_135	1004530_8	1006276_7	1008797_9	1009774_2	1010380_18	1012142_14	1014629_2	1018149_96	1022498_20	1022636_123	1023335_61	1024240_13	1024369_7	1025009_70	1025289_22	1025901_48	1026914_28	1029221_50	1032961_8	1034459_30	1035966_121	1037373_38	1037884_6	1038984_2	1039699_144	1040404_2	1041406_13	1041561_10	1043656_5	1045617_2	1047757_111	1050505_47	1053177_4	1053348_42	1053975_41	1054355_6	1055939_4	1058757_1	1063563_8	1065572_26	1068865_7	1069351_63	1070354_101	1070823_11	1079917_40	1079953_149	1082059_29	1083917_50	1086250_23	1088946_9	1089687_14	1090393_27	1093201_1	1094987_28	1095142_22	1095286_81	1095861_96	1100241_23	1101564_18	1104320_5	1104569_25	1106990_64	1108098_17	1108457_36	1110152_49	1118689_15	1118895_61	1119434_78	1121371_8	1123134_55	1123585_37	1124785_6	1126536_1	1127076_5	1127503_89	1129281_32	1132595_15	1136108_9	1138833_107	1142355_13	1143790_17	1144772_20	1146592_4	1146760_49	1148328_23	1149126_20	1149755_27	1150062_52	1150447_65	1151069_27	1151444_98	1151636_5	1152914_23	1158834_69	1158961_14	1159934_108	1160440_2	1161779_33	1163728_17	1163793_50	1164118_7	1165503_59	1170445_65	1171767_11	1172288_3	1172560_50	1172702_93	1173503_149	1173587_8	1177462_11	1180311_15	1180900_8	1182491_27	1186933_10	1190973_36	1191134_19	1193527_92	1193646_29	1195765_4	1195780_8	1197072_147	1204043_23	1205746_17	1206821_14	1208896_75	1210438_1	1213324_83	1215739_2	1217796_9	1221356_61	1222237_71	1222426_54	1227377_36	1228048_4	1228721_19	1230358_2	1232772_32	1235020_2	1236056_24	1237509_57	1239117_29	1242395_23	1243261_98	1243343_98	1245246_2	1245470_63	1250493_94	1252919_30	1254547_43	1256784_28	1260122_40	1264163_114	1266425_142	1266789_27	1271516_41	1273290_113	1279383_1	1280024_91	1281083_99	1282214_4	1283140_54	1288911_18	1290996_40	1293506_28	1293935_116	1296724_22	1302891_23	1305052_8	1306324_25	1307997_3	1313415_18	1314486_43	1315917_34	1321407_9	1334620_53	1335357_25	1338878_99	1338907_1	1338911_44	1338914_24	1338962_15	1338990_49	1339020_32	1339098_5	1339241_17	1339304_10	1339336_23	1339397_12	1339430_8	1339467_122	1339491_44	1339515_4	1339531_44	1339585_89	1339594_113	1339635_62	1339700_12	1339721_147	1339777_81	1339834_26	1340245_87	1340490_74	1340637_129	1340836_57	1340992_49	1341034_1	1341487_8	1341697_101	1341792_18	1341847_96	1341866_53	1342001_14	1342276_2	1342278_26	1342665_124	1342858_7	1342893_11	1342962_5	1343354_81	1343817_6	1343999_5	1344181_70	1344208_141	1344264_45	1344285_21	1344326_13	1344400_18	1344745_51	1344867_23	1344972_94	1345026_10	1345225_4	1345277_27	1345830_46	1345872_131	1346073_44	1346085_101	1346459_41	1346634_17	1346674_15	1346788_1	1346833_10	1347058_34	1347416_66	1347616_44	1347955_58	1347959_2	1348021_75	1348046_8	1348270_33	1348360_110	1348396_63	1348433_3	1348714_4	1348806_1	1348898_32	1348920_20	1348948_17	1349035_65	1349036_2	1349065_55	1349131_41	1349160_27	1349189_4	1349263_38	1349403_21	1349468_1	1349472_32	1349641_56	1349681_86	1349709_17	1349748_5	1349788_28	1350076_20	1350120_107	1350211_73	1350539_21	1350566_2	1350598_149	1350667_3	1350717_59	1350756_125	1350843_5	1350965_43	1350999_40	1351180_5	1351316_5	1351386_15	1351515_33	1351763_45	1351876_23	1352040_5	1352041_13	1352056_60	1352066_12	1352130_7	1352278_78	1352354_8	1352404_14	1352521_44	1352655_112	1352742_29	1352970_35	1352990_5	1353032_59	1353156_62	1353169_35	1353189_12	1353253_15	1353318_6	1353445_49	1353599_36	1353761_20	1353837_31	1354040_13	1354385_31	1354525_6	1354575_29	1354858_20	1354892_35	1354894_122	1354922_47	1354953_49	1355081_39	1355086_139	1355116_2	1355156_61	1355211_58	1355214_113	1355360_22	1355406_39	1355428_58	1355477_60	1355652_120	1356019_10	1356036_73	1356106_10	1356239_6	1356368_68	1356718_11	1356824_26	1356904_38	1357117_74	1357145_65	1357211_15	1357237_113	1357253_15	1357308_9	1357425_3	1357484_7	1357506_53	1357902_33	1358301_142	1358426_39	1358724_71	1358969_7	1359171_38	1359263_59	1359389_48	1359484_56	1359580_7	1359642_35	1359951_26	1360445_33	1360459_8	1360479_11	1360889_2	1361041_3	1361211_52	1361458_13	1361728_48	1361798_16	1361933_21	1362046_42	1362502_17	1362629_28	1362762_44	1362818_21	1362823_9	1362972_62	1362995_11	1363423_1	1363541_8	1363606_31	1363805_111	1364141_55	1364291_12	1364333_23	1364547_19	1364747_77	1364970_87	1365035_15	1365157_11	1365161_30	1365721_119	1365761_13	1365795_3	1365891_56	1365943_4	1366116_3	1366217_2	1366376_24	1366930_119	1367085_18	1367300_90	1367381_6	1367418_9	1367625_27	1367757_79	1367895_5	1368131_101	1368605_1	1369024_96	1369372_7	1369686_26	1369850_93	1369852_132	1369882_89	1370333_91	1400772_94	1400821_34	1400861_2	1400903_54	1400930_51	1400977_10	1400981_39	1401065_5	1401125_32	1401191_4	1401214_4	1401229_51	1401263_26	1401296_22	1401392_28	1401441_48	1401535_47	1401629_5	1401899_2	1402128_9	1402264_1	1402473_3	1402723_95	1402761_26	1402813_5	1402917_3	1403050_67	1403171_3	1403372_23	1403550_7	1403629_50	1404100_18	1404167_7	1404226_37	1404541_31	1404556_3	1404705_29	1404907_53	1404939_39	1405644_56	1405672_47	1405787_20	1405909_32	1405991_10	1406025_6	1406130_26	1406278_19	1406557_26	1406618_9	1406673_3	1406721_18	1406919_88	1407013_53	1407225_39	1407227_14	1407244_23	1407287_11	1407447_87	1407533_5	1407623_5	1407701_3	1407806_89	1407810_9	1407822_4	1408202_9	1408209_64	1408673_65	1408742_42	1408776_39	1409110_28	1409199_18	1409258_69	1409582_76	1409639_5	1409743_14	1410323_2	1410410_1	1410433_1	1410721_72	1410744_56	1410758_8	1411137_90	1411290_1	1411301_16	1411532_6	1411557_64	1411633_38	1411962_12	1411995_20	1411999_34	1412033_8	1412052_2	1412198_24	1412206_86	1412254_20	1412365_83	1412386_19	1412427_9	1412432_11	1412558_24	1412806_63	1412935_21	1413015_8	1413088_40	1413093_11	1413448_105	1413488_36	1413659_14	1413701_2	1413756_6	1413823_6	1413850_26	1413915_47	1413984_35	1414278_1	1414292_58	1414439_47	1414545_38	1414656_39	1414707_15	1414933_7	1414940_4	1415027_76	1415139_10	1415153_22	1415159_5	1415325_1	1415392_43	1415631_17	1415965_14	1416078_31	1416753_148	1417277_1	1417519_46	1417712_6	1417805_35	1418030_94	1418045_27	1418084_104	1418429_34	1418489_13	1418590_8	1418705_23	1419007_6	1419010_26	1419068_59	1419230_146	1419488_2	1419551_64	1419619_15	1419677_31	1419889_8	1420614_75	1420828_56	1420880_50	1420937_11	1420974_23	1421035_110	1421069_79	1421180_71	1421197_1	1421292_41	1421335_1	1421975_14	1422102_28	1422119_4	1422218_1	1422480_8	1422536_90	1422613_60	1422821_45	1423623_30	1423656_18	1423844_15	1423925_77	1424265_25	1424690_47	1425042_6	1425116_2	1426095_68	1426671_1	1426724_23	1427003_138	1427508_27	1427849_93	1427954_23	1428175_123	1428310_11	1428411_53	1428534_35	1428682_10	1428833_128	1429601_10	1430002_32	1430389_9	1430535_56	1430839_12	1464213_20	1464234_11	1464246_12	1464296_21	1464305_3	1464311_109	1464358_3	1464361_1	1464362_3	1464367_73	1464404_18	1464412_34	1464429_50	1464452_51	1464453_2	1464616_61	1464625_60	1464704_4	1464743_65	1464762_34	1464855_7	1464910_140	1465248_127	1465880_6	1465882_15	1465909_8	1466034_4	1466627_58	1466648_13	1466746_69	1466795_46	1467268_122	1467341_3	1467351_24	1467645_21	1467917_43	1468064_97	1468180_50	1468407_42	1468417_8	1468998_53	1469008_53	1469017_32	1469188_3	1469375_30	1469395_47	1469459_6	1469545_19	1470051_57	1470679_1	1470708_29	1471080_7	1471138_5	1471834_14	1472351_84	1472583_107	1472691_137	1473128_27	1473191_5	1473194_15	1473352_87	1473356_21	1473486_5	1473678_115	1473806_6	1473825_93	1473857_34	1474101_22	1474106_97	1474180_14	1474184_117	1474606_9	1474631_8	1474652_145	1474776_9	1474820_37	1475091_7	1475129_30	1475271_90	1475315_21	1475350_15	1475433_46	1475472_6	1475600_11	1475643_48	1475819_14	1475831_5	1476074_8	1476373_84	1476792_39	1476821_44	1476972_3	1477212_47	1477224_14	1477340_45	1477675_35	1477824_3	1478480_34	1478536_69	1478670_71	1479004_114	1479139_8	1479358_4	1479800_63	1479948_108	1480228_29	1480288_11	1480466_65	1480820_31	1481514_2	1481751_15	1482125_31	1482183_24	1482546_32	1482645_19	1482857_5	1483006_56	1483145_17	1483333_44	1483495_45	1483522_3	1484020_30	1484144_2	1484244_4	1484373_8	1484440_61	1484609_15	1484652_116	1484700_13	1484821_5	1485114_25	1485391_72	1485736_1	1485948_8	1485985_5	1485987_71	1486000_6	1486033_108	1486040_32	1486114_30	1486144_39	1486233_53	1486269_60	1486272_14	1486297_12	1486307_144	1486348_17	1486375_31	1486422_30	1486475_54	1486493_19	1486577_31	1486646_8	1486647_3	1486676_52	1486694_55	1486699_11	1486723_2	1486736_52	1486838_4	1486893_112	1486907_26	1487328_46	1487529_37	1488227_12	1488464_116	1488634_4	1488720_16	1489306_1	1489716_20	1489737_1	1489949_43	1490059_30	1490091_29	1490531_26	1490873_4	1490883_16	1491865_3	1492084_75	1492215_14	1492556_18	1492559_2	1492617_44	1492786_20	1492870_28	1493049_35	1493165_28	1493188_146	1493240_18	1493253_14	1493604_21	1493749_55	1493975_13	1494071_102	1494075_10	1494763_65	1494859_31	1494963_25	1495243_32	1495332_39	1495690_25	1495778_49	1495836_24	1495996_6	1496373_14	1496423_96	1496608_25	1496693_68	1496704_37	1496832_1	1496892_25	1497039_64	1497075_17	1497116_23	1497527_1	1497634_24	1497759_6	1497848_17	1498212_61	1498417_5	1499004_30	1499285_74	1499447_51	1499516_47	1499776_23	1499818_32	1499849_1	1500050_17	1500093_8	1500315_11	1500491_37	1500733_19	1500799_35	1500953_57	1501255_35	1501362_23	1502771_7	1502806_53	1502881_4	1503106_116	1503172_61	1503680_26	1504162_77	1504235_29	1504729_141	1505603_101	1506116_33	1506251_5	1506424_39	1507244_57	1507764_146	1507771_6	1508204_66	1508359_19	1508694_4	1509113_135	1509157_30	1509495_48	1509580_29	1509807_2	1509939_50	1510323_29	1510577_149	1510745_73	1511665_24	1511924_81	1511925_22	1511932_25	1511985_118	1511988_125	1512069_77	1512076_44	1512124_48	1512131_74	1512154_28	1512169_80	1512235_37	1512248_14	1512304_45	1512331_11	1512367_21	1512372_53	1512405_44	1512416_50	1512447_7	1512454_31	1512496_39	1512528_38	1512575_46	1512619_8	1512640_29	1512731_44	1512769_32	1512938_15	1512983_19	1512988_18	1513000_25	1513012_17	1513088_96	1513114_40	1513155_15	1513203_38	1513290_146	1513297_15	1513334_26	1513736_1	1513983_21	1514171_9	1514249_69	1514252_9	1514386_129	1514616_23	1514684_35	1514841_3	1514887_5	1514930_67	1515053_94	1515268_44	1515277_80	1515476_5	1515577_17	1515738_5	1515826_5	1515938_21	1516394_12	1516672_44	1517013_4	1517330_78	1517552_3	1517965_20	1517992_72	1518036_12	1518681_26	1518792_49	1518960_1	1518978_134	1519237_3	1519415_20	1519659_66	1519820_31	1520078_6	1520147_65	1520163_25	1520368_9	1520372_3	1520409_7	1520436_28	1520568_17	1520718_112	1520746_42	1520782_14	1520873_1	1521033_45	1521107_2	1521140_6	1521208_49	1521949_44	1522000_3	1522107_8	1522137_52	1522144_65	1522342_46	1522743_13	1522901_26	1523104_3	1523217_18	1523220_65	1523429_31	1523501_4	1523545_26	1523735_63	1524212_2	1524488_22	1524523_43	1524526_26	1524570_25	1524843_14	1524879_99	1524894_28	1525051_24	1525070_2	1525186_1	1525408_18	1525525_4	1525566_31	1525663_5	1525683_2	1525791_59	1525802_15	1525882_14	1525971_49	1526176_86	1526800_75	1526951_6	1526975_32	1526998_4	1527121_2	1527200_29	1527341_36	1527776_14	1527923_82	1528384_109	1528417_56	1528507_13	1528550_15	1528585_147	1528652_23	1528728_74	1528802_135	1528859_46	1529017_12	1529066_35	1529159_4	1529194_23	1529396_121	1529624_46	1529760_67	1529791_4	1530097_49	1530133_27	1530351_18	1530359_28	1530362_71	1530575_49	1530919_9	1530931_119	1530997_10	1531090_7	1531092_13	1531102_5	1531241_22	1531286_23	1531527_8	1531588_39	1531660_101	1531685_33	1531889_14	1531945_2	1532027_42	1532158_95	1532352_5	1532380_57	1532564_5	1532690_142	1532772_11	1533307_5	1534334_41	1534489_11	1535002_9	1535048_19	1535596_12	1535653_84	1535761_5	1536168_88	1536212_55	1536218_81	1536400_8	1536489_91	1536851_93	1537041_27	1537140_20	1537256_56	1537398_12	1537498_16	1537659_29	1537768_31	1537871_50	1538251_1	1538494_113	1538680_17	1538797_5	1538807_101	1538862_49	1539880_26	1540056_17	1541489_28	1541787_63	1542170_21	1542463_9	1542523_5	1542893_7	1542938_1	1543427_13	1543439_143	1543847_11	1544719_8	1544842_78	1545067_75	1545379_145	1545626_3	1545660_17	1545665_24	1545973_54	1545986_23	1546017_29	1546073_43	1546098_19	1546218_16	1546274_48	1546381_53	1546437_69	1546447_15	1546566_104	1546723_4	1546811_89	1546829_24	1546868_21	1546899_11	1546952_2	1547098_23	1547104_9	1547111_12	1547273_10	1547355_110	1547361_14	1547410_26	1549489_11	1549785_27	1549976_8	1550591_100	1551620_35	1551631_37	1551942_113	1552439_51	1552601_52	1552839_25	1553493_27	1553499_143	1553894_119	1553994_1	1555107_27	1555766_42	1556231_24	1556285_4	1556654_125	1556689_11	1556726_3	1556797_8	1556847_140	1557210_16	1557231_93	1558650_11	1558663_30	1559270_21	1559714_7	1559943_42	1559972_10	1560550_47	1561157_124	1561398_15	1561726_142	1561829_14	1561882_7	1562286_31	1562313_30	1562394_56	1562581_14	1562638_55	1563010_109	1563202_5	1564177_7	1564737_11	1565101_10	1565299_112	1565666_90	1565960_117	1566243_73	1566979_2	1567841_22	1568696_45	1569388_80	1571574_97	1572446_99	1572751_3	1573103_58	1573250_138	1574112_134	1574221_16	1574600_29	1575279_49	1575497_75	1575585_23	1576656_109	1576915_102	1578045_19	1578503_29	1580605_12	1581854_37	1582101_6	1582440_132	1583314_85	1583317_11	1585575_52	1585620_33	1585987_63	1586347_26	1586665_24	1586914_29	1586987_6	1586988_15	1587167_31	1587223_141	1587361_5	1587363_150	1587396_61	1587580_69	1587585_20	1587640_13	1587727_85	1587793_53	1587797_2	1587802_6	1588070_20	1588172_126	1588367_109	1589703_15	1590137_21	1590302_92	1590304_56	1590802_30	1590911_27	1591034_23	1591823_10	1592960_13	1594002_92	1594850_81	1595511_15	1595908_32	1596002_37	1596245_18	1596725_39	1596801_68	1596877_50	1598164_33	1598169_15	1598192_30	1598992_25	1599267_145	1599378_3	1599981_5	1600253_95	1600317_39	1600458_1	1600628_91	1601774_86	1601976_48	1602174_33	1602497_88	1602917_2	1603253_18	1603504_115	1603736_3	1604057_13	1604396_57	1604420_17	1604905_78	1605534_48	1605723_13	1606535_28	1606854_14	1607669_24	1607759_38	1607860_4	1609828_103	1610136_41	1610523_15	1610571_10	1611279_139	1611293_68	1611458_132	1611783_147	1611895_7	1616619_65	1617548_9	1618127_36	1619262_81	1620102_72	1622446_66	1622673_14	1622810_124	1622846_26	1622913_11	1622941_2	1623008_22	1623151_26	1623155_125	1623174_9	1623206_26	1623249_137	1623272_69	1623412_17	1623459_80	1623671_94	1623708_66	1623775_60	1623912_18	1624017_14	1625086_74	1625102_32	1625195_9	1625884_99	1626148_50	1626497_38	1628025_43	1628113_28	1628374_98	1629338_37	1630896_62	1631060_37	1631407_84	1631741_2	1631887_58	1631889_94	1633257_69	1633319_6	1634518_17	1635390_103	1635568_12	1635714_8	1636179_20	1636534_88	1637700_74	1637732_11	1638077_50	1638321_34	1638444_14	1638477_50	1639033_95	1639769_68	1641113_53	1641578_9	1641639_14	1642211_14	1642271_29	1642362_21	1642780_35	1643026_18	1643430_43	1643956_34	1644298_112	1645529_4	1646160_9	1646564_146	1647405_2	1647563_116	1655767_7	1656542_41	1657460_24	1657818_8	1658471_31	1659340_35	1659364_48	1659570_63	1659854_100	1660033_1	1660245_5	1660351_10	1660399_66	1660532_8	1660533_2	1660550_121	1660578_27	1660665_96	1660708_41	1660722_89	1660817_42	1660869_8	1662590_93	1662867_132	1663183_29	1665021_122	1665085_97	1665147_108	1665308_68	1665743_48	1665861_96	1666382_36	1667531_68	1668243_109	1668625_63	1669007_6	1670797_40	1670900_131	1671922_63	1672504_65	1673001_80	1673039_5	1673562_97	1673961_64	1674257_70	1674574_69	1674695_22	1675211_18	1675285_113	1675537_5	1675812_56	1675917_57	1677709_34	1678668_47	1680265_17	1680458_128	1680614_2	1681011_104	1682772_118	1683555_140	1685171_26	1687166_116	1690149_34	1690295_11	1691573_37	1691872_47	1695184_2	1695186_30	1695833_3	1695840_127	1697851_1	1698237_29	1702559_29	1703134_129	1703169_39	1703326_25	1705119_56	1707420_123	1708517_36	1709518_3	1709696_86	1710633_9	1711106_34	1711386_104	1712560_58	1718380_123	1721967_46	1723690_106	1726826_35	1727506_145	1730947_86
APR14	APR	0	0	0	2	3	2	2	2	0	0	0	2	0	0	0	0	0	1	2	3	0	0	4	0	3	3	0	0	3	0	2	3	1	0	0	0	0	0	2	0	2	0	2	2	0	2	0	0	0	0	0	0	0	3	0	1	2	3	0	4	0	3	0	0	0	0	0	0	0	0	2	2	1	2	4	0	0	2	4	3	0	4	0	0	0	3	3	0	0	2	1	0	0	0	0	3	0	0	2	0	0	0	0	3	0	0	4	0	4	1	2	1	0	3	0	0	0	2	0	0	2	0	2	0	2	2	0	2	0	0	0	0	0	0	2	0	3	0	0	0	2	0	3	0	0	4	2	0	0	2	0	2	1	2	0	2	0	1	0	0	0	1	2	0	3	4	0	0	2	1	1	1	2	0	0	0	0	4	0	0	0	2	3	0	0	1	0	2	0	0	0	3	0	0	0	0	3	0	1	2	1	3	0	0	2	3	0	2	1	0	0	2	4	0	0	0	3	0	0	0	0	0	0	0	0	0	4	0	3	1	1	3	0	0	0	1	2	0	3	2	0	0	1	0	0	1	3	0	2	0	0	0	0	0	2	0	0	4	3	0	0	4	0	4	0	0	3	0	4	0	2	1	0	0	0	1	3	0	0	0	0	0	0	3	0	0	1	0	2	2	1	3	1	0	0	0	2	0	1	3	0	0	0	0	0	0	0	0	2	0	0	0	0	0	2	0	0	0	0	0	0	2	0	0	3	0	0	0	4	0	1	2	3	3	0	0	0	2	3	0	0	0	4	0	0	0	0	0	2	0	0	0	3	3	0	0	0	0	0	0	0	0	0	0	0	0	4	0	0	0	1	2	0	2	3	0	0	0	0	2	0	0	0	0	0	2	0	2	2	0	3	0	3	2	0	0	0	1	2	3	0	2	0	3	0	0	0	0	0	2	0	0	0	3	0	0	0	0	2	0	0	3	0	0	0	0	0	0	0	4	0	1	0	0	0	0	0	0	0	3	0	3	0	2	0	0	0	0	0	0	0	3	0	0	3	0	0	0	0	0	0	0	0	0	0	4	0	4	0	0	0	2	0	0	1	0	0	3	2	0	0	0	0	0	0	0	0	0	1	1	0	0	4	0	3	0	3	0	0	0	3	1	1	0	0	0	0	2	3	2	2	2	0	2	0	0	0	0	0	0	2	0	0	2	0	2	0	0	0	0	0	0	0	0	0	1	0	2	0	2	0	3	0	3	0	1	0	0	0	0	3	0	2	0	0	1	0	0	1	0	0	0	0	0	2	2	1	0	3	0	0	0	0	2	1	0	0	3	0	0	4	0	3	0	3	0	0	1	3	0	3	1	0	0	0	0	0	0	2	0	0	1	0	0	2	0	3	4	3	0	0	0	0	3	0	0	0	0	0	0	1	0	0	0	0	0	4	0	0	1	0	3	0	1	1	0	3	2	0	0	0	0	2	1	0	0	0	3	0	0	0	0	2	2	0	0	0	0	0	3	0	2	3	0	0	1	0	3	2	0	0	3	2	3	0	0	0	1	0	3	1	0	3	0	3	2	0	0	0	0	3	0	2	0	0	2	2	0	3	0	0	2	3	3	0	3	0	0	2	3	0	0	3	2	0	0	0	0	0	0	4	2	0	0	2	0	0	0	0	0	0	0	3	0	1	0	0	0	0	0	0	0	0	3	0	0	2	0	0	0	0	2	4	1	2	0	0	0	0	1	0	0	0	0	0	2	0	2	2	0	3	3	0	3	0	2	1	0	0	3	3	0	2	0	0	0	0	3	2	0	0	3	0	0	0	1	3	0	1	0	3	0	0	2	4	0	0	0	0	0	0	0	1	2	2	0	2	2	0	0	0	0	0	2	0	0	3	0	0	3	4	2	2	0	0	0	0	0	4	0	0	4	1	2	2	4	0	0	0	0	0	2	0	0	0	4	2	0	0	3	0	0	0	3	2	0	0	3	0	3	0	2	0	0	3	0	0	0	0	0	3	0	0	0	0	3	1	3	0	0	4	0	2	0	2	0	0	2	0	0	0	3	0	0	0	0	0	0	0	0	3	3	0	0	0	2	0	3	0	0	0	0	0	3	1	3	0	0	0	0	0	3	0	4	2	0	0	3	0	0	0	0	0	2	0	3	2	3	0	0	0	3	0	3	2	0	0	0	0	3	0	3	0	0	0	0	0	0	0	0	0	0	0	0	0	0	3	0	0	2	0	0	0	2	0	0	0	0	0	0	3	0	0	0	0	0	0	2	0	0	0	0	3	0	0	0	0	0	0	0	4	0	3	2	2	0	3	0	0	2	1	1	0	2	0	0	0	0	3	2	0	2	0	0	1	0	0	0	3	1	1	3	2	0	0	0	4	0	3	0	4	3	0	0	0	3	0	1	2	2	0	0	0	0	0	0	0	0	0	2	0	0	2	0	0	3	0	0	2	2	3	0	0	1	2	0	0	0	0	0	0	3	0	0	3	0	1	0	0	3	0	3	0	0	0	0	0	3	0	2	0	0	1	3	0	0	0	0	0	0	1	2	0	0	0	0	3	0	1	0	0	1	2	0	0	3	0	0	0	0	0	0	0	0	0	0	0	1	4	3	0	4	0	0	0	3	2	4	3	0	1	0	0	0	0	0	0	0	0	3	0	0	0	0	0	2	0	0	0	3	0	3	0	0	3	0	0	0	0	0	0	0	0	0	0	3	3	0	0	0	2	0	0	0	0	3	0	0	0	0	0	0	2	0	0	4	2	0	0	0	0	1	0	2	0	0	0	2	0	0	0	4	2	2	0	0	0	0	2	0	0	0	0	0	0	0	3	0	0	0	0	0	0	2	0	0	0	1	3	0	3	0	0	2	0	0	0	0	0	1	2	1	0	0	3	3	2	0	0	0	0	0	0	0	0	0	0	0	0	0	0	0	0	0	0	0	0	3	0	1	0	2	0	0	0	0	0	0	4	2	0	2	0	0	2	2	0	2	3	4	1	2	0	0	3	3	3	0	0	0	3	0	0	3	0	0	3	0	2	0	0	0	0	0	4	0	0	1	1	0	2	0	0	0	0	2	3	1	0	0	3	3	0	0	0	0	0	0	0	0	0	0	0	3	0	3	0	3	0	0	0	0	0	0	0	0	0	3	0	0	0	2	4	3	0	0	0	0	4	0	0	0	0	0	0	3	4	4	0	2	0	0	0	3	3	0	0	2	2	0	0	3	0	0	0	0	3	0	0	0	1	0	0	1	1	0	0	0	0	0	0	2	0	0	1	0	0	0	3	0	0	0	3	4	3	4	0	0	0	0	1	0	0	0	3	0	2	4	0	1	3	3	0	1	0	0	0	0	0	0	3	0	1	3	3	0	0	0	1	0	1	3	3	0	0	0	3	0	3	1	0	0	0	3	0	0	1	4	0	0	0	0	1	0	1	0	0	2	0	0	0	2	0	3	3	0	0	1	0	0	0	3	0	0	2	0	0	3	0	0	3	0	0	3	2	3	0	0	0	0	1	0	0	3	0	1	3	0	0	1	3	0	0	0	0	0	0	0	0	0	3	0	0	4	0	0	0	0	0	0	0	0	0	0	3	1	0	2	3	0	0	0	0	0	0	0	4	2	3	0	0	0	4	0	1	0	0	0	0	3	0	0	0	0	0	2	2	0	4	0	0	0	3	0	4	0	0	0	3	0	0	0	0	1	0	0	0	0	0	2	2	0	4	0	0	0	0	0	0	0	0	0	4	0	0	0	0	3	0	0	3	0	0	0	3	0	0	3	0	2	3	3	4	0	0	0	3	0	0	0	0	2	0	1	2	0	0	0	0	0	0	0	0	0	0	4	0	0	0	3	3	0	3	1	1	3	0	0	0	0	1	0	0	0	3	0	0	2	1	0	2	0	3	4	0	1	0	0	0	0	0	1	0	0	0	4	2	0	0	0	1	0	0	0	0	0	0	0	0	0	2	0	2	0	0	0	0	0	3	0	2	0	0	2	0	0	0	3	0	2	2	0	0	3	2	0	3	0	4	0	0	0	0	0	0	0	0	2	0	0	0	0	4	0	3	0	0	4	0	0	0	0	0	0	0	1	0	2	0	0	0	0	1	4	0	0	4	2	0	0	3	0	0	1	3	0	0	0	0	2	1	0	2	0	0	1	0	0	0	3	0	3	0	0	1	3	3	2	0	0	0	0	1	0	0	0	0	0	0	0	0	2	0	0	0	0	0	2	0	0	0	0	0	4	0	0	3	3	0	0	3	1	0	0	1	0	0	1	0	0	3	0	0	1	2	0	0	0	0	0	0	0	0	0	2	0	0	0	3	2	1	1	3	3	0	0	0	0	0	1	0	0	0	0	0	0	1	0	0	3	0	0	0	4	0	1	0	0	0	3	3	1	0	2	0	1	4	1	0	0	0	3	0	0	2	2	0	1	0	0	0	0	2	0	0	0	0	0	0	0	0	0	0	1	0	0	0	0	0	0	2	0	0	0	0	4	0	0	0	0	0	0	0	0	0	0	0	0	0	0	0	0	4	3	0	3	0	0	0	0	0	0	0	0	0	1	2	0	1	0	0	3	0	4	4	0	4	4	0	3	4	0	0	0	0	3	0	0	0	0	0	1	0	2	0	0	0	0	3	1	0	4	2	0	0	3	0	0	2	0	0	0	3	0	0	2	3	0	0	0	0	2	3	0	4	1	0	0	2	3	0	0	3	0	1	1	0	0	4	0	3	0	0	0	0	3	0	0	0	3	3	0	1	0	0	0	4	0	2	4	0	0	0	0	0	0	0	3	1	0	3	3	0	2	0	0	1	0	0	2	0	0	3	3	4	0	0	0	0	3	3	0	0	0	4	0	0	0	0	0	0	4	0	0	2	3	0	0	1	0	2	0	0	3	4	0	0	3	0	0	0	3	0	3	0	0	0	0	0	0	3	0	2	1	2	2	3	1	2	0	0	0	2	0	0	0	0	0	0	0	0	0	0	1	3	0	0	0	2	0	0	3	0	0	0	2	0	0	0	0	0	1	0	0	1	0	1	4	4	2	0	0	0	0	2	0	0	0	0	3	3	3	0	0	3	0	0	0	0	0	0	0	0	0	0	0	0	0	0	0	0	0	0	0	0	0	0	3	0	0	3	0	0	0	2	3	3	0	2	3	3	0	0	3	0	0	0	0	0	0	0	0	2	1	2	2	1	0	0	0	0	0	0	0	0	3	2	0	0	1	3	2	0	0	4	0	0	2	4	0	0	0	0	0	0	0	4	4	0	0	0	0	0	0	0	0	1	3	0	4	0	1	0	3	0	0	3	2	0	0	0	0	3	0	0	0	0	3	3	0	0	1	0	0	1	4	0	0	0	0	3	0	0	0	2	0	0	3	0	0	3	0	0	1	0	2	0	0	0	1	0	2	3	0	3	0	4	1	0	1	0	2	1	0	0	0	0	2	1	2	0	2	0	0	0	2	0	0	0	0	0	0	0	0	0	0	0	0	2	0	3	2	4	0	0	0	0	0	2	0	0	0	0	1	0	3	2	0	0	0	0	0	0	0	0	0	3	0	3	0	0	0	0	0	0	0	4	0	0	2	3	0	0	0	0	0	0	0	0	0	3	0	0	2	0	3	1	3	4	0	1	0	0	0	0	0	0	0	0	0	0	0	4	0	0	3	2	1	0	0	0	3	0	0	2	0	0	3	2	0	0	1	0	1	0	3	0	0	0	0	0	0	0	3	0	0	0	0	1	2	0	0	0	2	0	0	3	0	0	2	2	2	3	0	0	2	0	0	0	0	0	3	0	3	3	0	0	0	0	1	0	0	0	0	0	0	0	4	0	0	0	2	0	0	3	0	3	0	1	0	3	0	1	0	4	0	0	0	0	0	0	2	4	0	3	3	0	1	0	0	0	4	0	0	3	1	0	0	0	1	2	0	0	3	3	2	2	0	0	0	0	0	0	0	2	0	1	0	2	3	0	0	0	1	0	0	1	2	3	3	0	2	0	0	0	1	2	4	0	1	0	1	0	4	1	0	0	2	4	1	0	0	0	0	3	2	2	2	0	1	0	3	1	0	0	1	0	0	3	0	4	0	1	0	1	0	3	3	0	0	0	0	0	0	3	3	0	4	0	4	3	0	0	0	0	1	0	0	0	0	3	0	2	0	1	0	3	0	0	3	3	0	0	0	2	1	0	2	0	0	2	2	0	0	4	0	0	0	2	0	0	0	0	0	3	0	0	1	0	0	0	0	1	0	0	0	4	1	0	3	2	0	0	3	0	0	0	0	0	0	0	0	0	0	0	0	0	0	0	0	0	1	2	2	0	0	0	0	2	2	0	0	0	0	4	0	0	0	0	0	2	0	0	0	0	0	0	0	4	0	4	0	0	2	0	3	0	4	0	0	3	0	0	0	2	3	0	0	2	2	0	0	3	4	0	2	0	0	2	2	0	0	0	1	0	0	0	0	0	2	0	3	0	0	0	0	0	0	3	0	0	0	0	1	1	2	4	3	0	0	0	3	0	2	0	0	0	0	0	0	0	0	0	3	3	0	0	0	3	0	3	0	0	0	0	0	0	0	0	4	4	2	0	4	0	0	0	4	4	0	0	0	3	0	2	0	0	0	0	0	0	0	0	0	0	3	0	3	0	2	3	0	0	2	4	0	2	0	1	0	0	0	3	0	0	0	0	0	2	4	1	1	0	0	0	0	3	3	2	4	0	0	0	0	2	0	3	0	0	0	0	0	0	2	0	0	0	3	0	4	4	2	0	0	0	2	0	0	0	0	1	0	3	0	0	0	0	0	2	0	0	1	0	0	0	1	0	1	0	0	0	1	0	0	0	0	0	0	0	0	3	0	0	3	0	0	0	0	0	0	4	0	0	0	0	2	2	0	0	2	0	3	4	3	0	0	0	3	0	0	0	0	0	0	0	2	2	0	3	3	3	2	0	1	3	0	0	4	0	1	0	0	0	2	0	0	0	0	4	0	0	0	0	4	0	0	4	0	0	0	0	0	2	3	3	0	0	0	1	0	0	0	3	3	0	0	2	0	2	0	2	3	0	3	2	0	0	0	0	2	4	0	3	0	2	4	0	0	4	4	0	0	0	1	3	0	0	3	0	3	0	0	0	3	0	0	0	0	0	0	0	2	3	0	0	2	2	0	2	0	0	0	4	0	0	0	0	3	3	0	0	0	1	3	0	0	3	4	2	4	3	0	0	0	2	0	0	0	0	0	0	0	0	3	4	0	0	2	0	0	0	0	0	0	0	0	3	0	4	4	0	3	0	0	0	0	0	3	0	0	0	0	0	0	0	0	1	1	0	1	0	0	2	0	0	0	2	0	0	2	0	0	0	0	0	0	3	2	0	2	0	1	0	3	0	0	0	0	2	0	2	0	2	0	0	0	4	0	0	0	0	0	0	0	0	4	0	4	0	0	0	3	0	3	0	0	0	0	4	0	0	0	0	1	1	0	0	3	3	0	0	0	1	0	0	0	0	0	0	4	2	2	0	0	0	0	0	0	0	3	0	0	0	0	1	1	0	2	4	0	0	0	0	0	4	0	1	0	0	0	0	0	0	0	0	0	0	4	2	0	1	3	3	0	4	0	2	0	4	4	1	0	0	0	0	2	1	2	4	0	3	0	0	2	0	0	2	1	1	1	4	0	0	0	0	0	1	0	3	0	0	0	3	0	0	0	0	0	0	2	0	0	1	0	2	0	3	0	0	0	1	0	0	0	0	0	3	0	3	0	2	0	0	0	0	0	1	0	0	0	1	0	1	0	0	0	3	3	0	4	4	2	2	0	0	0	3	4	0	0	0	0	2	2	2	0	0	2	0	0	0	4	0	0	4	0	0	0	0	0	0	0	0	3	4	0	0	0	0	0	3	0	0	3	0	0	0	0	1	3	0	3	0	0	0	0	4	0	0	0	0	1	0	3	0	0	3	0	2	4	0	0	3	0	1	3	2	0	0	0	0	0	0	0	0	0	0	0	0	0	0	2	2	2	2	0	0	0	1	3	1	3	0	1	0	0	0	2	4	0	0	0	0	0	0	1	0	2	0	1	3	0	0	0	0	3	0	0	0	0	0	3	0	0	0	0	0	0	0	0	1	0	1	0	0	0	0	0	0	0	0	0	0	2	0	0	3	0	0	0	0	0	3	0	0	0	0	0	1	0	0	0	0	3	0	0	0	0	0	0	4	0	0	0	0	3	0	0	0	0	3	0	0	0	3	0	2	3	4	2	0	0	0	3	0	0	0	0	0	0	0	0	4	0	0	0	0	0	0	2	0	0	0	0	0	2	4	2	0	0	0	3	0	0	0	0	0	3	0	0	0	2	0	1	4	1	0	2	2	0	0	0	0	2	2	0	0	3	2	0	0	4	3	1	0	0	0	1	2	0	2	0	0	2	0	0	0	0	3	3	2	0	3	0	0	0	0	3	0	0	0	0	3	0	2	0	2	0	0	0	0	0	2	0	0	0	0	0	0	0	0	4	0	1	3	3	0	0	2	0	0	1	2	3	0	1	1	0	0	2	1	0	0	0	3	0	0	4	0	0	2	4	0	0	0	2	0	0	0	0	0	0	0	0	3	0	3	0	0	4	0	3	0	0	0	0	0	0	0	0	2	0	0	0	2	2	0	1	2	0	0	4	0	3	0	0	0	1	0	4	2	0	0	0	4	2	1	0	0	0	1	0	0	0	2	0	0	0	0	0	0	0	3	0	3	0	4	0	1	0	0	3	3	3	0	2	1	0	0	1	0	0	0	0	0	0	0	0	0	0	0	2	0	0	0	0	0	0	0	0	3	0	0	0	2	4	3	0	0	0	0	0	0	0	0	0	0	0	3	4	0	0	0	0	4	0	0	0	0	0	1	0	3	0	0	4	0	0	3	2	0	0	0	0	2	0	0	0	0	2	0	3	0	4	4	0	0	0	3	0	1	3	0	0	3	0	3	0	0	0	0	2	1	0	0	0	0	1	0	0	0	2	0	0	0	2	1	0	1	0	1	3	3	0	4	0	0	0	0	2	0	2	0	0	0	0	0	0	0	0	0	3	0	4	0	0	0	0	2	1	0	2	0	3	0	1	0	0	0	0	0	0	0	0	0	0	3	0	0	0	4	4	1	0	0	3	4	2	2	0	0	0	0	0	0	4	0	0	0	0	0	0	0	0	0	0	0	2	0	0	3	4	0	2	3	0	1	0	2	2	0	1	0	2	0	0	3	0	0	0	0	0	0	3	0	0	2	0	2	0	0	0	0	3	0	0	0	0	2	3	0	3	0	0	0	0	0	0	3	3	0	0	0	0	0	0	1	2	0	4	0	4	3	0	2	0	4	2	3	2	0	1	0	4	0	0	1	0	3	0	3	0	0	3	4	0	3	2	0	2	0	2	0	0	3	0	0	4	0	0	0	0	0	3	0	0	0	0	2	0	0	0	0	2	3	4	3	0	2	0	0	2	2	0	0	0	3	2	0	0	0	0	1	0	0	0	2	0	0	3	0	3	0	0	2	0	0	0	0	3	0	1	1	0	0	3	2	3	0	0	2	0	0	1	0	0	0	2	0	0	3	2	0	0	0	0	0	0	3	0	3	0	1	3	0	0	0	0	0	0	0	0	4	0	0	0	0	0	0	0	1	0	1	0	0	0	0	0	4	0	0	0	0	3	0	0	0	1	0	1	0	0	0	2	0	2	0	0	0	1	2	3	4	0	0	3	0	2	0	0	4	0	0	0	0	0	0	3	0	0	0	3	1	0	2	3	0	0	3	3	0	0	4	0	0	0	3	0	1	0	0	0	0	0	4	0	0	0	0	3	0	2	0	1	0	0	0	0	2	0	0	0	3	3	0	0	0	0	0	0	0	0	3	0	3	0	0	3	2	0	0	3	0	0	0	1	0	3	0	0	1	0	0	0	0	0	0	0	0	0	1	1	0	0	2	0	0	0	0	3	0	0	3	2	0	0	0	2	0	0	0	0	0	0	0	0	2	0	0	0	0	0	0	2	0	0	4	1	0	3	2	0	0	3	0	2	0	0	4	0	0	0	0	3	2	3	2	0	0	0	0	0	2	4	0	3	0	0	0	4	0	0	3	2	0	3	0	1	3	0	3	2	0	0	0	0	0	0	0	2	2	0	4	3	3	0	1	1	0	0	0	0	1	0	1	0	0	0	0	0	0	0	0	0	4	2	3	0	4	0	3	3	0	0	0	0	0	0	0	0	2	0	0	0	0	1	2	0	1	0	0	0	3	3	2	0	0	0	0	0	0	3	0	2	0	3	0	0	0	0	0	0	1	2	0	2	0	0	0	0	0	0	0	0	0	2	3	2	0	4	1	0	0	0	0	0	0	3	0	2	3	2	0	0	0	0	0	3	2	0	0	0	0	0	3	0	1	3	0	0	0	0	0	0	0	2	0	0	0	0	4	0	0	0	0	0	0	2	0	0	3	0	0	4	0	0	0	0	0	0	3	0	0	2	0	3	2	0	4	2	0	0	0	3	0	0	0	1	3	2	0	3	0	3	0	0	3	0	3	3	0	2	0	0	0	0	2	4	3	1	0	3	0	0	3	0	2	4	0	1	3	4	3	1	0	0	4	0	1	3	0	1	2	0	0	0	0	0	0	3	2	0	3	1	0	0	1	2	0	2	0	0	3	0	0	0	0	0	0	2	0	0	0	4	3	0	0	0	0	0	0	0	0	0	0	0	0	2	0	0	0	3	0	3	0	0	1	0	0	0	0	4	0	0	0	0	0	0	0	3	0	0	0	0	0	0	0	0	2	2	0	3	0	4	0	3	0	4	1	0	0	0	0	0	0	0	4	1	3	0	0	0	3	3	0	4	2	1	0	0	0	0	1	0	3	0	0	1	0	0	0	2	2	0	3	1	0	0	0	0	0	3	0	1	0	0	0	0	3	0	0	0	0	0	0	0	0	0	0	0	0	3	3	0	0	0	0	0	0	0	1	3	0	0	0	0	0	4	0	0	0	1	0	0	0	0	0	0	0	2	0	3	3	0	0	0	2	2	0	0	0	3	3	0	2	4	0	0	4	0	0	0	0	1	0	0	0	0	0	2	0	0	0	0	2	0	0	0	0	1	0	4	1	1	4	0	0	0	0	0	0	0	4	0	0	2	1	2	0	0	0	0	3	4	0	0	0	0	0	0	0	0	0	4	0	0	3	2	3	3	0	3	0	0	0	0	0	0	0	4	0	0	0	2	0	0	0	0	0	0	0	0	0	0	0	4	0	0	0	0	0	0	0	3	2	0	0	0	2	2	0	0	3	0	0	2	3	2	3	0	0	0	4	0	0	0	0	0	0	0	0	0	0	0	0	0	0	1	3	0	0	2	0	0	1	0	0	0	0	0	1	0	0	0	0	1	1	0	2	2	4	2	0	0	0	2	0	0	0	0	2	0	0	0	0	0	0	0	0	0	0	3	3	0	0	1	1	2	0	2	0	0	2	1	0	0	0	0	0	1	0	0	0	0	0	0	0	0	0	0	2	0	2	1	0	0	1	3	2	2	0	0	0	0	3	0	0	0	0	0	0	0	4	0	0	0	0	0	0	0	0	0	0	0	4	0	0	0	1	0	0	0	0	2	0	3	2	0	0	0	0	0	0	0	0	0	0	0	0	0	0	3	4	2	0	0	0	0	0	3	4	3	0	0	0	0	4	4	0	0	0	0	0	2	0	0	4	0	2	3	0	4	0	0	0	0	0	2	0	0	0	3	0	0	2	0	3	0	0	0	4	0	0	0	0	0	3	0	4	0	0	0	0	0	0	2	1	0	0	0	1	0	0	0	0	0	0	0	3	0	3	0	0	0	2	0	0	2	0	0	0	0	0	0	0	0	0	0	2	0	0	0	0	3	0	0	0	0	0	0	0	0	0	0	3	2	0	0	0	0	0	0	0	0	0	1	0	3	3	3	0	0	0	0	0	0	0	0	4	0	0	0	0	0	0	0	0	3	0	0	0	0	0	0	0	0	0	1	1	0	0	3	0	4	0	2	0	0	0	3	3	0	0	0	1	0	0	0	1	2	0	0	0	0	4	0	4	0	0	2	3	0	0	2	0	0	2	0	0	3	0	0	0	0	0	3	1	0	0	0	0	0	0	1	0	0	4	0	0	0	0	0	0	0	0	0	0	0	0	0	0	3	0	0	3	0	2	0	0	1	0	0	0	0	2	0	0	4	0	0	0	3	0	2	0	2	3	0	0	0	0	1	0	0	0	3	0	0	0	0	2	3	0	2	0	0	0	0	0	3	0	0	0	2	4	0	0	0	4	1	3	0	0	1	0	0	0	3	0	0	0	0	0	0	0	4	0	0	1	0	0	0	0	0	0	0	1	0	0	4	1	0	0	0	0	2	0	0	0	0	0	0	0	3	0	3	0	3	0	4	0	0	0	0	3	3	4	0	0	0	3	0	0	3	0	0	0	0	2	1	0	0	0	0	0	0	0	0	0	2	0	4	3	0	0	0	2	0	0	0	0	0	4	0	2	0	3	0	1	3	0	0	0	0	0	1	0	0	0	0	2	0	0	0	2	2	0	0	1	0	0	0	4	0	0	0	3	0	0	0	4	2	3	0	0	0	0	1	0	0	0	2	0	0	0	1	2	0	0	0	3	0	0	0	1	0	0	3	0	0	2	0	4	0	3	0	0	0	3	0	0	0	0	0	0	2	1	2	0	0	0	0	1	3	0	0	3	0	0	0	0	0	0	0	0	0	2	0	0	1	0	0	0	0	0	0	0	0	0	0	0	0	0	0	0	3	0	0	0	1	0	0	0	3	2	0	0	0	3	0	0	0	0	0	0	2	0	0	1	3	0	0	0	0	0	0	0	3	3	2	0	0	0	0	2	0	0	0	3	0	2	0	0	0	0	0	0	0	0	2	0	0	0	0	0	1	0	0	0	2	0	0	0	0	3	0	0	0	2	0	0	1	0	2	0	0	0	2	1	1	2	0	2	2	0	0	0	4	2	0	0	0	0	0	3	2	0	0	0	0	0	0	0	0	4	0	2	0	0	3	0	0	0	0	0	4	0	4	0	0	0	0	0	2	0	0	0	3	0	0	0	1	0	0	0	0	0	0	0	0	0	0	0	0	0	4	0	1	1	0	0	0	0	0	0	0	0	0	3	3	4	2	1	1	0	0	0	0	0	0	0	0	0	0	0	0	0	4	0	0	3	1	1	0	3	2	0	0	2	3	0	2	3	2	0	0	0	0	0	0	2	0	0	0	0	0	0	0	0	0	0	0	0	0	3	0	2	2	0	0	0	3	0	0	1	0	0	0	2	0	0	1	0	1	1	3	0	2	0	0	0	4	2	0	0	0	3	0	0	0	2	0	0	0	0	0	3	0	0	2	0	0	3	0	3	3	0	0	0	3	2	2	3	0	0	0	0	2	0	0	0	0	1	3	0	0	0	3	0	0	0	2	0	2	0	0	1	0	0	0	0	0	0	0	0	2	0	0	1	4	0	4	3	0	0	1	0	0	1	1	3	3	3	0	0	0	0	0	0	0	0	0	0	0	0	2	0	0	0	0	0	0	0	3	1	0	2	0	0	0	3	0	0	0	3	0	0	1	3	2	2	1	0	0	4	0	1	0	0	0	2	0	3	0	0	0	2	0	0	0	0	0	0	3	0	2	0	4	2	4	0	3	1	2	3	3	0	0	0	0	0	0	0	0	0	0	0	2	0	0	0	0	0	3	0	0	0	0	0	0	0	3	0	2	0	0	0	2	0	2	0	0	2	0	0	0	0	3	2	0	0	3	1	1	2	1	0	4	0	0	0	0	3	3	0	0	2	0	0	0	3	0	3	0	0	0	0	0	0	0	0	0	0	0	0	0	0	0	0	3	3	0	0	0	2	0	1	0	0	0	0	0	0	0	0	0	2	0	0	3	1	1	0	2	0	0	0	0	0	0	0	0	0	3	0	3	1	0	0	0	0	0	0	0	2	0	0	0	0	0	0	0	1	0	0	0	0	0	0	0	1	0	0	0	0	0	2	0	0	0	2	0	3	0	0	1	0	0	0	0	0	0	0	0	0	0	0	0	1	0	4	0	0	0	1	3	0	3	0	2	1	0	0	0	0	3	0	2	0	3	0	0	1	0	0	0	4	0	0	0	0	0	0	0	0	0	0	0	0	1	0	0	0	0	0	0	0	1	0	0	0	2	1	0	0	0	0	0	2	0	0	0	0	0	0	0	0	0	1	0	0	0	0	0	0	0	3	0	0	0	0	3	1	4	0	2	0	0	0	2	0	0	2	0	0	0	1	3	3	0	0	0	0	0	0	0	4	0	0	2	1	0	0	2	4	0	0	0	3	0	0	0	0	0	0	2	0	0	0	0	0	0	0	2	0	4	0	2	3	0	0	0	0	0	0	0	1	0	0	0	2	0	0	3	0	0	0	0	0	0	2	4	0	0	0	0	0	0	0	2	0	3	0	0	0	0	3	2	0	0	0	0	1	0	0	0	3	0	0	0	0	0	0	0	0	0	0	0	1	0	0	0	0	0	0	0	4	0	0	2	4	0	0	0	0	3	0	3	2	3	0	0	0	0	0	0	0	0	0	0	0	0	0	0	0	3	2	0	0	0	3	2	0	0	0	0	0	0	0	0	0	0	3	0	0	3	0	0	3	2	0	0	0	0	4	0	0	0	0	0	4	2	0	4	0	0	0	0	3	3	0	0	0	0	0	0	0	0	0	4	0	0	0	0	0	0	0	0	2	3	1	0	0	0	2	0	0	2	0	4	2	0	0	0	0	0	0	3	0	2	0	0	0	0	0	0	2	0	0	0	2	0	0	2	0	0	2	0	0	0	3	0	2	0	0	4	0	0	0	0	0	0	2	0	0	0	0	0	0	0	0	2	0	3	0	0	0	0	0	0	0	0	0	0	2	2	2	0	0	0	0	0	0	1	0	1	0	0	0	0	4	0	3	0	0	0	0	0	0	0	0	2	0	0	2	2	0	0	0	0	0	0	4	0	2	0	4	1	0	0	0	1	0	4	0	0	0	0	0	0	0	2	0	0	3	2	3	0	0	3	2	4	0	0	3	0	0	0	0	0	0	2	3	0	2	3	0	0	0	3	0	0	0	0	0	0	0	0	0	0	0	0	0	0	2	0	0	0	0	4	3	0	0	3	0	0	0	4	0	0	0	0	0	0	2	0	1	4	1	0	0	0	0	0	1	0	0	3	0	0	0	2	0	0	0	1	4	1	0	0	0	0	0	0	2	3	0	0	0	0	0	0	2	0	2	0	0	4	0	0	2	3	0	1	0	0	0	4	0	0	0	0	0	0	0	0	0	0	0	3	0	0	2	0	2	2	0	0	0	1	0	0	0	0	4	0	2	3	0	0	0	0	2	0	0	0	3	0	0	0	0	0	0	3	0	0	2	0	0	1	0	0	0	0	0	0	3	2	0	0	0	3	0	0	0	0	0	3	0	0	0	0	0	0	0	0	2	0	0	0	0	4	0	0	0	0	0	0	0	3	0	0	2	0	0	0	0	2	0	0	0	0	1	0	0	0	0	0	0	0	1	0	4	0	0	0	4	0	3	0	0	0	0	0	0	0	0	0	0	0	0	0	0	0	2	0	0	0	0	0	0	0	2	0	0	3	0	0	0	0	3	0	0	0	0	0	0	0	3	3	0	2	0	0	0	0	0	0	0	0	2	0	3	0	0	4	0	0	0	0	0	1	0	0	0	0	0	0	0	0	0	3	2	2	2	0	0	3	0	0	0	0	0	1	0	0	0	0	3	0	0	0	0	3	0	3	2	0	0	2	3	0	0	0	0	0	1	0	0	0	3	0	2	0	4	3	0	0	0	0	0	1	0	0	0	0	0	3	0	0	0	0	2	0	2	0	0	1	2	3	0	0	0	0	0	3	1	2	0	0	3	3	3	0	0	0	3	0	0	3	0	0	0	0	0	0	1	0	0	0	0	0	0	0	0	1	0	0	2	0	2	0	0	2	0	0	2	0	0	0	1	0	0	0	0	0	0	0	0	0	0	0	0	0	0	0	0	0	4	3	0	0	0	3	4	0	0	1	0	0	3	0	4	2	0	0	0	0	0	0	4	0	3	0	0	0	0	0	3	0	0	1	3	0	0	0	0	0	0	0	1	0	0	4	0	0	1	0	0	0	0	0	0	0	0	0	0	0	0	0	0	0	0	0	0	0	0	0	0	0	0	0	0	0	3	0	0	0	0	0	0	0	2	0	0	0	0	0	0	0	0	0	0	0	0	3	0	0	0	0	0	0	0	0	0	0	0	0	0	3	0	0	0	0	4	0	0	0	2	0	0	0	2	0	0	0	0	0	1	0	0	3	4	0	0	2	0	0	0	0	3	0	0	0	0	0	0	0	0	0	0	0	3	0	0	0	0	0	0	4	3	0	4	3	0	3	0	0	2	0	0	0	0	0	3	0	0	2	4	3	0	0	0	0	3	0	0	0	3	0	0	0	3	0	0	0	0	0	1	3	2	3	0	2	4	1	0	0	0	0	0	0	4	0	0	0	0	0	3	0	3	0	0	0	0	2	0	4	0	0	0	0	3	2	2	0	0	0	0	3	3	4	0	0	0	0	0	0	3	0	2	0	3	0	0	0	0	0	0	0	0	1	4	0	0	0	0	4	0	0	0	3	4	0	0	0	0	0	0	0	0	0	3	2	3	2	0	0	0	0	0	0	1	0	0	2	0	1	0	0	1	3	0	3	0	0	0	0	0	1	0	3	0	3	0	3	3	0	0	0	0	2	0	0	4	0	0	0	0	0	3	0	0	3	0	0	2	1	0	0	3	0	0	0	0	0	0	0	0	0	0	0	0	4	4	0	0	0	0	0	0	0	0	4	0	2	0	0	0	0	0	0	0	0	0	0	0	0	0	2	0	0	0	0	0	0	2	3	0	0	0	0	0	0	0	0	3	0	0	2	0	0	0	0	0	0	0	0	0	0	0	0	0	3	0	0	0	0	0	0	3	0	0	0	1	0	4	1	0	2	1	1	0	2	4	0	0	0	0	1	0	0	0	2	0	0	0	0	0	0	2	0	0	0	0	0	0	0	0	0	0	0	0	0	2	0	0	0	0	0	0	0	0	0	0	1	2	0	0	0	0	0	4	0	0	0	2	0	0	0	0	3	0	3	0	0	0	0	0	0	0	0	0	0	0	0	0	0	0	0	0	0	0	0	0	0	0	3	0	0	0	0	0	0	0	0	4	4	4	0	2	0	0	0	0	0	0	0	0	2	3	0	0	0	2	0	0	0	0	0	0	0	0	2	1	2	0	0	0	4	0	0	0	0	0	0	2	0	0	0	0	2	0	4	0	0	0	0	0	3	3	0	0	0	3	0	0	0	2	0	0	0	0	0	0	0	1	0	2	0	0	0	0	0	0	0	0	0	0	0	0	2	0	0	0	0	1	0	3	4	0	0	0	0	0	0	0	0	0	2	0	0	0	3	0	3	0	3	3	0	2	0	0	0	0	0	0	0	0	4	2	0	0	0	2	0	0	0	0	0	0	0	0	0	0	1	0	0	0	0	0	2	0	0	4	1	4	0	4	2	0	0	2	1	1	0	0	0	0	1	0	0	0	0	0	0	2	0	0	0	0	2	3	0	3	0	3	3	4	0	0	0	0	0	0	0	0	0	0	0	1	1	0	4	0	0	0	0	0	2	0	2	0	0	0	0	0	0	0	0	0	0	1	0	3	0	4	3	0	0	0	0	2	0	2	0	0	0	0	1	0	0	4	0	0	0	3	0	0	0	0	0	3	0	0	0	2	3	0	0	0	0	0	0	0	0	0	0	0	0	0	0	0	0	0	0	2	2	0	0	0	0	0	2	0	0	0	3	0	2	0	3	3	0	0	0	0	0	0	0	0	0	2	0	2	0	0	0	2	0	0	3	1	0	4	3	2	3	0	0	4	0	0	0	3	0	0	1	0	2	2	3	0	0	0	0	0	0	0	0	0	1	0	0	0	2	0	3	0	0	0	1	0	0	2	0	0	0	3	0	0	0	0	0	0	0	0	0	0	0	0	0	3	0	0	3	3	0	4	0	0	0	0	0	3	4	0	0	0	0	0	0	0	0	0	0	0	0	3	0	0	0	0	3	0	0	1	0	0	0	0	3	0	0	3	0	4	0	0	0	3	1	0	0	0	0	0	0	0	0	0	1	0	0	0	3	0	3	0	2	0	0	0	0	0	2	0	0	4	0	0	0	0	0	0	0	0	0	3	0	0	3	0	0	0	0	0	0	0	3	0	3	2	0	0	2	0	3	0	0	0	0	0	0	0	0	2	3	2	0	0	0	2	0	0	0	3	0	0	3	0	0	0	2	0	0	0	0	0	0	0	0	0	0	0	0	0	0	3	1	4	0	0	0	0	0	0	2	0	0	0	0	0	0	0	2	2	0	0	1	3	2	0	0	0	2	0	0	0	0	0	0	0	0	0	0	0	0	2	3	3	0	3	0	3	0	0	0	0	0	0	2	0	0	0	0	0	0	0	0	0	0	0	1	0	0	0	3	0	0	0	2	2	0	0	0	0	0	0	1	0	0	0	2	0	2	2	0	0	3	0	0	0	0	2	3	0	2	4	2	3	0	0	0	0	0	0	0	0	0	0	0	0	1	3	0	0	1	2	2	0	0	0	0	0	0	4	0	0	3	0	4	0	0	0	0	1	0	0	0	0	0	0	0	0	0	3	0	0	0	1	0	2	0	0	0	1	0	0	0	0	0	0	0	0	2	3	0	1	0	2	0	0	3	0	0	0	0	0	0	0	0	0	0	0	1	2	0	3	0	3	1	0	0	0	3	0	0	0	2	0	3	0	3	1	0	0	0	0	0	0	0	0	4	0	0	0	0	0	2	3	0	4	4	0	0	0	3	1	4	4	0	0	0	0	0	0	3	0	0	0	0	2	0	0	0	0	0	2	0	0	3	0	0	0	0	4	0	0	0	0	0	0	0	0	0	0	0	0	0	0	0	0	0	0	0	0	0	0	0	3	3	0	0	2	0	0	0	0	4	0	0	0	1	0	0	0	0	0	0	0	0	0	0	0	0	0	0	0	0	0	0	3	0	0	0	0	3	0	2	2	0	3	1	0	0	0	0	0	0	0	0	0	0	2	0	0	0	0	2	0	3	0	0	0	4	4	4	0	0	0	0	0	2	0	0	0	0	0	0	0	0	0	0	0	0	0	0	4	0	0	0	0	2	0	0	0	4	0	0	0	0	4	0	0	0	0	3	0	0	0	0	4	3	0	2	0	1	0	2	0	0	0	0	0	4	3	4	0	0	0	1	1	3	0	0	0	0	2	1	0	0	0	0	2	1	0	2	0	0	0	0	0	2	0	0	0	0	0	0	0	0	3	0	0	0	0	0	0	0	1	0	0	0	0	0	0	2	0	0	1	0	4	0	0	2	0	0	0	4	3	0	3	0	1	1	2	0	0	0	0	0	0	3	0	0	3	0	0	0	0	0	0	0	0	0	0	0	0	4	0	0	0	0	3	0	0	0	0	0	0	1	3	0	0	0	0	0	2	0	0	0	0	0	0	0	0	0	0	0	0	0	0	1	0	3	0	3	3	4	0	0	0	0	0	4	0	0	0	0	0	0	0	0	3	0	0	3	0	2	0	0	0	0	3	0	0	0	0	4	2	0	0	0	0	3	1	0	0	4	0	0	0	0	0	0	0	0	0	0	0	0	0	2	0	0	0	0	3	0	0	0	0	0	0	0	1	0	0	0	3	0	0	0	0	0	0	0	3	4	0	3	0	0	0	0	0	3	0	0	0	3	0	0	3	0	0	0	0	3	0	0	0	0	0	0	2	0	2	0	0	0	0	0	2	0	0	0	0	0	0	0	1	4	0	0	2	0	0	0	0	0	1	0	2	0	0	0	0	0	0	0	0	0	2	3	0	0	0	0	0	0	0	0	0	0	0	0	0	2	0	0	0	2	2	0	0	0	3	0	0	0	0	0	0	0	2	0	0	0	1	0	0	3	0	2	0	0	0	3	0	0	2	0	3	0	0	0	0	1	1	0	0	0	3	0	0	0	0	4	0	0	1	2	3	0	0	0	0	0	0	0	0	0	0	2	0	4	0	3	0	0	2	0	0	0	2	0	0	0	0	0	0	0	0	0	0	0	0	0	0	0	0	0	4	0	0	0	0	0	0	0	0	3	0	0	0	0	0	0	0	2	0	0	0	4	0	0	0	0	4	0	0	0	0	0	0	3	1	0	0	0	0	0	0	0	0	0	0	0	0	0	0	0	2	0	0	0	0	1	0	0	0	0	3	0	0	0	0	0	0	3	0	3	0	0	0	2	0	0	2	0	2	3	0	0	0	2	0	0	0	0	0	0	0	0	0	3	0	0	0	0	0	4	2	0	0	0	0	1	2	0	3	0	3	0	0	0	3	4	1	3	0	0	0	3	0	0	0	0	0	0	2	0	2	3	0	0	0	1	0	0	0	0	0	3	1	3	0	0	0	0	0	0	0	0	3	0	0	0	0	0	0	0	2	0	0	1	0	4	0	3	0	0	0	2	3	0	2	0	0	3	2	0	0	0	0	3	2	1	0	2	0	0	0	0	3	0	0	0	0	0	0	0	0	0	0	0	0	3	0	4	0	0	0	1	0	4	0	0	3	1	0	0	0	0	0	0	0	0	0	0	0	0	0	0	0	1	0	0	0	1	0	0	0	0	2	0	0	4	0	0	0	0	0	0	3	0	0	0	0	0	0	3	0	1	0	0	0	0	0	0	0	0	0	0	0	0	0	2	0	0	0	0	0	2	0	0	0	0	0	0	0	0	0	1	0	0	3	0	0	0	0	3	0	0	0	1	0	0	0	2	0	0	2	0	0	0	0	0	0	0	1	0	0	0	0	0	0	0	0	0	3	0	0	0	0	0	0	0	0	0	0	0	3	0	0	0	0	0	0	0	0	0	0	0	2	0	3	0	2	0	0	0	0	3	2	3	3	0	0	2	3	0	0	0	0	2	0	3	0	0	0	0	0	0	0	0	2	4	0	0	0	0	0	0	1	0	3	0	0	0	0	3	0	0	2	0	1	0	0	0	2	3	0	0	0	0	2	0	0	0	0	1	0	3	0	0	0	0	0	4	0	2	0	0	0	2	2	0	0	0	3	2	0	1	0	2	0	0	0	0	0	3	0	2	0	0	0	0	3	0	0	0	0	0	2	0	0	0	0	0	2	0	0	0	0	0	0	4	0	3	0	0	0	0	0	0	0	1	0	0	0	0	0	0	0	0	0	0	2	0	0	3	0	0	0	2	3	0	0	3	4	0	0	0	0	2	2	0	3	0	0	4	0	0	1	1	0	0	0	0	2	0	0	0	3	0	0	3	0	0	0	0	0	0	0	1	0	0	0	0	0	0	0	0	0	1	0	0	0	0	0	1	0	0	0	3	3	0	3	3	0	0	0	0	0	0	0	3	0	3	4	0	1	0	1	0	0	0	2	0	0	0	0	1	0	1	0	0	0	2	0	0	0	3	0	0	0	0	0	0	0	0	0	3	4	0	0	4	0	0	0	0	0	0	0	0	3	0	0	0	3	0	0	0	0	0	0	0	0	0	0	3	0	0	0	0	3	0	0	0	0	1	2	0	0	0	0	0	2	0	3	2	0	0	0	4	0	0	0	0	0	0	0	0	2	0	0	0	0	0	0	0	0	3	0	0	0	0	0	0	4	2	0	2	0	0	0	0	0	0	0	0	2	0	0	3	0	0	0	2	4	0	0	0	1	0	0	2	0	0	0	0	0	0	3	4	0	0	0	0	0	0	0	0	3	3	0	3	2	3	3	2	0	0	0	0	0	0	0	3	2	3	0	0	0	0	0	3	0	0	0	0	0	0	2	3	1	0	0	0	0	4	0	4	0	0	0	4	0	0	1	0	0	0	0	0	3	2	2	0	0	0	0	0	0	2	0	0	0	0	1	0	0	0	0	0	0	0	0	3	4	0	0	0	0	4	0	0	3	0	2	0	2	0	0	2	4	0	0	0	0	2	0	0	0	0	0	0	0	0	0	0	0	0	0	0	0	0	0	0	0	0	0	0	3	1	0	0	0	0	0	0	0	0	0	0	0	0	0	2	0	0	0	0	0	0	3	2	3	0	0	0	0	0	3	0	0	0	3	0	2	0	0	0	0	0	0	0	3	0	0	0	0	0	2	3	3	3	0	0	0	0	0	0	0	3	2	0	0	0	0	2	3	0	4	0	0	1	0	0	0	0	4	1	0	0	0	0	0	0	0	2	2	0	0	0	0	0	3	3	0	0	0	0	2	0	1	3	0	0	1	0	0	2	0	4	3	2	0	0	0	0	2	0	0	0	1	4	0	0	0	1	0	0	0	4	4	0	0	0	0	0	0	0	0	0	2	0	0	0	2	0	1	3	4	3	2	2	0	0	2	0	1	0	0	4	0	4	2	2	1	0	0	2	0	0	0	0	0	2	0	0	3	0	0	0	3	0	0	0	0	0	0	0	0	0	1	4	0	0	0	2	0	0	0	0	0	0	0	0	3	0	1	2	0	0	2	0	3	0	0	0	0	0	0	0	0	0	0	0	0	0	4	0	4	3	2	0	0	0	0	0	0	0	0	0	0	4	0	2	0	0	1	3	2	0	0	1	0	3	0	2	0	0	4	0	3	0	3	2	0	0	0	0	0	0	0	0	0	0	1	0	0	0	0	4	0	3	0	3	4	0	0	3	0	2	0	0	4	0	0	4	2	0	0	0	0	0	0	0	3	0	0	1	4	0	0	1	3	0	4	0	2	0	0	0	0	0	0	2	0	0	2	3	0	3	0	1	0	0	0	0	0	0	0	1	0	2	0	0	1	0	0	0	0	0	0	0	0	0	0	0	2	2	1	2	0	0	2	0	0	3	0	4	0	4	0	0	0	0	0	0	0	0	0	0	0	0	0	0	0	0	0	0	0	0	4	0	0	0	0	0	0	0	0	0	3	0	0	1	2	0	0	0	4	0	3	0	0	0	0	3	0	4	0	0	0	2	0	0	0	0	0	0	0	0	0	0	0	0	0	0	4	0	0	0	0	0	0	0	0	0	0	0	0	0	0	0	2	0	0	0	0	0	2	2	3	2	0	1	0	0	1	3	0	0	2	1	0	0	2	0	2	0	3	0	0	3	0	0	0	1	2	0	0	0	0	0	0	0	0	0	1	0	0	0	0	0	0	0	0	0	1	4	0	0	3	0	0	0	0	0	0	0	0	3	0	0	1	0	3	0	0	1	0	0	1	4	0	0	0	0	0	0	0	2	2	0	0	0	4	0	4	3	0	0	3	0	1	0	0	0	0	3	0	1	3	1	0	0	0	0	0	0	0	0	0	0	4	3	0	0	0	1	0	0	0	1	0	0	0	0	1	0	0	0	0	0	2	0	0	0	0	0	0	0	0	0	2	0	2	0	0	0	0	0	1	0	0	0	0	3	0	3	3	0	0	0	0	2	0	3	0	0	1	3	0	3	0	0	2	0	0	0	0	0	0	0	0	0	0	3	0	0	0	0	0	0	1	0	0	0	0	0	0	3	0	0	1	0	0	1	4	3	3	0	0	0	1	3	0	0	0	0	2	0	0	0	0	0	4	0	3	0	0	0	0	2	0	0	0	3	0	0	4	0	1	0	0	0	0	0	0	0	0	1	0	0	0	0	0	0	0	0	0	0	0	0	0	0	0	0	0	0	1	0	0	0	0	1	1	0	0	0	0	3	0	0	0	0	0	1	0	0	0	2	0	0	0	0	0	3	0	3	2	0	0	0	2	4	0	0	0	0	3	0	0	0	0	0	0	0	0	3	3	3	0	2	0	1	0	0	0	0	0	0	0	0	0	0	2	3	0	0	0	0	0	1	2	2	0	2	0	1	2	1	0	3	0	0	3	0	0	0	0	0	0	0	0	0	3	0	0	0	2	0	2	0	0	2	0	0	2	0	0	3	0	4	0	0	0	0	0	0	0	0	0	0	1	3	0	0	0	0	0	4	0	0	0	3	0	0	0	2	0	0	2	0	2	0	3	0	0	3	0	0	0	0	1	0	0	3	0	0	4	0	4	0	0	0	0	2	0	3	0	0	0	0	0	0	0	2	3	0	0	0	4	0	0	0	0	0	0	2	0	0	0	0	1	0	0	3	0	4	4	0	0	0	3	4	0	0	0	0	0	2	0	0	3	0	3	0	0	0	0	1	0	0	0	0	0	0	0	0	0	0	0	1	3	0	0	0	0	4	0	3	0	0	2	0	0	2	0	0	3	1	0	3	1	0	0	0	0	0	2	0	4	0	0	0	0	1	3	0	0	0	0	0	1	0	1	0	1	0	0	3	2	0	0	0	0	0	0	0	0	2	3	0	0	0	0	0	0	1	0	3	4	0	3	2	0	0	3	0	0	0	0	0	0	0	0	0	0	0	0	0	0	0	1	0	2	1	0	4	0	2	0	0	0	0	1	0	0	3	0	0	0	2	2	0	0	0	0	0	0	0	0	4	1	0	0	0	0	0	0	3	0	0	0	0	0	2	0	0	0	3	0	0	3	3	2	0	0	1	0	0	0	0	0	0	0	0	3	4	0	3	1	0	2	0	2	3	0	1	0	0	0	3	0	1	0	0	0	0	2	4	0	0	0	0	0	0	0	3	0	3	3	0	0	0	0	2	0	0	3	0	0	1	0	0	3	0	2	0	2	0	2	0	3	0	0	0	1	4	0	4	0	0	0	0	0	0	0	3	0	0	0	0	0	0	0	0	0	0	2	2	0	3	0	0	0	0	0	0	0	0	0	0	3	0	0	3	0	3	0	2	0	0	0	0	0	0	0	0	0	0	0	0	4	0	0	0	0	0	0	0	0	1	0	3	0	0	0	2	0	0	0	0	0	0	0	0	0	0	0	0	0	0	0	0	0	2	0	0	0	0	2	0	2	0	2	0	0	0	0	0	0	0	0	0	0	4	0	0	0	0	4	0	0	3	0	0	0	4	4	0	0	0	2	0	2	0	3	0	0	0	2	0	0	0	0	0	0	0	0	0	2	0	3	1	0	0	0	1	0	0	0	0	1	0	0	0	3	0	0	0	3	0	0	0	0	0	0	0	0	0	0	0	0	2	0	0	0	0	3	0	0	0	0	0	0	0	0	0	0	0	0	0	0	1	0	0	1	0	0	0	0	0	0	0	3	0	0	0	3	0	0	0	3	0	0	3	0	2	0	0	0	0	0	0	0	0	0	0	2	0	2	0	0	1	0	0	3	0	0	0	0	2	0	4	0	0	2	0	0	4	0	0	0	0	0	0	2	2	0	1	4	0	0	2	0	0	0	0	2	0	0	0	0	0	0	0	3	2	0	4	0	0	0	0	0	0	0	0	1	3	4	1	0	0	0	1	0	0	0	2	0	0	0	0	3	0	2	2	0	1	0	0	0	3	3	3	0	3	3	0	0	2	2	0	0	0	0	0	0	3	0	1	3	3	0	0	0	0	0	0	0	0	0	0	0	0	3	0	0	0	2	1	0	0	0	3	4	0	0	0	0	1	0	0	0	0	0	0	4	0	1	0	0	0	2	0	0	0	0	0	0	2	3	0	0	3	2	0	4	0	3	0	0	0	0	0	0	0	0	0	2	3	2	0	0	0	2	0	0	0	0	0	4	1	2	2	1	0	3	0	0	0	2	0	2	0	0	0	0	0	3	0	0	0	0	1	0	0	0	0	0	0	3	0	0	4	0	1	0	2	0	0	0	0	0	0	2	0	3	0	3	0	0	0	1	0	0	0	0	0	2	3	0	0	0	0	0	0	2	2	1	0	0	2	0	0	0	0	0	0	0	0	0	0	3	2	0	2	0	2	0	3	0	2	0	0	0	2	0	3	0	0	2	0	0	3	0	0	0	0	0	0	0	0	0	0	0	0	0	0	0	0	3	0	0	4	3	3	2	3	2	0	0	0	0	0	4	0	0	0	0	2	3	0	0	0	0	3	0	0	0	0	0	0	0	0	0	3	0	0	0	0	0	4	0	0	0	0	2	2	3	0	0	2	0	0	0	0	0	0	0	0	2	0	0	0	3	1	0	0	0	0	0	3	0	0	3	0	0	0	0	0	0	0	0	0	1	0	0	0	2	0	2	0	0	2	0	2	0	0	0	0	3	0	0	0	0	0	0	0	0	0	0	0	0	0	0	3	0	0	2	2	0	1	1	0	3	1	2	0	0	0	0	0	0	1	0	0	0	0	2	0	0	0	1	0	0	0	0	3	0	0	0	3	2	0	1	0	0	0	0	0	0	0	0	0	0	0	0	3	0	0	0	2	0	0	3	0	0	0	0	0	2	3	0	0	3	0	1	0	0	0	0	0	3	2	0	0	0	2	0	0	3	0	0	3	4	0	0	0	0	0	2	0	0	0	0	3	3	1	0	0	0	0	1	1	0	1	0	4	0	0	0	3	2	0	0	1	0	0	0	0	0	0	0	0	0	0	3	0	0	3	0	0	0	0	0	0	0	0	0	4	2	0	0	0	4	0	0	2	0	0	0	0	0	1	0	3	0	4	2	0	0	1	0	0	3	0	0	0	2	1	0	0	0	2	0	0	0	2	0	0	0	4	0	3	0	2	1	2	4	0	0	2	0	0	0	0	3	0	0	2	0	1	0	0	3	0	3	0	3	0	0	0	0	0	0	4	0	0	0	0	0	0	4	0	0	0	0	0	4	1	0	0	0	0	0	0	0	0	0	2	1	0	0	2	4	0	0	0	1	0	0	0	0	0	0	2	0	0	0	0	0	3	0	0	4	0	1	0	2	0	0	0	0	0	3	0	3	0	0	3	0	3	0	0	0	0	0	0	2	2	0	0	0	3	0	0	0	0	2	0	3	0	0	4	0	0	0	0	4	0	2	2	0	1	0	2	3	1	0	0	0	2	0	0	0	3	3	2	0	0	3	0	3	4	0	0	0	0	0	0	1	3	2	2	0	0	0	0	0	0	0	1	0	0	0	0	3	0	0	0	3	0	4	0	3	2	1	1	1	3	0	0	0	0	0	0	0	0	0	0	0	3	0	0	0	2	0	0	1	0	0	0	0	0	0	0	0	3	0	0	1	0	2	0	0	3	3	0	0	0	2	0	0	0	0	0	0	0	0	0	2	0	0	0	0	3	0	3	3	0	2	0	0	0	0	0	0	3	0	0	0	4	0	0	0	0	3	0	0	0	0	0	0	0	0	0	0	0	0	0	0	0	0	1	4	0	0	0	2	0	0	4	0	1	3	0	0	0	3	0	2	0	0	0	3	0	0	0	2	4	0	1	0	0	0	0	0	0	0	0	0	0	2	0	0	0	2	1	3	0	0	2	1	0	0	0	0	0	0	0	3	0	0	0	0	4	0	0	2	0	0	0	0	0	0	0	0	0	0	0	3	1	0	0	0	0	0	2	0	0	0	2	0	0	2	0	0	1	2	0	0	0	0	0	0	0	2	0	0	0	0	3	0	2	0	0	0	0	0	0	0	0	3	0	3	0	0	0	0	0	2	0	3	0	0	0	0	0	3	3	0	0	0	0	0	0	3	0	0	3	1	0	0	0	3	0	2	0	0	0	0	0	0	4	0	0	0	0	0	0	2	0	4	0	0	0	0	3	1	0	0	0	2	0	0	0	0	0	0	0	0	0	0	4	3	2	0	0	0	3	0	0	0	2	0	0	0	2	0	0	0	0	0	0	0	3	0	0	0	0	4	0	1	3	2	0	2	2	0	0	0	0	1	0	0	2	2	0	0	1	2	0	3	0	2	1	0	0	0	0	0	0	0	2	0	0	0	0	3	3	0	0	0	2	0	0	0	3	0	1	0	3	0	0	0	0	0	0	0	0	0	0	0	0	0	0	2	0	2	1	0	2	0	0	0	0	2	0	0	0	0	0	1	0	0	0	0	0	0	0	0	0	0	0	0	0	2	0	0	0	0	2	0	0	0	0	0	0	0	0	0	0	0	4	0	0	0	1	1	0	0	0	0	0	4	0	0	0	0	0	2	0	0	0	0	0	0	4	0	0	0	0	3	0	0	0	0	0	0	0	3	0	0	0	2	0	0	0	0	0	0	0	2	0	0	0	0	0	3	0	3	4	0	0	2	0	3	0	2	1	0	0	0	0	3	0	1	0	0	3	0	0	0	3	2	0	0	0	3	1	2	2	2	0	0	3	1	1	3	3	0	0	0	0	0	4	0	0	0	0	3	0	0	0	0	0	2	3	0	0	0	0	0	0	0	0	3	3	0	0	0	0	0	3	0	0	2	0	1	1	0	0	4	0	0	0	0	2	0	0	0	0	2	0	2	0	0	0	0	0	0	0	0	0	2	0	0	1	1	0	0	1	4	0	0	0	2	0	0	0	0	0	0	0	0	2	0	0	2	0	0	3	0	0	1	0	2	0	0	0	0	0	0	3	0	0	0	3	0	0	0	0	3	3	3	2	0	0	4	0	0	0	4	0	0	2	0	0	0	0	0	1	0	0	0	2	0	0	0	3	2	0	0	0	0	1	0	0	3	1	0	0	0	0	0	0	0	0	2	0	0	2	0	0	1	0	0	0	0	0	0	0	4	2	3	0	0	3	0	1	0	4	0	0	0	0	0	4	0	0	0	0	0	0	3	2	0	2	0	0	0	2	0	4	3	0	3	0	0	0	0	4	0	0	0	0	0	0	0	0	2	0	0	0	3	0	2	2	3	0	0	0	4	0	0	0	0	0	0	0	1	0	0	0	0	0	0	0	0	0	0	0	0	0	0	0	0	0	0	0	0	2	0	0	0	0	0	0	0	4	0	1	3	2	4	0	0	0	0	0	0	0	0	3	0	0	0	0	0	0	0	0	0	1	0	0	0	3	0	0	0	2	0	0	0	0	0	0	0	0	0	0	0	0	0	2	3	0	0	2	0	2	0	0	3	0	0	0	0	0	0	0	3	0	0	0	0	2	0	0	0	0	2	0	0	0	0	0	0	0	0	0	0	3	0	0	3	0	2	0	0	0	0	0	0	0	0	3	0	0	0	0	0	0	0	0	0	2	0	0	3	4	2	2	4	0	0	0	2	0	0	1	0	4	0	0	0	0	3	1	0	0	2	0	0	1	1	0	0	0	0	0	0	2	2	0	0	0	0	3	0	0	0	0	0	0	0	3	0	3	0	0	0	1	1	0	1	0	0	0	3	0	0	0	0	0	0	0	0	0	0	0	0	0	0	0	0	0	0	0	1	0	0	0	0	0	0	0	0	0	0	0	3	0	1	0	0	0	2	1	0	0	0	0	0	1	4	4	0	3	0	0	0	0	0	0	0	2	0	0	0	0	0	0	0	0	0	3	0	1	1	3	0	2	3	0	0	2	0	0	0	0	2	3	0	0	0	0	0	1	2	0	2	0	0	0	2	1	0	2	2	0	0	0	0	0	0	4	2	1	0	0	0	3	0	0	0	3	0	0	0	3	0	0	2	4	0	0	4	0	0	0	0	0	1	2	2	0	0	0	0	0	0	4	0	0	0	0	0	0	0	4	0	0	0	0	0	0	0	0	3	2	0	0	2	0	0	0	0	0	0	4	1	0	0	0	0	0	0	2	0	0	0	2	0	0	0	0	0	0	3	0	0	0	0	4	0	0	0	0	0	0	0	0	3	0	0	3	0	0	0	0	0	0	0	3	0	1	0	0	0	0	0	0	0	0	0	0	2	2	4	0	0	0	0	4	0	0	1	0	0	0	0	0	0	0	0	0	0	0	0	0	2	0	0	0	0	0	4	1	0	0	0	0	0	0	0	0	0	4	4	0	0	0	0	0	0	0	0	3	0	0	2	2	3	3	0	0	0	3	2	0	3	0	1	0	3	0	3	0	0	0	0	0	0	0	0	0	3	0	0	0	0	0	2	1	0	0	3	2	0	0	0	0	3	0	0	0	0	4	0	0	0	0	0	4	0	3	0	0	0	0	0	4	0	1	0	0	0	4	0	3	0	2	0	0	0	0	0	3	0	0	3	0	0	0	0	0	0	0	1	0	0	0	0	0	0	0	4	0	0	4	0	0	0	0	0	0	0	0	3	1	0	0	3	0	0	0	0	0	0	0	0	0	2	0	1	0	0	1	0	0	2	0	0	0	0	0	0	0	1	1	4	0	0	0	0	2	3	1	0	2	0	0	0	0	0	0	0	0	0	3	0	0	0	0	0	0	0	0	0	2	0	3	4	3	3	0	0	1	0	0	0	3	0	4	0	0	4	2	0	0	0	2	0	0	4	0	3	0	0	0	0	0	0	0	0	0	0	0	4	0	2	1	0	0	2	2	0	0	0	0	3	0	0	3	0	0	2	0	0	0	0	2	0	0	0	0	0	0	4	0	0	0	0	0	0	0	0	0	2	0	4	0	0	4	0	0	2	0	1	4	0	3	2	0	0	0	3	0	2	3	0	1	0	2	0	2	2	0	0	0	1	0	0	1	0	0	0	0	0	0	0	0	0	1	0	0	0	0	3	0	0	0	0	2	0	0	0	0	0	0	0	0	2	1	0	0	0	0	0	0	0	2	0	0	0	0	4	0	0	0	0	2	0	0	0	2	0	0	0	4	0	0	0	0	0	2	0	0	0	1	0	0	0	0	1	0	2	0	0	0	0	0	1	0	3	1	0	2	0	0	0	0	0	3	0	0	0	3	0	4	3	0	4	0	3	4	0	0	0	0	3	0	0	0	3	0	0	0	0	2	0	3	0	0	2	0	0	3	3	0	0	3	0	4	1	0	0	2	0	0	2	3	0	0	0	0	2	0	0	0	0	0	0	0	0	0	0	0	0	2	0	0	3	0	0	0	3	2	0	2	1	0	0	0	2	0	0	0	0	0	0	0	0	0	3	2	0	4	3	0	0	0	0	0	0	1	0	2	0	0	0	0	0	0	2	0	0	2	0	0	1	0	0	0	0	0	0	0	0	0	0	0	0	0	0	0	0	0	0	0	0	0	3	0	0	0	0	2	4	0	0	0	0	0	0	0	0	4	0	3	2	0	0	0	3	3	0	0	0	0	0	0	3	1	3	4	0	2	0	1	2	1	0	3	0	0	0	0	0	0	0	0	0	0	3	0	2	0	0	0	2	0	0	0	0	4	0	0	0	0	0	0	2	3	0	0	0	0	0	0	0	4	0	0	0	0	0	2	2	0	0	0	0	0	0	0	0	3	0	1	1	1	1	0	2	3	2	0	3	0	0	0	0	0	0	0	0	0	2	0	0	0	3	0	3	3	0	0	0	0	0	0	0	0	0	3	0	0	0	0	0	0	1	0	0	4	0	0	2	0	0	0	0	0	0	4	0	0	4	0	0	1	0	4	1	0	0	3	0	0	1	0	0	0	0	2	0	2	0	0	3	0	0	0	0	0	0	0	0	2	4	0	0	0	0	0	2	0	4	1	0	0	0	0	0	0	3	2	0	0	0	0	0	0	0	3	0	0	0	0	3	1	0	0	0	0	0	0	0	0	0	0	0	0	3	0	0	0	0	0	0	0	0	0	0	0	0	0	0	0	0	1	0	0	2	3	0	0	0	0	0	0	0	0	3	0	0	0	0	0	0	1	0	2	0	0	1	0	0	0	3	0	0	4	0	0	4	0	0	0	3	0	0	1	2	0	0	0	0	0	3	0	0	0	0	3	2	0	0	0	3	0	4	0	0	2	2	0	0	0	0	0	0	4	4	0	0	2	0	0	0	0	3	0	0	0	4	3	3	0	0	2	4	4	0	0	0	3	0	2	0	4	0	0	2	0	0	0	0	0	1	1	0	0	0	0	2	0	1	0	0	0	0	0	2	0	1	0	3	0	1	1	0	0	0	0	2	3	0	0	3	0	0	2	1	0	0	0	0	0	0	0	0	4	0	0	4	2	0	2	0	0	0	4	0	0	0	0	0	0	2	3	0	0	0	2	2	0	2	2	2	0	0	0	0	0	0	0	0	3	0	1	0	0	0	0	2	0	0	0	2	0	3	0	0	0	0	0	4	0	0	0	0	3	0	3	0	0	0	0	0	0	0	2	0	3	0	0	0	0	0	4	2	3	0	0	0	0	0	0	0	0	2	0	0	0	0	0	0	0	0	3	0	2	0	0	0	0	3	0	1	0	0	0	0	0	0	3	0	0	0	0	0	2	0	0	2	0	0	0	0	0	0	0	3	0	0	0	0	0	1	0	0	0	0	0	4	0	0	1	0	0	3	2	0	4	0	0	3	0	0	0	1	0	0	0	0	0	0	0	0	2	0	1	2	3	2	0	1	0	2	3	0	0	0	3	0	0	1	3	0	0	0	0	0	2	1	1	0	3	0	0	3	3	0	4	2	0	0	0	2	0	0	0	0	2	0	0	0	0	0	3	0	0	2	0	3	1	0	0	0	0	0	0	0	0	0	0	0	0	0	0	0	0	0	0	0	0	0	0	4	4	0	0	0	0	4	0	0	3	0	3	0	0	3	0	0	0	0	0	4	0	0	0	0	0	0	0	1	0	0	0	0	0	0	1	0	3	0	0	0	0	0	3	0	0	0	0	0	0	0	1	3	1	0	0	3	0	0	3	4	0	0	0	3	0	0	2	0	0	0	3	2	3	4	0	0	0	0	0	0	1	0	0	0	0	0	0	1	0	0	3	0	0	0	0	2	0	0	0	0	0	0	0	0	0	0	0	0	0	0	0	0	3	1	0	0	0	0	0	3	0	0	0	4	0	0	0	0	0	0	0	3	0	0	2	0	3	2	3	0	0	1	0	0	0	1	4	0	0	0	0	2	4	0	0	0	0	0	3	0	2	1	0	0	0	1	0	0	0	0	0	0	0	0	3	0	3	0	3	0	2	0	0	0	0	0	0	2	0	0	1	0	3	3	0	0	0	0	2	0	0	0	0	0	4	0	3	0	0	0	0	0	0	0	2	2	3	0	0	0	0	0	2	4	0	3	0	0	0	0	3	0	0	2	0	0	0	0	0	0	0	0	0	0	0	0	0	0	0	0	3	0	0	0	0	0	3	0	0	0	0	0	0	0	0	0	0	0	0	1	0	0	0	0	0	0	0	0	0	0	0	1	0	3	0	0	3	2	0	0	0	0	3	0	0	0	3	3	0	1	0	0	0	4	0	0	2	3	0	0	2	0	0	0	2	0	0	0	0	4	0	2	1	0	0	0	0	1	0	0	0	0	0	0	3	0	0	0	0	0	0	0	0	0	1	0	0	3	0	1	0	0	0	0	3	0	0	0	2	0	0	0	0	0	0	0	0	0	0	0	0	0	0	2	0	0	2	0	0	0	2	0	0	0	4	0	0	0	4	2	0	0	0	0	0	4	0	3	2	3	0	0	0	0	0	0	0	2	0	3	0	0	0	0	3	0	0	0	4	0	0	0	0	0	0	0	1	4	0	0	0	0	0	0	3	0	0	0	0	0	0	0	0	0	0	0	1	0	2	0	0	0	2	0	0	0	0	0	0	3	0	0	0	0	0	0	0	2	3	0	3	1	4	2	0	0	0	0	0	4	0	0	0	4	3	0	0	0	0	0	0	0	0	0	3	0	2	3	0	4	2	0	0	0	1	0	0	0	0	0	0	0	3	0	0	0	0	3	0	0	0	3	0	0	0	0	0	0	0	0	2	0	0	0	2	0	2	0	0	0	0	0	3	0	0	0	0	1	0	0	1	0	0	0	0	0	0	0	0	0	0	3	0	0	2	0	0	0	0	0	3	3	0	0	0	0	0	0	2	2	1	2	0	0	0	0	3	0	3	0	0	0	0	0	3	0	0	0	2	0	0	0	0	0	0	0	0	4	0	0	0	0	0	0	0	2	0	0	2	0	0	0	0	3	4	0	0	2	0	0	0	1	2	0	0	0	0	0	1	0	0	0	0	0	0	0	0	4	0	0	0	0	3	0	0	0	0	0	3	0	0	0	2	0	1	0	3	0	0	0	0	0	2	0	0	0	0	0	0	0	0	0	0	0	0	0	0	0	2	3	0	0	0	0	0	0	0	0	2	0	1	0	1	0	0	3	3	0	0	0	0	0	0	0	4	0	3	0	3	0	2	3	3	0	0	0	0	0	0	0	0	0	0	2	0	0	0	0	0	0	0	0	0	0	0	1	0	2	0	0	0	0	3	1	0	0	0	0	0	0	0	0	0	0	0	0	3	0	0	0	0	2	1	0	0	3	0	1	0	0	2	0	0	0	0	0	0	0	2	0	4	0	0	0	0	0	4	0	3	0	0	0	0	0	0	3	0	3	0	0	0	0	0	0	4	0	0	0	0	0	3	0	2	0	0	2	1	0	0	0	0	0	0	0	1	0	0	0	0	1	0	0	0	3	3	2	0	0	0	0	0	0	0	0	1	0	0	0	4	0	0	0	0	0	0	3	0	2	2	0	3	0	3	0	0	0	2	3	0	0	0	0	0	0	0	0	0	0	1	0	0	0	0	3	0	0	0	0	0	0	0	3	1	0	0	3	0	0	0	1	0	0	0	0	1	0	0	0	0	0	0	0	0	0	0	1	0	0	0	0	0	1	0	0	0	0	0	3	0	0	0	0	0	3	0	0	0	0	0	3	2	0	0	0	2	0	2	1	1	4	0	0	0	0	3	0	0	0	0	0	0	0	0	1	0	3	3	0	0	3	0	0	3	0	0	0	0	0	0	0	3	0	3	0	0	0	0	0	0	0	0	0	0	1	0	0	0	0	2	0	0	0	2	0	0	0	0	0	0	0	0	0	0	0	0	0	2	0	0	0	0	3	0	0	1	0	0	0	4	0	0	0	0	0	0	3	2	1	0	0	3	4	0	1	0	0	0	0	0	0	0	0	0	0	0	0	0	0	0	4	0	0	2	0	0	0	0	0	0	0	0	2	0	0	0	3	0	3	0	0	0	0	0	1	2	0	0	0	0	0	0	1	2	4	0	0	0	0	0	2	0	4	2	4	0	0	0	0	0	0	0	0	0	0	2	2	3	0	0	3	0	0	0	0	0	3	0	0	0	0	1	0	0	0	0	2	0	1	0	0	0	0	1	0	0	0	0	0	0	0	0	2	0	2	0	4	0	0	0	0	0	0	0	0	0	0	0	0	0	0	0	0	0	1	1	0	1	0	0	0	1	0	1	0	0	0	2	0	0	0	0	0	0	0	3	0	0	0	2	0	0	0	0	0	3	2	0	0	0	0	0	3	0	0	0	0	3	2	0	2	0	2	0	0	0	0	4	0	0	0	0	0	0	1	4	0	0	0	0	0	0	0	0	0	0	0	0	0	1	0	2	0	0	0	0	0	0	0	3	0	0	0	0	0	0	0	3	0	3	0	0	0	0	1	0	0	0	1	0	0	0	0	0	3	0	0	0	0	0	0	0	0	3	0	0	0	2	0	0	2	0	0	0	0	0	0	0	0	0	0	2	1	0	0	0	0	0	3	0	2	0	2	0	0	0	0	0	0	3	4	2	0	0	0	0	3	0	0	0	0	2	0	2	0	2	0	0	0	3	0	0	0	0	0	4	0	0	0	0	0	0	1	0	0	0	0	0	2	0	0	0	0	3	0	0	0	1	0	0	3	0	0	0	0	0	0	0	0	1	0	0	0	0	0	0	3	0	0	0	0	0	0	0	0	0	0	0	2	2	3	0	0	0	0	0	0	0	0	0	3	0	0	0	0	0	0	4	3	2	0	0	0	0	0	2	0	0	2	0	2	3	0	0	0	0	0	0	0	0	0	0	0	0	0	3	0	0	0	0	0	0	0	0	0	3	0	0	0	0	0	0	0	0	0	0	0	0	0	0	2	0	0	0	0	0	0	0	0	0	0	1	0	0	0	1	0	0	0	3	0	2	0	0	0	2	0	3	0	0	2	3	0	0	0	3	3	0	0	0	3	0	0	0	0	2	2	2	0	0	4	0	0	0	2	0	0	0	0	3	0	0	0	0	1	0	3	3	0	0	3	0	0	0	0	0	0	4	2	0	0	0	0	0	0	0	0	0	4	0	0	0	0	0	2	0	3	0	4	0	0	0	0	0	0	0	0	0	0	2	0	3	0	0	0	0	0	0	0	0	0	0	0	0	0	0	0	0	0	0	0	0	0	2	0	2	0	0	0	2	0	0	2	0	2	0	0	0	0	3	0	0	0	0	0	2	0	3	0	0	3	2	0	0	0	0	2	3	0	0	3	0	0	0	0	3	0	0	0	1	0	0	0	0	0	0	0	0	0	3	0	0	3	0	0	0	0	0	2	0	1	0	1	0	0	0	0	0	2	4	0	0	4	0	0	4	0	2	0	3	0	3	0	0	0	2	0	0	1	4	0	2	0	0	0	0	0	0	0	2	0	0	0	0	0	0	0	0	0	2	0	0	2	0	4	0	0	0	0	0	0	0	0	0	0	0	1	0	0	0	0	4	2	0	0	0	0	0	0	0	0	1	0	3	3	1	0	0	0	0	0	0	0	1	0	0	0	0	2	0	0	0	0	0	2	0	3	0	0	0	0	0	0	0	0	0	0	0	0	0	0	0	0	0	0	0	0	0	2	0	1	0	0	0	0	0	2	0	0	0	1	0	0	0	2	0	0	2	2	3	0	1	0	0	4	0	0	2	0	0	0	0	0	0	0	3	0	0	4	0	2	4	1	0	3	0	0	0	0	0	0	0	0	0	0	2	0	2	0	4	0	0	0	0	0	0	4	0	4	3	0	0	0	2	0	0	0	0	1	0	0	1	2	0	0	0	2	0	0	3	0	0	0	0	3	4	0	0	2	0	4	3	0	1	0	0	0	2	4	0	2	0	0	0	0	0	0	0	0	0	0	3	0	0	0	0	1	0	0	1	0	3	0	0	0	0	0	0	0	2	3	0	0	0	1	0	3	0	0	0	2	0	0	0	0	0	2	0	0	0	0	0	0	3	0	0	0	2	0	0	0	0	0	0	0	0	0	3	0	0	3	2	3	2	0	0	0	0	3	0	0	0	0	0	3	0	0	0	0	0	0	0	3	0	0	0	0	0	3	0	0	0	3	1	3	3	0	0	0	0	4	0	0	3	0	0	0	0	0	0	0	2	2	0	0	0	2	0	0	3	0	0	2	0	0	4	0	3	0	3	0	0	0	3	0	0	0	0	0	0	0	0	0	0	2	1	0	0	0	0	0	0	0	0	0	0	2	0	1	0	0	4	0	0	0	2	0	0	0	1	3	0	0	0	1	4	0	1	2	0	0	1	0	0	0	1	3	1	2	0	0	3	0	0	0	4	2	0	0	0	0	0	0	0	0	3	4	3	0	0	0	0	0	0	0	0	2	0	0	0	0	0	0	2	4	4	2	3	2	0	0	4	0	0	0	0	0	0	0	0	0	0	0	0	0	0	0	0	0	0	0	0	0	0	0	0	0	0	0	0	0	0	0	0	0	0	0	0	0	0	0	0	0	0	2	0	0	0	0	0	0	0	0	0	0	0	0	0	1	0	0	3	0	0	3	0	4	0	0	0	0	0	0	0	0	0	0	0	0	2	0	0	0	0	0	0	4	0	2	0	3	0	1	0	0	0	1	0	0	0	0	0	0	0	0	2	0	0	0	0	2	0	0	0	0	0	2	0	0	2	0	0	1	2	0	4	2	0	0	2	0	4	0	0	0	0	3	2	3	0	1	0	4	0	0	0	0	2	2	3	0	0	0	3	0	0	0	0	2	3	0	0	0	2	0	0	0	0	0	0	0	0	2	3	2	0	1	0	0	1	0	0	0	2	0	0	0	0	0	0	0	0	3	0	0	0	1	0	0	2	1	0	0	0	0	3	0	0	0	0	2	0	0	0	0	0	2	0	0	0	0	0	0	1	3	2	0	0	0	0	0	0	0	0	0	1	0	0	0	3	0	0	0	3	0	0	0	0	0	0	0	2	3	0	0	0	0	0	0	0	0	0	0	0	0	0	0	0	0	4	0	2	0	0	0	0	0	0	2	0	1	0	0	0	3	0	0	0	0	3	0	0	0	0	0	0	0	0	2	2	0	0	0	0	0	0	0	0	0	0	0	0	0	0	0	0	0	3	0	0	0	2	0	0	0	0	0	0	0	0	4	2	0	0	0	0	0	0	3	0	0	0	0	0	0	0	0	0	0	0	0	0	3	2	0	0	0	0	0	0	4	0	0	0	0	0	3	0	0	0	0	0	0	0	0	3	0	0	0	0	1	0	3	0	0	0	0	3	0	0	2	0	0	3	1	0	0	0	0	0	0	2	0	0	3	0	0	4	0	3	1	0	0	0	0	0	0	0	1	0	3	2	0	0	0	0	2	0	0	0	2	0	1	0	0	0	0	0	0	4	0	0	0	0	0	0	0	0	2	0	0	1	0	0	0	0	0	0	0	0	2	0	0	0	1	0	0	2	0	0	0	1	0	0	0	3	2	0	0	0	0	0	4	0	0	0	0	0	3	0	0	0	0	0	3	0	0	0	0	0	2	0	0	0	3	4	0	0	0	0	0	0	1	0	0	0	0	0	0	0	0	0	0	0	2	0	0	0	0	2	2	1	2	1	0	3	0	0	0	1	0	0	0	0	0	0	0	0	0	0	0	3	0	0	0	4	0	0	0	0	0	0	0	0	0	3	0	0	0	0	0	0	3	0	0	0	0	2	3	3	0	0	0	0	0	0	4	0	0	0	4	0	0	2	0	0	0	0	0	0	2	0	3	3	0	0	4	0	0	0	0	0	0	0	0	0	0	2	0	0	2	0	0	0	0	0	0	0	3	0	2	0	0	2	0	0	0	0	0	3	0	0	1	0	4	0	0	4	0	0	0	0	0	0	1	0	0	0	0	0	0	0	4	0	0	4	0	0	0	0	0	2	0	0	3	0	0	0	2	0	0	4	0	0	0	3	0	0	0	0	3	0	0	1	0	0	3	4	0	0	0	0	0	0	0	0	0	0	0	0	0	3	4	0	0	0	0	0	0	2	0	2	0	4	0	0	0	0	0	0	0	4	3	0	0	0	0	0	0	4	0	0	0	2	0	0	3	0	0	0	0	2	0	0	0	0	0	0	3	0	0	0	0	0	0	0	0	0	0	0	2	0	0	0	0	0	0	0	0	0	0	1	0	0	0	0	0	0	0	0	0	0	0	0	0	0	0	4	0	0	0	1	0	0	0	0	3	2	0	0	0	0	0	0	0	0	0	0	1	3	0	0	3	0	0	0	0	0	0	0	0	0	0	0	0	0	0	2	0	0	0	0	0	0	2	0	0	0	0	0	0	4	4	2	0	0	0	1	0	0	0	1	0	0	0	0	0	3	0	0	0	0	0	0	1	0	0	0	0	0	0	0	0	0	0	0	0	0	0	0	0	3	0	0	0	0	3	0	0	0	0	0	0	0	2	0	0	0	0	0	0	0	2	0	0	1	0	0	0	0	4	0	0	0	0	0	0	2	0	0	0	3	0	0	0	0	0	3	0	1	0	0	1	0	0	0	0	3	1	0	0	0	0	0	0	2	0	0	0	0	0	0	0	2	0	0	0	2	3	0	0	0	0	0	2	0	0	0	1	0	0	0	1	0	0	0	1	0	4	0	0	0	0	0	0	0	0	0	0	2	0	0	2	0	0	0	0	0	0	0	0	0	0	0	0	0	0	2	1	0	0	0	0	1	0	0	0	0	0	0	0	0	2	2	3	0	0	0	2	0	0	0	0	0	0	0	0	0	0	0	0	0	0	0	0	0	3	0	0	0	2	0	0	4	0	0	0	0	0	0	0	0	0	3	0	0	0	0	0	0	0	2	2	3	0	0	1	0	0	1	0	0	0	0	0	0	0	0	0	3	0	0	0	0	3	0	0	0	0	0	0	0	4	0	0	0	0	0	0	0	2	0	0	0	0	3	2	0	0	0	0	0	0	4	2	1	0	0	0	0	0	1	3	0	2	0	0	0	0	0	0	0	2	0	0	0	0	0	0	3	0	0	0	0	0	2	3	0	0	0	2	0	0	0	0	0	0	3	2	0	2	0	0	0	0	0	0	0	0	0	3	0	1	0	0	2	1	1	3	0	0	0	0	2	0	0	0	4	3	0	0	0	1	0	0	0	0	0	3	0	0	0	0	1	0	0	0	3	0	0	4	0	0	0	0	0	0	2	0	4	0	0	0	3	0	0	0	0	0	0	0	3	0	0	0	0	0	0	0	0	0	0	0	2	0	0	0	1	2	0	1	0	0	2	3	0	4	0	3	0	0	0	0	0	0	0	0	0	0	1	0	0	3	2	0	0	0	0	0	0	0	0	0	3	0	0	0	3	0	0	1	1	0	0	3	0	0	0	3	0	0	0	0	0	0	0	0	0	0	4	0	0	0	0	0	0	0	0	0	0	0	0	0	0	0	0	0	0	0	0	0	0	0	0	0	0	0	0	0	0	0	4	0	3	0	0	0	0	0	0	0	0	0	0	0	0	0	0	0	0	0	0	0	0	2	0	0	0	1	0	0	2	0	0	3	0	0	2	2	0	0	2	0	0	0	0	0	0	1	0	0	0	0	2	0	0	4	0	0	0	2	4	0	4	0	2	0	0	2	0	0	2	0	0	0	0	0	0	0	0	0	0	3	0	0	0	0	2	0	0	0	3	0	0	0	0	0	0	0	0	0	0	4	0	0	1	0	0	0	0	0	0	0	0	0	0	0	0	0	3	0	0	1	2	3	4	0	0	0	2	1	0	0	0	0	0	0	0	0	0	0	0	0	0	0	0	0	0	0	0	0	3	0	0	0	2	0	0	0	0	0	2	0	0	0	0	0	0	0	0	0	0	0	0	0	0	3	0	0	0	4	0	0	0	0	0	0	0	0	0	0	0	0	0	3	0	1	0	3	1	0	3	0	0	3	0	0	0	0	0	0	0	0	2	2	0	0	0	0	0	0	0	2	0	0	4	0	2	0	0	0	1	1	0	3	4	0	0	0	0	0	2	3	0	0	0	0	0	0	0	4	4	4	4	0	2	0	0	0	0	0	0	0	0	4	0	0	0	0	0	0	0	0	0	0	0	0	3	0	0	0	0	0	0	2	0	3	2	0	0	0	4	0	0	0	0	0	0	3	0	0	0	0	0	0	0	0	0	0	0	4	1	0	0	0	2	0	0	0	4	0	0	2	3	0	0	2	3	0	0	0	2	0	0	2	0	0	0	0	2	0	0	0	1	0	0	0	0	0	0	3	0	1	0	0	4	0	0	2	0	0	0	0	0	0	3	0	0	0	0	0	0	0	0	0	0	0	2	0	0	0	0	0	1	3	0	0	0	0	0	0	2	0	0	0	0	0	0	0	0	0	0	0	0	0	0	0	0	0	2	3	0	0	0	0	0	0	0	0	4	0	0	0	0	0	0	0	0	0	0	0	0	1	0	0	0	0	1	0	0	0	0	0	0	0	0	3	0	0	0	0	0	0	0	4	3	0	0	1	0	0	0	0	0	0	4	0	0	0	0	0	1	0	0	0	0	3	0	3	0	0	4	0	3	0	0	4	0	0	0	0	0	1	0	0	0	0	2	0	0	0	0	0	0	3	0	2	2	0	3	0	0	2	1	0	0	0	2	2	0	0	2	0	0	0	0	0	2	0	0	0	0	0	0	0	1	0	0	2	4	0	0	0	0	2	0	0	0	0	0	0	0	2	1	0	0	0	0	0	0	3	0	0	0	0	0	0	0	0	0	0	1	0	0	0	0	0	0	0	0	0	2	0	0	0	0	3	0	0	0	0	0	0	0	0	0	0	0	4	1	0	2	0	0	0	0	0	0	0	0	0	0	0	0	0	0	0	0	0	3	0	0	3	0	1	0	0	2	1	0	0	2	0	0	0	0	2	0	0	0	4	0	0	0	0	0	0	0	3	0	0	0	0	0	0	0	3	0	2	0	4	1	0	0	0	0	0	0	0	0	3	0	0	0	0	0	0	0	3	0	0	0	1	0	0	0	0	0	0	2	0	0	0	0	0	0	0	0	0	0	2	0	0	0	2	1	0	0	0	0	0	1	0	0	0	0	0	0	2	0	0	0	0	0	0	0	3	0	1	0	0	0	0	1	0	0	0	0	0	0	0	0	0	0	0	0	2	1	0	0	0	0	0	0	0	0	0	0	2	2	0	0	0	0	0	4	0	0	1	4	3	0	3	0	0	0	3	0	0	0	0	0	0	0	0	0	0	0	0	0	4	4	0	4	0	0	0	3	3	0	0	0	0	0	0	0	0	0	2	0	0	0	0	0	0	2	0	0	0	0	0	0	0	2	0	0	0	0	0	2	0	3	0	0	0	0	0	0	0	0	0	4	0	0	0	0	0	2	0	2	0	0	0	0	0	0	0	0	0	0	0	0	0	0	0	0	0	0	0	0	4	0	0	0	0	0	0	0	1	2	0	0	0	0	0	2	0	0	0	0	0	0	1	4	1	0	3	0	3	0	0	0	0	3	0	0	3	0	0	0	0	3	0	0	0	0	0	2	0	0	0	0	0	0	0	0	0	0	0	0	0	3	0	0	2	0	2	2	2	0	0	0	0	0	0	0	0	0	0	2	0	2	0	0	0	4	0	0	2	0	1	0	0	0	3	0	0	0	2	0	0	0	0	0	0	1	0	0	0	0	0	0	0	0	0	0	0	0	0	0	4	0	0	0	0	4	3	2	0	1	2	0	3	0	0	0	0	3	0	0	0	0	0	0	0	0	0	0	0	0	0	0	3	0	0	3	3	0	1	0	0	0	0	2	0	0	0	4	0	0	0	2	0	0	1	0	0	0	0	3	0	2	0	0	0	0	3	0	0	0	0	2	0	0	0	0	0	0	0	3	4	2	0	0	0	1	0	0	0	2	0	0	0	0	0	3	0	0	2	0	0	3	0	2	0	0	0	0	4	0	0	0	0	0	0	0	0	0	0	0	0	2	2	0	0	0	0	0	0	0	0	0	3	0	2	0	0	0	0	0	0	0	0	0	0	2	0	0	0	0	0	0	0	2	3	0	0	0	3	0	0	0	0	0	0	0	0	0	1	2	2	0	0	0	0	2	0	0	0	0	0	1	2	0	0	0	4	0	0	3	0	0	0	0	0	2	0	0	0	0	0	0	0	4	0	0	0	0	0	0	0	0	0	0	0	0	0	0	0	0	4	0	0	0	3	1	0	0	0	0	0	0	0	0	0	0	0	0	0	0	0	2	0	0	0	0	0	0	0	0	0	0	3	0	0	0	0	0	0	0	0	0	0	0	0	0	2	0	0	0	0	0	0	0	0	0	0	0	0	0	0	0	0	0	2	0	0	2	0	0	3	0	4	3	0	0	0	0	1	0	0	0	0	0	0	0	0	0	0	0	0	4	0	0	0	0	0	0	0	0	0	0	0	0	0	2	0	0	0	0	0	2	0	0	0	0	4	1	0	0	0	0	0	0	0	0	0	2	0	2	0	0	0	0	0	0	0	0	0	0	0	0	0	1	0	0	0	0	0	0	0	0	3	0	0	0	0	0	0	1	0	0	3	0	0	0	0	0	2	0	1	0	0	0	0	0	0	4	0	4	0	0	0	0	0	0	4	0	1	4	0	0	0	0	0	0	0	0	1	0	2	4	0	0	0	3	4	0	0	0	0	0	0	0	2	0	0	0	0	0	0	0	0	3	0	2	0	0	0	0	0	0	1	0	0	0	0	0	0	4	0	0	2	0	0	3	0	0	0	0	3	0	0	0	0	0	0	0	2	0	0	0	0	0	0	3	4	0	0	0	0	0	0	0	4	0	0	0	0	3	0	0	0	4	2	0	1	0	0	0	0	0	0	0	3	0	0	2	0	0	0	0	0	0	0	0	0	0	1	0	0	4	0	0	2	3	0	3	0	0	0	0	0	0	0	0	3	0	0	4	2	1	0	0	0	2	0	1	0	3	0	3	0	0	0	0	0	0	1	0	0	0	1	0	0	0	0	2	0	2	0	0	0	0	2	0	3	0	0	1	3	0	0	0	0	0	3	0	0	0	0	0	0	0	0	0	1	0	4	3	1	0	2	0	0	0	0	0	0	0	0	3	2	0	0	1	0	0	0	0	0	0	0	0	0	0	0	0	2	0	0	0	0	0	0	0	0	4	0	0	3	3	0	0	0	3	0	0	0	0	0	3	0	0	0	0	0	0	0	0	3	0	1	0	0	0	0	2	0	0	0	0	1	0	0	0	4	0	0	2	0	0	2	0	0	0	0	2	0	0	0	0	0	0	0	3	2	0	2	0	1	0	0	0	0	0	0	0	0	0	0	0	0	0	2	0	0	4	0	0	0	4	1	0	4	2	4	0	0	0	3	0	0	2	0	0	2	0	0	0	0	0	0	0	0	0	0	0	0	3	0	2	1	0	0	0	0	0	0	0	0	0	0	0	0	4	0	1	0	0	0	0	0	0	4	0	0	0	0	0	0	0	0	0	0	2	0	0	1	0	0	0	2	3	0	0	0	0	0	3	0	0	0	0	4	0	0	0	1	0	0	0	0	0	0	2	4	2	0	3	3	0	0	0	0	0	0	0	0	0	0	1	0	0	3	0	0	0	0	0	0	0	0	0	0	0	0	3	0	3	0	0	0	0	0	0	0	2	0	0	1	0	0	0	3	0	0	0	0	0	0	0	0	0	0	0	0	0	0	0	3	0	0	0	1	1	0	4	0	0	0	0	0	0	0	2	0	0	0	0	0	1	0	0	0	2	0	0	0	0	2	0	0	0	0	4	0	0	0	0	0	3	0	0	0	0	0	2	2	0	0	0	0	0	0	0	0	0	0	0	0	0	0	0	0	0	0	0	0	0	0	0	3	0	2	3	0	0	0	0	2	0	0	0	0	0	0	0	0	4	0	0	0	0	0	0	0	0	0	0	0	0	0	0	0	0	0	0	0	0	3	0	0	0	0	0	0	0	0	0	0	0	0	0	0	0	3	0	0	4	0	0	0	0	0	0	0	0	0	0	0	0	3	0	3	0	0	0	0	0	0	0	1	1	0	0	0	0	0	0	0	0	0	0	1	3	0	2	0	0	0	0	0	0	0	0	0	0	0	0	0	0	0	0	2	0	0	0	4	0	0	1	0	0	0	1	0	2	0	0	0	2	0	0	0	0	0	0	0	0	0	0	0	0	0	0	0	0	1	0	0	0	0	0	2	0	0	4	0	0	0	0	0	0	0	0	4	0	0	0	0	0	1	0	0	0	0	0	0	0	4	3	0	0	0	0	4	0	0	0	0	0	0	0	4	0	0	0	0	0	0	0	0	0	0	0	0	3	2	0	0	0	0	0	3	0	0	0	0	0	0	0	0	0	0	0	0	3	0	0	3	0	0	2	0	0	0	0	0	0	0	3	0	0	0	0	0	0	0	0	0	0	0	0	0	0	0	0	0	0	0	0	0	0	0	0	0	0	2	0	3	2	0	0	0	2	0	1	0	2	0	0	0	1	2	0	0	3	0	0	0	0	0	0	3	0	0	2	0	0	0	0	0	0	0	0	0	0	1	0	0	0	2	0	0	0	0	1	0	0	2	1	0	0	3	0	0	0	0	0	0	0	0	0	0	0	0	0	0	0	0	0	0	0	0	1	0	0	0	0	0	0	0	0	0	1	0	0	0	0	3	0	0	0	0	3	0	0	0	0	3	0	0	0	0	0	0	0	0	0	0	0	0	0	3	0	0	0	1	0	0	0	0	0	0	0	2	0	1	0	0	0	0	0	2	2	0	0	2	2	0	0	0	0	0	0	0	0	0	1	0	0	0	0	0	0	0	0	0	0	3	0	0	0	0	0	0	0	0	0	0	0	0	0	0	0	2	0	0	0	0	2	0	1	0	2	1	0	0	0	0	0	0	3	0	0	3	0	0	0	0	0	0	0	0	0	0	0	0	0	0	0	0	0	0	0	0	0	3	0	0	3	0	0	0	0	0	0	0	0	0	0	0	0	0	2	0	0	0	0	0	0	3	0	0	0	0	0	2	0	0	0	0	0	0	0	0	0	0	0	0	0	0	0	0	0	0	0	0	0	0	0	0	4	0	0	0	2	0	3	0	0	0	2	0	0	0	0	0	2	0	0	0	0	0	0	0	0	0	0	0	0	2	0	0	0	0	0	0	0	0	0	0	0	0	0	0	3	0	0	0	0	0	0	0	0	0	1	1	0	0	0	0	1	0	4	3	0	0	0	0	0	0	0	1	0	0	0	0	0	0	0	4	0	3	0	0	0	4	0	0	0	0	3	0	0	2	0	0	0	0	0	0	0	0	0	0	0	3	2	0	0	4	0	0	0	0	0	0	0	0	0	3	0	0	0	3	0	0	0	0	0	1	0	0	0	3	0	0	0	2	3	0	0	0	2	0	0	0	0	1	0	0	2	0	0	0	0	0	2	0	0	0	0	0	0	0	0	0	0	0	3	0	0	0	0	1	0	0	2	0	0	0	2	3	0	0	0	0	0	2	0	0	0	0	0	0	0	0	0	0	0	0	0	0	0	0	0	0	0	0	0	0	0	0	0	0	0	3	0	0	1	0	1	0	0	0	4	0	0	2	0	0	2	0	0	0	0	0	0	0	0	0	0	0	0	0	0	0	0	0	0	0	1	0	0	3	0	0	0	0	0	4	0	0	0	0	0	0	0	0	0	0	0	0	0	0	0	0	0	0	0	0	0	0	0	0	0	0	0	0	0	0	0	0	0	0	0	0	3	2	0	0	0	0	0	0	0	0	0	0	0	0	0	0	0	3	0	0	0	0	0	0	0	0	0	2	0	0	0	0	0	0	0	0	0	0	0	0	0	0	0	0	0	2	0	4	0	0	0	0	2	0	0	0	1	0	0	0	0	0	3	0	0	0	0	0	0	0	0	0	3	0	0	3	0	0	0	0	0	0	2	0	0	0	0	0	0	0	0	0	0	0	0	0	4	0	0	1	0	4	4	0	0	1	0	0	0	0	3	2	0	0	0	0	0	0	0	0	0	2	3	2	0	2	0	0	0	0	0	0	0	0	3	3	0	0	3	0	0	0	0	2	0	0	0	0	3	0	0	0	0	0	0	0	0	0	0	0	0	0	2	0	0	0	3	0	0	3	0	0	0	0	2	0	0	0	0	0	0	0	0	0	0	0	0	0	0	0	0	0	0	0	0	0	0	0	0	0	0	0	0	0	0	0	0	2	0	0	0	0	0	0	4	0	0	0	0	0	0	0	0	4	0	0	0	3	0	3	0	0	0	0	0	2	0	0	0	0	0	0	0	0	0	0	0	0	0	3	2	0	0	0	0	0	0	0	0	0	0	4	0	0	0	0	0	0	0	0	4	0	1	0	0	0	0	0	0	0	0	0	0	3	2	0	0	2	0	0	0	0	0	0	0	0	0	0	0	0	0	0	0	0	0	0	0	0	0	0	0	0	0	0	0	0	0	0	0	0	0	0	0	0	0	0	0	0	0	0	0	0	3	0	0	0	0	0	0	0	0	0	0	4	0	0	3	0	0	0	0	0	0	0	0	0	0	0	0	0	0	0	0	0	0	0	0	0	0	0	0	0	3	0	0	0	0	0	0	0	3	0	0	0	0	0	0	0	0	0	0	0	1	0	0	2	0	0	0	0	0	0	0	0	0	0	0	0	0	0	0	3	0	0	0	0	0	0	0	0	0	0	0	0	0	0	0	0	3	0	0	0	0	2	0	0	0	0	0	0	2	0	0	0	0	3	3	0	0	0	0	0	0	0	0	0	0	0	0	0	0	0	0	0	4	4	0	0	0	0	0	3	0	0	0	0	0	0	0	3	0	0	0	0	0	0	0	0	0	0	0	0	0	0	0	0	0	0	0	0	0	0	0	3	0	3	0	0	0	0	2	0	0	0	0	0	0	0	0	3	0	0	0	0	0	0	0	0	0	0	0	1	0	0	0	0	0	0	0	0	0	0	0	0	0	0	0	0	0	0	4	0	0	0	0	0	0	0	0	0	2	2	0	0	0	0	0	0	0	0	0	0	0	0	0	0	0	1	0	0	0	0	0	0	0	0	0	0	0	0	0	0	0	0	0	0	3	0	0	0	0	4	0	2	0	2	2	0	4	0	0	0	0	1	2	0	0	0	0	0	0	0	0	3	0	0	0	0	0	2	0	0	0	0	0	0	0	0	0	0	0	0	0	0	0	0	0	0	0	0	3	0	0	0	3	2	0	0	0	3	0	0	0	0	0	0	0	0	0	0	1	0	0	0	0	0	0	0	3	0	0	0	0	0	0	0	0	1	0	0	3	0	0	3	0	0	0	3	0	0	3	0	0	0	0	0	0	0	0	2	0	0	0	0	0	0	0	0	0	0	0	3	0	0	0	0	3	0	0	0	0	0	0	2	0	0	0	0	2	0	0	0	0	0	1	0	1	0	0	0	0	4	0	0	0	2	0	0	0	0	0	0	0	0	4	0	0	2	0	0	0	0	0	0	0	0	0	3	0	0	0	0	0	0	0	0	0	0	0	0	0	0	0	0	0	0	0	0	0	0	0	0	0	0	0	0	0	0	0	0	0	0	0	3	0	1	0	0	0	0	0	0	0	0	0	0	2	0	0	0	0	0	0	0	0	0	0	0	0	0	0	0	0	0	0	0	0	0	0	0	0	2	0	0	0	0	0	0	0	0	0	4	0	0	3	1	2	0	0	0	0	0	0	0	0	0	3	3	0	0	3	0	0	2	0	0	2	0	0	0	0	0	0	0	0	0	0	0	0	0	4	0	0	0	3	0	0	0	0	0	0	0	0	0	0	0	0	0	0	2	0	0	0	0	0	0	0	0	0	0	0	4	0	0	0	0	0	0	0	3	0	0	0	0	0	2	0	0	2	0	0	0	0	0	1	0	0	0	0	0	0	0	0	0	2	0	0	0	0	0	0	0	0	0	0	0	0	0	3	0	0	0	2	0	0	0	0	0	0	0	0	2	0	4	0	0	0	4	0	0	0	0	0	0	0	3	0	0	0	0	0	0	0	0	0	0	0	0	0	2	0	0	0	0	0	0	3	0	4	0	0	0	0	2	2	0	0	0	0	0	0	0	3	0	0	0	0	0	0	0	0	0	0	0	3	0	0	0	0	0	0	0	0	0	0	3	0	0	3	0	0	0	4	0	0	0	0	0	0	0	0	0	0	0	0	0	0	0	0	0	0	0	2	0	0	0	0	0	0	0	0	0	0	0	1	2	0	0	0	0	0	2	0	0	0	0	0	0	0	0	0	0	1	0	0	0	0	3	0	0	0	0	0	0	0	0	0	4	0	0	0	0	4	0	0	0	0	0	0	0	0	0	0	0	4	2	0	0	0	0	1	0	0	0	0	3	0	0	0	0	0	3	0	0	0	0	0	0	2	0	0	0	0	0	0	0	0	0	0	0	0	0	0	0	0	3	0	0	0	0	0	0	0	3	0	0	0	0	0	0	0	0	0	0	0	1	3	0	0	3	0	3	0	0	0	0	0	0	0	0	0	0	0	0	0	0	3	0	0	0	0	0	0	2	0	0	3	1	3	0	0	0	0	0	0	0	0	0	0	0	0	0	1	4	0	0	0	0	0	0	0	3	0	0	0	0	0	2	0	0	0	0	0	0	0	0	0	0	2	0	0	0	0	0	0	0	3	0	0	0	3	3	0	1	0	0	0	3	0	0	1	0	0	0	0	1	0	0	3	0	0	0	0	0	0	0	0	0	0	4	0	0	0	0	0	0	0	0	0	0	0	0	0	0	0	0	3	0	0	0	4	0	3	0	0	0	0	0	0	0	0	0	0	0	0	0	0	0	0	0	0	0	0	0	0	0	0	0	0	0	0	0	0	0	0	0	0	0	0	0	0	0	0	0	0	0	0	0	0	0	2	0	0	0	2	0	0	0	0	1	0	0	2	0	0	0	4	2	3	3	0	0	0	0	0	0	0	0	0	0	4	4	0	0	2	0	0	0	0	0	0	3	0	0	0	0	0	0	0	0	0	0	0	0	1	0	0	2	0	0	0	0	0	0	2	0	0	0	0	0	0	1	1	0	0	0	0	0	0	0	0	0	0	0	4	0	0	0	0	0	0	1	0	0	0	0	3	0	0	0	0	0	3	0	0	0	0	0	0	0	0	0	4	3	0	0	0	1	1	0	1	0	0	0	0	0	0	0	0	0	0	0	0	0	4	0	4	0	0	1	0	0	0	0	0	0	1	0	3	0	0	4	0	0	0	0	0	0	0	0	0	0	0	3	0	0	0	0	1	0	2	0	0	0	0	0	0	0	1	0	1	0	1	0	0	0	0	0	0	0	0	0	0	0	3	0	0	0	0	0	2	0	0	0	0	0	0	2	0	0	0	0	0	0	0	0	2	0	0	0	0	0	0	0	0	0	0	0	0	0	0	0	0	0	0	0	0	0	3	0	0	0	0	0	0	0	0	0	0	0	0	0	0	3	0	0	0	0	0	0	0	0	0	0	0	0	0	0	0	0	0	0	0	0	0	0	0	0	0	0	0	0	0	0	0	0	0	0	0	0	0	0	0	0	0	0	0	2	0	0	0	2	3	0	0	0	0	0	3	2	0	0	0	0	0	3	0	0	0	0	0	0	0	0	0	0	0	2	0	0	0	0	0	0	0	0	0	0	0	0	0	2	0	0	0	0	0	2	0	0	2	0	0	0	0	0	0	0	0	0	0	0	0	0	0	0	0	0	0	2	0	0	2	0	0	0	0	1	0	0	0	0	0	0	0	0	0	0	0	3	0	0	0	0	1	0	0	0	0	0	0	3	0	0	0	0	0	0	0	0	0	0	0	3	0	2	0	0	0	0	0	0	0	0	0	0	0	2	0	0	3	1	0	0	0	0	0	0	0	0	0	0	0	0	0	0	3	0	0	0	0	0	0	0	0	0	0	0	0	0	2	0	0	0	0	0	0	0	0	0	0	3	0	0	0	1	0	0	0	0	0	2	0	2	1	0	0	0	2	0	0	0	3	0	0	2	0	3	0	0	0	0	0	0	0	0	0	0	0	0	0	0	0	0	0	0	0	0	0	2	0	3	0	0	0	0	0	0	4	0	1	2	0	0	0	0	0	0	0	0	0	0	0	0	0	0	0	0	4	0	0	0	0	0	0	0	0	0	0	0	2	3	0	0	0	0	0	0	0	0	0	0	0	0	3	0	0	0	0	1	0	0	0	4	1	0	3	1	0	0	0	0	0	0	0	0	0	0	1	0	0	0	0	4	0	0	0	0	0	0	0	0	0	0	0	0	0	0	0	2	0	0	0	0	0	0	3	0	0	0	0	0	0	0	0	0	0	0	0	0	4	0	0	3	0	0	0	0	0	0	0	0	0	0	1	0	0	0	0	0	0	0	0	0	0	0	0	0	0	0	0	0	0	0	0	0	0	0	0	0	0	0	3	0	0	0	4	0	0	0	4	0	0	0	0	0	0	0	0	0	2	0	0	0	4	0	0	0	0	0	0	2	0	3	0	0	0	0	0	0	0	0	0	0	0	0	0	0	0	0	0	0	0	0	0	0	0	0	0	0	0	0	0	0	0	0	0	0	0	4	0	0	0	0	0	0	0	0	0	4	1	0	3	0	0	2	0	0	0	3	1	0	0	0	0	2	0	0	0	0	0	0	0	0	0	0	0	1	0	0	0	0	2	0	2	0	0	2	1	0	3	0	0	0	0	0	2	0	0	2	0	0	0	0	0	0	0	1	0	0	0	0	2	0	0	0	0	0	0	0	0	0	0	0	0	0	0	0	0	0	3	0	0	0	0	0	0	3	0	0	0	0	0	0	2	0	0	0	2	0	3	0	0	0	0	1	0	0	0	0	0	0	0	1	0	0	0	0	0	0	0	0	0	0	2	0	2	0	0	0	0	0	0	0	0	0	0	1	0	0	0	0	0	3	0	0	1	0	1	0	0	0	0	0	0	0	0	0	3	0	0	4	1	2	0	3	2	0	0	0	0	0	0	0	0	0	0	0	0	3	0	0	0	0	0	0	0	0	0	4	0	0	0	0	0	0	0	0	0	0	0	0	0	0	0	0	2	0	0	3	0	0	0	0	2	0	0	0	0	0	2	1	0	0	0	0	0	0	0	0	3	0	1	0	0	0	0	1	0	0	0	0	0	3	0	0	0	0	0	2	2	0	0	0	0	0	0	0	0	0	0	0	0	0	0	0	0	0	0	0	0	0	0	0	0	0	0	0	0	0	1	0	0	0	0	0	0	0	0	0	0	0	0	0	0	0	0	0	0	0	0	0	0	0	0	0	0	0	2	0	0	0	0	1	1	0	2	0	0	0	0	0	0	0	3	0	0	2	0	0	0	0	0	0	0	0	0	0	2	0	0	0	0	3	3	0	0	0	0	0	0	0	0	0	0	0	0	0	0	0	0	0	0	0	0	4	0	4	0	0	0	2	0	0	0	0	0	0	0	2	0	0	0	0	0	0	0	0	0	0	0	0	0	0	0	0	0	0	3	0	0	0	1	0	0	0	2	1	0	0	0	0	0	0	0	0	0	0	0	0	0	0	0	0	0	0	3	0	0	0	0	0	3	0	0	0	3	0	0	0	2	0	0	0	2	4	0	0	0	0	0	0	3	0	3	0	0	0	0	0	1	3	0	0	0	0	0	0	0	0	0	0	0	0	0	0	0	0	2	2	2	0	0	2	0	0	0	0	0	0	0	0	0	0	2	0	0	0	0	0	0	4	0	0	0	0	0	0	4	0	0	0	0	0	0	0	0	2	0	0	0	0	0	3	0	0	0	0	0	0	0	0	0	0	0	0	0	0	1	3	0	0	0	0	2	3	0	0	0	3	4	0	0	0	0	0	0	0	0	0	0	2	0	0	0	0	0	0	0	0	0	0	0	0	3	0	0	0	0	0	0	0	4	0	0	1	0	3	0	0	0	0	0	0	0	0	0	0	0	0	2	0	0	0	0	0	0	0	0	2	0	0	0	0	0	0	0	0	0	1	0	0	0	0	0	0	0	0	0	0	0	3	0	0	0	0	0	0	2	0	0	0	0	0	0	0	0	0	0	0	0	0	0	0	0	4	0	0	0	0	0	0	0	0	0	0	0	2	0	0	3	0	0	0	0	0	0	0	3	4	1	0	0	0	0	0	3	0	0	0	0	0	0	0	3	0	0	0	0	0	0	0	0	4	4	0	0	2	2	0	2	0	4	0	0	0	0	0	0	0	0	0	1	0	0	0	0	0	0	0	0	0	0	0	0	0	0	0	0	3	0	0	0	0	0	0	0	0	0	0	0	0	0	0	0	0	0	0	0	0	1	0	0	0	0	0	0	0	0	0	0	1	3	0	1	3	0	0	0	4	0	0	0	0	0	0	0	4	0	0	0	3	0	0	0	0	0	0	0	0	0	0	0	4	0	0	3	0	0	0	0	0	3	0	0	0	0	0	0	0	0	0	0	0	0	0	0	0	0	0	0	0	0	1	0	3	0	0	0	3	0	0	0	0	0	0	0	0	0	0	0	3	3	0	0	0	0	0	0	0	2	0	3	0	0	0	0	3	0	0	0	0	4	0	3	0	0	3	0	0	0	0	0	0	0	0	0	0	0	0	0	1	0	0	0	0	0	0	0	0	0	0	0	0	0	0	0	0	0	0	0	0	0	0	0	0	0	0	0	0	2	0	3	0	0	0	0	2	2	0	0	0	0	0	0	4	0	0	0	0	0	0	0	2	0	0	0	0	0	0	0	0	0	0	0	0	0	0	0	0	0	0	0	0	0	2	3	0	0	4	0	0	0	0	0	0	0	0	0	0	4	0	0	0	0	0	0	4	0	3	0	0	0	2	0	0	0	0	0	0	0	0	0	0	0	3	0	0	0	0	0	0	0	0	0	0	0	0	0	0	0	0	0	3	0	0	0	0	2	0	0	0	0	0	0	0	0	0	0	0	0	0	0	0	4	0	0	0	0	0	0	0	0	0	0	0	0	1	0	0	0	0	0	0	2	0	0	0	0	0	0	0	0	0	0	0	0	0	0	0	0	0	0	0	0	1	0	0	0	0	0	1	0	0	0	0	0	0	0	0	0	4	0	0	0	0	2	0	0	0	0	2	0	0	2	0	0	0	0	0	0	4	0	0	0	0	0	0	0	0	1	0	3	1	0	3	0	0	0	0	0	0	0	0	0	0	0	0	2	0	0	0	0	0	0	0	0	0	0	0	0	0	0	3	0	0	0	0	0	2	0	0	0	0	0	0	0	0	0	0	0	0	0	0	0	0	2	0	0	0	0	0	0	0	3	0	0	0	0	3	0	0	1	0	0	0	0	0	0	0	0	2	0	0	0	0	0	0	0	0	0	3	0	0	0	0	0	0	0	0	0	0	0	0	0	3	0	0	0	0	0	1	0	0	0	0	0	0	0	0	0	0	0	0	0	0	0	0	0	0	0	0	2	0	0	3	0	0	4	0	0	0	0	2	0	0	0	0	0	0	0	0	0	0	0	0	0	0	0	0	3	0	0	0	0	0	3	0	3	3	0	0	0	0	0	2	0	0	0	1	3	0	4	0	0	0	0	3	0	0	0	1	0	0	0	0	1	0	0	0	0	0	0	1	0	0	0	0	0	0	0	0	0	0	0	0	0	0	0	0	0	0	0	0	0	1	0	0	0	0	0	0	0	0	0	0	0	0	0	0	0	0	0	0	0	0	0	0	0	0	3	0	0	0	0	0	0	0	0	0	4	4	0	1	0	0	0	0	0	0	0	0	0	0	0	0	0	4	0	0	0	0	0	1	0	2	0	0	0	0	0	0	0	0	0	0	3	0	0	0	0	0	0	0	0	3	0	2	0	0	0	0	0	1	0	0	0	0	0	0	0	0	0	0	0	0	0	0	3	0	0	4	0	0	0	0	0	3	0	0	3	0	0	0	0	0	0	0	0	0	0	0	0	0	2	3	0	0	0	0	0	0	0	3	0	0	0	0	0	0	0	0	0	0	0	0	0	0	0	0	0	0	0	0	0	0	0	0	0	0	0	0	0	0	3	0	0	0	0	0	0	0	0	0	0	0	0	0	0	0	0	0	0	0	0	0	0	0	0	0	2	0	0	0	0	0	4	0	0	0	0	0	0	0	0	3	0	0	0	0	0	0	0	2	0	0	0	0	0	0	0	0	3	0	0	0	0	0	0	1	0	0	0	2	1	0	0	0	0	0	0	0	0	0	3	0	0	0	0	0	0	0	0	0	0	0	0	0	0	0	0	0	0	0	0	0	0	0	0	0	0	0	3	0	0	1	0	0	0	0	0	0	0	0	0	0	0	0	0	0	2	4	0	0	0	1	0	2	0	3	1	0	0	0	0	0	0	0	2	0	0	0	0	0	0	0	0	0	0	0	0	0	0	2	0	0	0	0	0	0	0	0	0	0	0	0	0	0	0	0	0	0	0	0	0	0	4	0	0	0	0	0	3	0	4	0	0	0	0	0	0	0	0	2	0	0	2	2	0	0	3	3	0	0	0	0	0	0	3	0	0	0	0	0	0	0	0	0	0	0	0	0	0	0	0	0	0	0	3	2	0	0	0	3	0	0	0	0	0	0	0	0	0	0	0	0	0	1	0	0	0	0	0	0	0	0	0	0	0	0	0	0	0	0	0	0	0	0	0	0	0	0	2	0	0	0	0	0	0	0	0	3	0	0	0	3	0	1	0	0	2	0	0	0	0	0	0	0	0	0	0	2	0	0	0	1	0	0	0	0	0	0	0	0	0	2	0	0	0	0	0	0	0	0	0	0	0	0	0	0	0	0	0	0	0	0	0	0	0	0	0	0	0	0	0	0	0	0	0	0	0	0	0	0	0	0	0	0	4	0	3	0	2	0	0	0	0	0	0	0	1	0	1	0	0	0	0	0	0	0	0	0	0	0	0	0	0	0	0	0	0	3	0	0	0	0	0	0	0	0	0	0	0	0	0	3	0	0	2	0	0	0	0	0	0	0	0	0	0	0	0	0	0	3	0	2	0	0	0	0	4	4	0	0	0	0	0	0	0	0	0	3	0	0	0	0	0	0	0	0	0	0	1	0	0	0	0	0	0	0	0	0	2	0	0	0	0	0	0	0	0	0	0	2	0	0	0	0	0	3	0	0	0	0	0	0	0	0	0	0	1	0	0	1	2	4	0	0	0	2	3	0	0	0	0	0	0	0	0	0	0	0	0	0	1	0	0	0	0	0	0	0	0	0	0	0	0	0	0	0	0	0	0	2	0	0	0	0	0	0	0	0	0	0	0	0	0	0	0	0	0	3	0	0	0	0	0	0	0	0	0	0	0	0	3	0	0	0	0	0	0	0	0	0	0	0	0	0	0	0	0	0	0	0	1	0	0	0	1	0	0	0	0	3	0	3	0	0	0	0	0	0	0	0	0	0	0	1	0	0	0	0	0	0	0	0	0	0	0	0	0	0	0	3	0	3	0	0	0	0	3	0	0	0	0	0	0	0	0	0	0	0	0	0	0	0	0	4	2	0	0	2	0	0	0	0	0	0	0	0	0	1	0	0	0	0	0	0	0	0	0	0	0	0	0	0	0	0	0	1	0	0	0	0	0	0	0	0	0	0	0	0	0	0	0	3	0	0	0	0	0	0	0	0	0	0	0	0	0	0	0	0	0	0	0	2	0	0	0	0	3	2	2	0	0	0	0	0	0	0	0	0	0	0	0	0	0	0	4	0	1	0	0	0	0	0	1	0	0	0	0	0	0	0	0	0	0	0	0	0	0	0	0	0	0	0	0	0	0	0	0	0	0	3	0	0	0	1	2	0	0	0	0	0	0	0	0	0	2	0	2	0	0	0	0	0	0	0	0	0	0	4	0	0	0	0	3	0	0	0	0	0	0	0	0	0	0	4	0	0	0	0	0	0	0	0	0	1	0	0	2	0	0	0	0	0	0	0	2	0	0	0	0	0	0	0	0	0	0	0	0	0	0	2	0	0	0	0	0	0	0	0	0	0	0	0	0	0	0	0	0	0	0	2	0	0	0	2	0	0	0	0	0	0	0	0	0	0	0	2	0	0	0	0	0	0	3	0	0	3	0	0	0	1	0	0	3	0	0	0	0	1	0	0	0	0	0	0	0	0	0	0	0	0	0	0	0	0	0	0	0	0	1	0	0	0	0	0	0	0	0	0	0	0	0	0	0	0	1	0	0	0	0	0	0	1	0	0	0	0	0	3	0	0	0	0	0	0	0	0	0	0	0	0	2	0	0	0	0	0	0	0	0	0	0	0	4	0	0	0	2	0	0	0	0	0	0	0	0	1	0	0	0	0	0	1	0	0	0	0	0	3	0	0	0	2	0	0	0	1	0	0	0	0	1	3	0	0	3	0	0	0	0	0	0	0	0	0	0	0	0	0	3	0	0	0	0	0	0	1	0	0	0	0	2	0	2	3	0	0	0	0	0	0	0	0	0	0	0	0	0	0	0	0	0	0	0	0	0	0	0	0	0	0	0	0	1	3	0	0	2	0	0	0	0	0	0	0	0	0	0	0	0	0	2	0	0	0	0	0	0	3	0	0	0	0	0	0	0	0	0	0	0	0	0	0	0	0	0	0	0	0	0	0	0	3	0	0	0	0	0	0	0	0	0	0	0	0	0	0	0	0	0	0	0	0	0	0	0	0	0	1	0	0	0	0	1	0	0	0	0	2	0	0	0	0	4	0	3	0	0	0	0	0	0	0	0	0	0	0	0	0	0	0	0	0	0	0	0	0	0	0	0	0	0	0	0	0	0	1	0	0	0	0	0	0	0	0	0	0	2	0	0	0	3	0	0	0	0	2	0	0	0	0	0	0	0	0	0	0	0	0	0	0	0	0	0	0	0	0	0	0	0	0	2	2	0	0	0	0	0	0	0	0	0	0	4	0	0	0	3	0	0	0	0	0	0	0	0	0	0	0	0	0	0	0	0	0	0	0	0	0	0	0	0	0	0	0	0	0	0	1	0	0	0	0	0	0	3	0	0	3	0	0	0	3	0	0	0	0	0	0	0	0	0	0	0	0	1	0	0	0	1	0	4	0	0	0	2	0	0	0	1	3	0	0	0	3	0	0	0	0	0	0	0	0	0	2	0	0	0	0	0	0	0	0	0	0	0	0	0	0	0	0	0	0	0	3	0	0	0	0	0	0	0	0	0	0	0	1	0	0	0	0	0	1	0	0	0	0	0	0	0	0	0	0	0	0	0	3	0	0	0	0	3	0	0	0	0	0	0	0	0	0	0	0	0	4	0	3	0	4	0	0	0	0	0	0	2	0	0	0	0	0	0	0	0	0	0	0	0	0	0	3	0	0	0	0	0	0	0	0	0	0	0	0	0	1	0	0	3	0	0	0	0	0	3	0	0	0	0	0	0	0	1	0	0	1	0	0	0	0	1	3	0	0	0	0	0	0	0	0	0	0	0	0	0	0	4	0	0	0	0	0	0	0	0	0	0	0	0	0	0	4	0	0	0	0	0	0	0	0	0	0	0	0	0	1	0	0	0	0	0	0	0	0	1	0	0	0	0	0	0	0	4	4	2	0	0	0	0	0	0	0	0	0	0	0	0	0	0	0	0	0	0	3	0	0	0	0	0	0	0	0	0	0	0	0	0	0	0	0	0	0	0	0	0	0	0	0	0	0	0	0	2	0	0	0	0	0	0	0	0	1	0	0	0	0	0	0	0	0	0	0	0	0	0	0	0	0	0	0	0	0	0	0	0	0	0	0	0	0	0	0	0	0	0	0	0	0	0	0	0	0	0	0	0	0	0	3	0	0	0	0	0	0	0	0	0	0	0	0	0	0	0	0	0	0	0	0	0	0	0	2	0	0	0	0	0	3	0	0	3	2	0	1	0	0	0	0	0	0	0	2	0	4	0	0	0	0	0	0	0	0	0	0	0	3	3	0	0	0	0	0	0	0	3	0	0	0	0	0	0	0	0	0	0	0	0	0	0	0	0	0	0	0	3	4	0	0	0	0	0	0	0	0	0	0	0	0	0	3	0	0	0	0	0	0	0	2	0	0	0	0	0	0	0	0	0	0	2	1	0	0	3	0	0	0	2	0	0	0	0	2	0	0	0	2	0	0	0	4	0	3	0	0	0	0	0	0	0	0	0	0	0	3	0	0	0	0	0	0	0	0	0	3	0	0	0	0	0	0	0	0	0	0	0	0	0	0	0	0	0	0	0	0	0	0	0	0	0	0	0	0	0	0	0	3	0	0	0	0	0	0	0	0	0	2	0	2	0	0	0	0	0	0	0	0	0	0	0	0	0	0	3	0	0	0	0	2	0	0	0	2	0	0	0	2	1	0	0	0	0	4	0	0	2	0	0	0	0	0	1	0	0	0	0	0	0	0	0	0	0	4	3	0	0	0	0	0	0	0	0	0	0	0	0	0	0	0	0	0	0	0	0	3	0	0	0	3	1	0	0	0	0	0	0	0	0	0	0	2	0	0	0	0	0	0	0	0	0	0	0	0	0	0	0	0	0	0	4	0	0	0	0	0	0	0	0	0	3	0	0	0	0	0	0	0	0	0	0	0	0	0	1	0	0	0	0	0	0	0	0	0	0	0	0	0	0	0	0	0	2	0	0	1	0	0	0	0	1	0	0	0	0	0	0	0	0	0	2	0	0	0	0	0	0	0	0	0	0	0	0	0	0	0	0	0	0	0	0	0	0	0	1	0	0	3	0	0	0	0	0	3	0	0	0	0	0	0	0	2	0	0	0	0	0	0	0	0	0	2	0	0	0	0	0	0	0	1	0	0	0	0	0	0	0	0	0	0	0	0	0	2	0	0	0	0	0	0	0	0	0	0	0	0	0	0	0	0	0	0	0	0	0	0	0	0	0	2	2	0	0	0	0	0	0	0	1	0	0	0	0	0	2	3	0	0	0	0	0	0	0	3	0	0	0	0	0	0	0	0	0	0	0	0	0	3	3	2	0	0	0	0	0	0	0	2	0	0	0	3	2	0	0	0	0	0	0	0	0	0	1	0	0	0	0	0	0	0	0	0	0	0	0	0	0	0	0	0	0	0	0	0	0	0	3	4	0	0	0	0	0	0	0	1	3	0	0	0	0	0	4	0	2	0	0	0	0	0	0	0	2	0	0	0	0	0	0	0	0	1	0	0	0	0	0	0	0	0	0	0	0	0	0	0	2	0	0	0	0	0	0	0	0	0	0	0	0	0	0	0	1	0	0	0	0	0	0	0	4	0	0	0	0	0	0	0	0	1	0	0	0	0	0	0	0	0	2	0	0	0	0	0	0	0	0	0	0	0	0	0	0	0	0	0	0	0	0	0	0	0	0	0	0	0	2	4	0	0	0	0	0	0	0	1	0	0	0	0	0	0	0	0	0	0	0	0	0	1	0	0	0	0	0	0	0	0	0	0	0	0	0	0	0	0	0	0	0	0	0	0	0	0	0	0	0	0	0	0	0	0	0	0	0	0	0	0	0	0	0	0	0	0	0	0	0	0	0	0	0	0	0	0	3	0	0	0	0	0	0	0	0	0	0	3	0	0	0	0	0	0	0	0	0	0	4	0	0	0	0	0	0	0	0	2	0	0	4	0	0	0	0	0	0	0	0	0	0	4	0	0	0	0	0	0	0	0	0	0	0	0	0	0	0	0	0	0	0	2	0	0	0	1	0	0	0	0	0	0	0	0	0	0	0	0	0	0	0	0	0	0	0	0	0	2	0	0	0	0	0	0	0	0	2	0	0	0	0	0	0	0	0	0	0	0	0	0	0	0	0	0	0	0	0	0	0	0	0	0	0	2	0	0	0	0	4	0	0	1	0	0	4	0	0	0	0	0	0	0	0	3	0	0	3	0	0	0	0	2	0	0	4	0	0	0	2	0	0	0	2	0	1	0	0	3	0	0	3	0	0	0	4	0	0	0	0	0	0	0	0	0	3	0	0	0	0	0	0	4	0	0	0	0	1	0	0	0	3	0	0	0	0	0	0	0	0	0	3	0	0	0	0	3	0	0	0	0	0	0	0	0	0	0	0	0	0	0	0	2	3	0	0	3	0	0	1	4	0	0	0	0	0	0	0	0	0	0	0	3	0	0	0	0	3	0	0	0	0	0	0	0	0	0	0	0	0	0	0	0	0	0	0	2	0	0	0	0	0	0	0	0	0	0	0	0	0	0	0	0	0	0	4	3	0	2	0	0	0	0	2	0	0	0	0	0	0	0	0	0	0	0	0	0	0	0	3	0	0	2	0	0	0	1	0	0	0	0	0	0	4	0	0	0	0	0	0	0	0	0	0	0	0	0	0	0	0	0	0	0	0	0	0	0	0	0	2	0	0	0	0	0	0	0	0	0	0	0	0	0	0	0	0	0	0	0	0	0	0	2	0	0	0	2	2	0	2	0	0	0	0	0	0	1	0	3	0	0	0	0	0	0	0	0	0	0	0	0	0	0	0	0	0	0	3	0	0	0	2	0	0	0	0	4	0	0	0	0	0	0	0	0	0	3	0	2	0	0	0	0	0	0	0	0	0	0	0	0	0	0	0	0	0	0	0	0	0	0	0	0	0	0	0	0	0	0	0	0	0	0	0	0	0	0	0	0	0	2	0	0	0	3	0	0	0	0	0	0	0	0	0	0	0	0	0	0	0	0	0	0	0	0	0	0	0	2	0	2	0	0	0	0	0	2	0	0	0	0	0	0	0	0	0	0	0	0	0	0	0	0	0	0	0	0	0	1	0	0	0	0	0	0	2	0	0	0	0	0	0	3	2	0	0	0	0	0	0	0	0	0	0	0	0	0	0	0	0	0	0	0	0	0	0	0	0	0	0	0	0	0	0	0	0	0	0	0	0	0	2	0	0	0	0	0	0	0	0	0	0	0	0	0	0	0	0	0	0	0	0	0	0	0	3	0	0	0	0	0	0	0	0	0	0	0	0	0	0	0	0	0	0	0	0	0	0	1	0	0	2	1	0	0	0	0	0	0	0	0	3	0	0	2	0	0	0	0	0	0	0	0	0	3	3	0	0	0	0	0	0	0	0	0	0	0	0	0	0	0	0	0	2	0	0	0	0	3	0	0	0	0	1	0	0	0	2	0	0	1	0	0	4	0	0	0	0	0	0	0	0	0	0	0	0	0	3	0	0	0	0	2	0	0	1	0	3	0	0	0	0	0	0	0	0	0	0	0	0	0	3	0	0	0	0	0	0	0	0	0	2	3	0	0	0	2	0	0	0	0	0	0	0	0	0	0	0	3	0	0	0	0	0	0	0	0	0	1	0	0	0	0	0	0	0	0	0	0	0	0	0	0	0	0	0	0	0	0	0	0	0	0	0	0	0	0	0	0	0	2	0	0	0	0	0	0	0	0	0	0	0	0	0	3	1	0	0	1	2	0	0	0	0	0	0	1	0	0	0	0	0	0	0	0	0	0	0	0	0	0	0	0	0	0	0	0	0	0	0	0	0	0	0	0	0	0	0	0	0	0	0	0	2	0	0	0	0	0	2	0	0	0	0	0	4	0	0	0	0	0	1	0	0	0	0	0	0	4	0	0	0	0	3	0	0	0	0	0	0	0	0	0	0	0	0	0	0	0	0	3	0	0	0	0	0	0	0	0	3	0	0	0	0	0	0	0	0	0	0	0	4	0	2	2	0	0	0	0	0	0	0	0	0	0	0	0	0	0	0	0	0	0	0	0	0	0	1	0	2	0	0	0	0	0	0	0	0	0	0	0	0	0	0	0	0	2	0	4	3	0	0	0	0	3	0	0	0	0	0	0	0	0	0	0	0	0	0	0	0	0	0	0	3	0	0	0	0	0	0	0	0	0	3	0	2	0	0	0	0	0	0	0	0	0	1	0	0	0	1	0	0	2	0	0	0	0	0	0	0	0	0	0	0	0	0	0	0	0	0	0	0	0	0	0	0	0	0	3	2	0	3	0	0	0	0	2	0	0	0	0	0	0	0	0	0	0	0	0	0	0	0	0	0	2	0	0	0	0	0	0	0	0	0	0	0	0	0	3	0	1	0	0	3	0	0	0	3	0	0	0	0	3	0	0	0	0	0	0	0	0	0	0	0	0	0	0	0	0	0	0	0	2	0	2	0	0	0	0	2	0	0	0	0	0	0	0	2	0	0	0	2	0	0	0	0	0	0	0	3	0	0	2	0	0	0	0	0	0	0	3	0	0	4	0	0	0	0	0	4	0	0	0	0	0	0	0	0	0	0	0	0	0	0	0	3	0	2	0	3	0	0	0	0	0	2	0	0	0	0	0	0	0	0	0	0	3	4	0	0	0	0	0	0	0	0	0	3	0	0	0	0	2	0	3	0	3	0	0	0	0	2	0	0	0	0	0	0	0	0	0	3	0	1	0	0	0	0	0	0	3	0	3	3	0	0	0	0	0	0	0	3	0	0	0	0	0	0	0	0	0	0	0	0	0	0	0	0	0	0	0	3	0	0	0	0	0	0	0	2	0	0	0	3	0	0	3	0	0	1	0	2	0	0	0	0	0	0	0	0	0	0	0	0	0	0	1	0	0	0	0	0	0	0	0	0	2	0	0	0	0	0	0	0	0	0	0	0	0	0	0	0	0	0	0	0	0	0	0	3	0	0	0	3	0	1	1	0	0	0	0	2	0	0	0	0	0	0	3	0	0	0	0	3	0	0	2	0	0	0	0	0	3	0	0	0	0	0	0	0	0	0	0	0	0	0	3	0	3	0	0	0	0	0	0	0	0	0	0	0	0	0	0	0	0	0	0	0	0	3	0	0	0	0	0	3	0	0	0	0	0	0	0	4	0	0	0	0	0	0	3	0	0	0	0	0	0	0	0	0	0	1	0	0	0	0	0	0	0	0	0	0	0	2	0	0	1	0	0	0	0	0	0	0	0	0	0	0	0	0	0	0	0	0	0	0	0	0	0	0	0	0	0	0	0	0	0	0	0	3	0	0	0	3	0	0	0	0	0	0	3	0	0	0	0	0	0	0	0	0	0	0	0	0	0	0	2	3	0	0	0	0	0	0	0	0	0	0	0	3	0	0	0	0	0	0	0	0	0	0	0	0	0	0	0	2	0	0	0	0	0	4	0	3	1	0	0	0	2	0	3	2	0	0	0	0	0	0	0	0	0	0	0	2	0	0	0	0	0	3	0	0	0	0	0	0	0	1	0	0	0	0	0	0	0	2	2	0	2	0	3	0	0	0	0	2	0	0	0	0	0	4	0	0	3	0	0	0	0	0	0	0	0	0	0	0	0	0	0	0	3	3	0	0	0	0	0	0	0	3	0	0	0	0	0	0	0	0	0	0	0	0	0	0	0	0	0	0	0	2	2	0	2	0	0	0	0	0	0	0	0	0	0	0	0	0	0	3	0	0	0	0	0	0	0	0	0	0	0	0	3	0	0	0	0	0	0	0	0	0	0	0	2	0	0	0	0	0	0	0	0	0	0	0	0	0	0	0	0	4	0	0	0	0	0	0	0	0	0	3	0	0	0	0	0	0	0	0	0	0	0	0	0	0	0	0	3	1	0	0	0	0	0	0	0	0	0	0	0	0	0	0	0	1	0	0	0	3	0	0	0	0	0	0	0	0	0	0	0	0	0	0	0	0	0	0	0	0	0	0	0	0	0	0	0	0	0	1	3	0	0	0	0	0	0	3	0	0	0	0	0	0	0	0	4	0	0	0	0	3	0	0	0	0	0	0	0	0	3	0	0	0	0	0	0	0	2	2	0	0	0	0	0	0	0	0	0	0	2	0	0	0	0	0	0	0	0	0	2	0	0	0	0	3	0	0	0	0	0	0	0	0	0	0	0	0	0	4	0	0	0	0	0	3	0	0	0	0	0	0	0	0	3	0	0	0	0	0	0	0	0	2	0	0	0	0	0	3	2	0	0	0	0	0	1	0	0	0	3	0	0	0	0	0	0	0	3	0	0	0	0	0	0	0	0	3	0	0	0	0	3	0	0	0	0	0	0	0	0	0	0	0	0	0	0	0	0	0	0	0	0	0	0	0	0	0	0	0	0	0	0	0	0	0	0	0	0	0	0	0	2	0	0	0	0	0	0	3	0	0	0	0	0	0	2	0	0	0	0	3	0	0	0	0	0	0	0	0	0	0	0	3	0	0	3	2	0	0	0	0	0	0	0	0	0	0	2	0	3	0	0	0	0	0	0	0	0	0	0	0	0	0	0	0	2	3	0	0	0	0	0	0	0	2	0	0	2	0	0	0	0	0	0	0	0	0	0	0	0	0	0	0	0	0	3	0	0	0	0	0	0	0	2	0	0	3	0	0	0	0	0	0	0	0	0	0	3	0	0	3	0	0	2	3	0	0	0	0	0	1	0	0	0	0	0	1	3	1	0	0	0	0	3	0	0	2	0	0	1	0	0	0	0	3	0	0	0	0	3	0	0	0	0	0	0	0	0	2	3	0	0	0	0	0	0	0	0	2	0	0	0	0	0	0	0	0	2	3	0	2	3	0	0	0	4	3	0	0	0	0	0	0	0	0	0	0	3	0	0	0	0	4	0	3	0	0	0	0	0	0	4	0	0	0	0	0	0	0	2	0	0	0	0	0	0	0	0	0	0	3	0	0	0	0	0	1	0	0	0	0	0	0	0	0	0	0	0	0	0	0	0	0	0	0	3	0	0	0	0	0	0	0	0	0	0	0	2	0	0	0	0	1	0	0	0	3	0	0	0	0	0	0	0	0	0	0	0	0	0	0	0	0	0	0	1	0	0	0	0	0	0	0	0	0	0	0	0	0	0	0	0	0	0	0	0	0	0	0	0	0	0	0	0	0	0	0	3	0	0	0	0	0	0	0	0	3	0	0	4	0	0	0	0	0	0	0	0	0	0	3	4	0	0	0	0	0	0	0	0	2	0	0	0	0	0	0	0	0	0	0	0	0	0	0	0	4	0	0	0	0	2	0	0	3	0	0	0	0	3	0	0	0	0	0	0	0	0	0	0	0	4	0	0	0	0	0	0	0	0	0	0	0	2	0	0	0	0	0	0	0	0	0	0	0	2	0	0	0	0	0	0	0	0	0	0	0	0	0	0	0	0	3	0	0	0	0	0	0	0	0	0	0	0	0	0	0	4	0	0	0	0	0	0	0	0	3	0	2	0	0	3	0	0	1	0	0	0	0	0	0	0	4	0	0	0	0	0	0	3	0	0	0	0	0	0	2	0	0	0	0	0	0	0	0	0	0	0	0	0	0	0	0	1	0	0	3	3	3	0	0	0	1	0	0	0	0	0	0	0	0	0	0	0	0	0	0	0	2	0	0	0	0	0	0	0	0	1	0	0	0	0	3	0	0	0	0	0	0	0	0	0	0	0	0	0	2	0	0	0	0	0	0	0	0	0	0	0	3	0	0	0	0	0	0	0	2	0	3	0	0	0	0	0	0	0	0	0	0	0	0	2	0	4	0	0	0	0	0	0	0	0	2	0	0	0	0	0	3	0	0	0	0	0	0	0	0	0	0	0	0	0	0	0	0	2	0	0	0	1	0	0	0	4	0	0	0	0	0	0	0	0	0	0	0	0	0	0	0	0	0	0	0	0	3	0	0	0	0	0	0	0	0	0	0	0	0	4	0	0	0	0	0	3	0	0	0	1	4	0	0	0	0	0	0	0	0	0	0	0	0	0	0	0	0	0	0	0	0	0	0	0	3	0	0	0	0	0	0	0	0	0	0	0	0	0	0	0	0	0	0	3	0	0	0	0	0	0	0	0	0	0	0	0	3	0	0	2	0	0	0	0	3	0	0	0	0	0	0	0	0	0	0	0	0	0	0	0	0	0	0	0	0	0	2	0	0	0	0	0	0	0	0	0	0	0	0	0	0	0	4	0	0	0	0	2	0	0	0	0	0	0	0	0	2	0	0	0	0	1	0	0	0	0	0	0	0	3	0	2	0	0	0	0	0	0	0	0	0	0	0	0	0	0	0	0	3	0	0	0	3	0	0	0	0	0	0	0	0	0	0	0	0	0	0	0	0	0	0	0	0	0	0	0	0	0	0	3	0	0	0	0	0	0	0	0	0	0	0	0	0	0	0	3	0	0	0	0	0	2	0	3	0	0	0	0	3	0	0	0	0	0	0	0	0	0	0	3	0	0	0	0	0	0	0	0	0	0	3	0	0	0	0	0	0	0	0	0	0	0	3	0	0	0	2	2	0	0	0	0	0	0	0	0	0	0	0	0	0	0	3	0	0	0	0	0	0	0	0	0	0	0	0	0	0	3	0	0	0	0	0	0	0	0	0	0	0	0	3	0	0	0	0	0	0	0	0	0	3	0	0	0	0	0	0	0	0	0	0	0	0	0	0	0	0	0	0	0	0	0	0	0	0	0	0	0	0	1	0	0	0	0	0	0	0	0	0	0	0	0	0	0	0	0	0	0	0	0	0	3	0	2	0	0	0	0	0	0	0	0	0	0	0	0	0	0	0	0	0	0	3	0	0	0	0	0	2	0	0	0	0	0	0	0	0	3	2	0	0	1	0	0	0	0	0	0	0	0	0	0	0	0	0	0	0	0	0	0	0	0	0	3	0	0	0	0	0	0	0	0	0	0	0	0	0	0	0	0	0	0	0	0	0	0	1	0	0	0	0	0	3	0	0	0	0	0	0	0	0	0	0	0	0	0	0	0	0	3	0	0	0	0	0	2	0	0	0	0	0	0	1	0	0	0	0	0	0	0	0	0	0	0	0	0	1	0	0	0	0	0	0	0	0	0	0	0	0	0	0	0	2	0	0	0	0	0	0	0	0	0	0	0	0	0	0	0	0	0	0	3	0	0	0	0	3	0	0	0	0	0	0	0	0	1	3	0	2	0	0	3	0	0	3	0	0	0	0	0	0	0	0	0	0	0	0	0	0	0	0	0	0	3	3	0	0	2	0	0	3	0	3	3	3	0	0	0	0	0	2	0	0	0	0	0	2	0	0	0	0	0	4	0	0	0	3	0	0	0	0	0	0	0	0	0	0	0	0	2	0	0	0	0	0	0	0	0	0	0	0	0	0	0	0	0	0	0	0	0	0	3	0	0	0	0	0	0	0	0	0	0	0	2	0	0	0	0	0	0	0	0	0	0	0	1	0	0	0	0	0	0	0	0	0	0	2	0	0	0	0	0	0	1	0	1	0	0	3	0	0	0	0	0	0	0	0	0	0	4	0	0	0	0	3	0	0	0	1	0	0	0	0	0	0	0	0	3	0	0	0	0	0	0	0	0	0	0	2	0	0	0	3	0	0	0	0	0	0	2	0	0	0	0	0	0	2	0	0	0	0	0	0	0	2	0	0	0	0	0	0	1	0	0	0	0	0	0	0	2	0	0	0	0	0	0	0	0	0	0	0	0	0	0	0	2	0	0	0	0	0	0	4	0	0	0	0	0	0	0	0	1	0	0	0	0	0	0	0	0	0	0	0	0	3	0	0	0	0	0	0	0	0	0	0	0	0	0	0	0	0	0	0	0	0	0	0	0	0	0	0	0	0	1	0	0	0	2	2	0	3	0	2	0	0	0	0	0	1	0	0	0	0	2	0	0	0	0	0	0	0	3	2	0	0	0	0	0	0	0	0	0	0	0	0	0	0	0	0	0	0	0	0	0	0	0	0	0	1	0	0	0	0	0	0	1	0	0	0	1	0	0	0	0	0	0	0	0	0	0	0	0	0	0	0	0	0	0	0	0	0	3	0	0	0	0	0	0	0	2	0	0	0	0	0	0	0	0	0	3	0	0	0	0	3	0	0	0	0	0	0	0	0	0	0	0	0	0	0	0	0	0	0	0	0	0	0	0	0	0	2	0	0	0	0	0	0	0	0	0	0	0	0	0	0	0	0	0	0	0	2	0	0	0	0	0	0	0	0	0	0	0	0	0	0	0	0	0	0	0	0	0	2	0	0	0	0	0	0	0	0	0	0	3	0	0	0	0	0	0	0	0	0	0	0	0	0	0	0	0	0	0	0	0	0	0	0	0	0	0	3	0	0	0	2	0	0	0	0	0	0	0	0	0	2	0	0	0	0	0	0	0	0	0	0	0	0	0	0	0	0	0	0	0	0	0	0	3	0	0	0	0	4	0	0	0	0	0	0	2	0	3	0	0	0	0	0	0	0	0	0	0	0	0	0	0	0	2	0	0	0	0	0	0	0	0	0	0	0	0	0	0	0	0	0	0	0	0	0	0	0	0	0	3	0	0	3	3	0	0	0	0	0	0	0	0	0	0	0	0	4	1	0	0	0	0	0	0	0	0	0	0	0	0	0	0	0	0	0	0	0	0	0	0	0	0	0	0	0	0	0	0	2	0	0	0	0	0	2	0	0	0	0	0	0	2	0	0	0	0	0	0	0	0	0	3	0	0	0	0	0	0	0	0	0	0	0	0	0	0	0	0	0	0	0	0	0	0	3	0	1	0	0	0	0	0	0	3	0	0	0	4	0	0	0	4	0	2	0	0	0	0	0	0	0	0	3	0	0	0	0	0	3	0	0	0	2	0	0	3	0	0	1	0	0	0	0	0	0	0	0	0	0	0	0	0	0	0	0	0	0	0	0	0	3	0	0	0	0	0	0	0	0	0	0	0	0	0	2	0	0	0	0	0	0	0	0	0	0	0	0	0	0	0	0	0	0	0	0	0	0	0	0	0	0	0	0	0	0	0	0	0	0	0	0	0	0	0	0	0	0	0	0	0	0	0	0	0	0	0	4	0	0	0	0	0	0	0	0	0	0	0	3	0	0	0	0	0	0	0	0	0	0	0	0	0	0	0	0	0	0	0	0	0	0	0	0	0	0	0	0	0	0	0	0	0	2	0	0	0	0	0	0	0	0	0	4	3	0	0	0	0	0	0	0	0	0	0	0	0	0	0	0	0	0	0	0	0	0	0	0	0	0	0	0	0	0	0	0	0	3	0	0	0	0	0	0	0	0	0	0	0	0	0	0	0	0	0	0	0	0	0	0	1	0	0	0	0	0	0	0	1	0	0	0	0	0	0	0	0	0	0	0	0	0	0	0	0	0	0	0	0	0	0	1	3	0	0	0	0	0	0	0	0	0	0	0	1	0	0	0	0	0	0	0	0	0	0	0	0	0	0	0	0	0	0	0	0	0	0	0	0	0	0	0	0	0	0	0	0	0	0	0	0	0	0	0	0	0	0	0	0	0	0	0	0	0	0	0	0	0	0	0	0	0	0	0	0	0	0	0	0	0	0	0	0	0	0	0	0	2	0	0	0	0	0	0	0	0	0	0	0	0	0	0	0	0	0	0	0	0	0	0	0	0	0	0	0	4	2	0	0	0	0	0	0	0	3	0	0	0	0	0	0	3	0	0	0	0	0	0	0	0	0	0	0	0	0	0	0	0	0	0	0	0	0	0	0	0	0	0	0	0	0	0	0	0	0	0	0	0	0	0	0	0	0	2	0	0	0	0	0	0	0	0	0	0	0	0	0	0	0	0	0	0	0	0	0	0	0	0	0	0	0	0	0	0	0	0	0	0	0	0	0	0	0	0	0	0	0	0	0	0	0	0	0	3	0	0	3	0	0	0	0	0	0	0	0	0	0	1	0	0	0	0	0	0	0	0	0	0	0	0	0	0	0	0	0	0	0	0	0	0	0	0	0	0	0	0	0	3	0	0	0	0	0	0	0	0	2	0	0	0	0	0	0	2	0	0	0	0	0	0	0	0	0	0	0	0	0	1	0	0	0	0	0	0	0	3	0	0	0	0	3	0	0	0	0	0	0	0	0	0	0	2	0	0	0	0	0	0	0	0	0	0	0	0	0	0	1	0	0	2	0	0	0	1	4	0	3	0	0	0	0	0	0	0	0	0	0	0	0	0	0	0	0	0	2	0	0	0	0	0	0	0	0	0	0	0	0	0	0	0	0	0	0	0	0	0	0	0	0	0	0	0	0	0	3	0	0	0	0	2	0	0	0	0	2	1	0	0	0	0	0	0	0	0	0	0	4	1	0	0	0	1	0	0	0	0	2	0	0	0	0	3	0	0	0	0	0	0	0	0	0	0	0	0	0	0	0	0	0	0	2	1	2	0	0	3	0	0	0	0	0	0	1	0	1	1	0	0	0	0	0	0	0	4	0	0	0	1	4	0	0	0	0	0	0	1	0	0	3	0	0	0	0	0	0	0	0	0	0	4	0	0	0	0	3	0	0	4	0	0	0	0	0	1	0	0	0	0	0	3	2	0	0	3	0	0	0	0	0	2	0	0	0	0	0	0	3	1	0	0	2	4	0	4	0	0	0	0	0	0	0	0	0	2	0	0	0	2	0	0	1	0	0	0	2	0	0	0	0	0	0	0	0	0	0	0	0	0	0	0	0	0	0	0	0	0	0	0	0	0	0	0	0	0	0	0	0	1	0	0	0	0	0	0	0	0	0	4	0	0	0	2	0	0	0	0	0	0	0	0	0	0	0	0	0	0	0	0	0	2	3	0	0	0	0	0	3	0	0	0	0	0	0	3	0	0	0	0	3	0	0	0	0	0	2	2	0	0	0	0	0	0	0	0	0	0	0	0	0	0	0	0	0	0	0	0	0	0	0	0	0	0	0	0	0	0	0	0	2	0	1	0	0	0	0	0	0	3	0	2	0	0	0	0	0	0	0	0	0	0	0	0	0	0	0	0	0	0	0	0	2	0	0	0	0	0	0	0	0	0	0	0	2	0	0	3	0	3	0	0	0	0	0	0	0	0	0	1	0	0	0	2	0	0	4	0	0	4	4	0	3	0	2	0	1	0	0	0	0	0	3	0	0	0	0	0	4	0	4	0	0	0	0	0	0	0	0	2	0	0	0	0	0	0	0	2	0	2	3	3	3	0	0	0	0	0	2	0	0	1	0	0	0	3	0	4	0	0	1	4	0	1	2	3	0	0	0	0	0	2	3	2	3	0	0	0	0	0	4	0	0	0	2	0	0	0	0	0	0	0	0	0	0	0	0	0	0	1	1	0	0	0	3	0	0	0	4	1	0	0	0	0	1	0	2	1	3	0	0	2	0	2	0	0	0	3	0	0	0	0	0	1	0	2	2	0	0	0	2	0	0	3	0	0	0	0	0	0	0	0	0	0	0	0	0	0	2	0	3	4	0	0	2	0	0	0	0	0	0	0	3	0	0	4	0	0	0	0	0	0	0	0	0	0	0	0	0	0	0	0	0	0	0	0	0	0	2	0	0	0	2	0	2	1	0	0	0	3	2	0	4	3	0	0	0	1	0	0	0	0	0	0	0	0	0	0	0	1	0	3	2	0	0	0	0	0	0	0	0	0	0	0	0	0	0	0	0	0	0	0	0	0	0	0	0	0	1	0	0	0	0	3	0	0	0	0	0	0	0	3	0	0	0	0	0	0	0	0	0	0	0	0	0	0	2	0	0	0	4	0	0	0	0	0	0	3	0	0	0	0	0	3	0	0	0	0	0	0	0	0	0	0	3	0	3	0	3	0	0	0	0	0	0	0	0	0	0	0	0	0	0	0	0	1	0	0	0	0	3	0	0	0	0	0	0	0	0	0	0	0	0	0	0	0	0	1	0	0	1	2	0	0	0	0	0	0	3	0	0	0	2	0	0	0	0	1	0	3	3	0	0	0	0	0	0	0	0	0	0	2	0	0	0	0	0	0	0	0	0	0	0	0	0	0	0	3	0	0	0	0	0	0	0	0	0	0	0	0	2	0	0	1	0	0	0	0	0	0	0	0	0	0	0	3	1	0	0	0	0	0	2	0	0	0	0	0	0	4	0	0	0	0	0	0	3	0	1	0	0	0	0	0	0	1	0	0	0	0	0	0	0	0	0	0	0	0	0	0	0	0	2	0	0	0	0	0	0	0	0	0	0	0	0	2	0	0	0	0	0	0	0	0	0	0	3	0	0	0	0	0	2	0	0	3	0	0	0	0	2	2	2	1	0	1	0	0	0	0	0	4	0	0	0	0	0	3	0	0	2	2	0	0	2	0	0	2	2	0	0	2	0	0	0	0	0	0	0	0	2	0	0	0	0	0	0	3	0	0	2	0	2	0	2	0	0	0	0	1	0	3	0	0	0	0	0	0	3	0	0	0	0	0	0	0	2	4	2	0	3	0	2	2	0	0	0	0	0	0	2	0	0	0	0	0	0	0	0	0	0	0	0	0	0	0	0	0	0	0	0	0	0	0	0	0	0	0	0	1	0	0	3	0	0	0	0	0	0	0	0	1	0	0	0	3	4	0	2	0	3	0	0	0	0	0	0	0	0	0	0	0	0	3	0	0	0	0	0	0	0	0	0	0	0	0	0	0	0	0	0	0	0	2	0	0	3	0	0	0	3	0	0	0	0	3	0	0	0	0	0	0	0	3	0	0	0	0	0	0	0	0	0	0	2	0	3	3	0	0	3	3	2	1	0	1	0	0	1	0	0	0	0	0	0	1	0	0	3	2	0	0	0	0	1	0	0	0	0	0	0	0	2	1	0	3	0	0	0	0	0	0	0	0	0	0	0	0	0	0	0	0	2	0	0	0	0	0	0	0	0	0	0	0	0	0	0	0	0	0	0	0	0	0	0	0	4	3	3	0	0	0	0	0	0	0	0	0	3	0	0	0	3	2	0	0	0	4	0	0	0	3	0	0	0	0	1	0	0	0	0	0	0	0	0	0	0	0	0	0	0	0	0	0	0	0	0	0	2	0	0	0	0	0	0	0	0	0	0	0	0	0	0	0	0	0	0	0	0	0	0	0	0	0	0	0	0	0	0	4	1	0	0	0	0	0	0	0	0	0	0	0	0	0	0	0	0	0	0	0	0	0	2	0	0	0	0	0	1	1	0	0	0	0	0	3	0	0	4	2	2	0	0	0	3	0	0	0	0	2	0	0	0	0	0	0	2	0	0	0	3	0	3	0	0	4	0	0	0	0	0	0	0	4	0	0	0	1	0	0	0	0	3	0	0	0	0	0	0	0	0	0	0	0	0	1	0	0	0	0	0	2	0	0	0	0	0	0	0	0	0	0	0	0	2	0	0	0	0	3	4	0	0	2	0	0	0	3	1	0	2	0	0	0	0	0	0	3	0	0	0	0	0	0	0	0	0	0	0	3	0	0	0	0	3	4	0	0	0	3	0	0	0	0	0	0	0	0	2	0	0	0	0	0	0	0	0	0	0	0	0	0	0	0	0	0	0	3	1	0	0	0	0	0	0	0	2	0	0	0	0	0	0	0	0	0	0	0	0	0	0	1	0	0	2	0	0	0	0	1	0	0	0	0	0	0	0	0	0	0	0	2	0	0	0	1	0	0	0	0	0	0	1	0	0	0	0	0	4	0	0	0	0	0	0	0	2	0	0	3	0	0	0	0	3	0	0	0	0	1	0	0	0	0	0	0	1	0	2	0	0	3	0	0	0	0	0	0	0	0	0	0	2	0	0	0	0	0	0	0	3	0	0	0	0	0	0	3	0	0	3	0	0	0	2	0	0	0	0	0	0	0	0	0	0	2	0	3	0	0	0	0	0	0	0	0	3	1	0	0	0	0	0	3	0	0	2	0	0	0	0	2	0	0	0	0	0	3	0	2	0	0	0	1	0	0	3	0	0	0	0	0	0	0	0	0	0	4	0	0	0	2	0	0	0	0	0	0	0	0	0	0	0	1	0	0	0	4	0	0	0	0	0	0	0	0	0	0	0	0	0	0	3	0	0	4	0	2	0	0	0	0	0	0	0	0	0	3	2	0	0	0	0	0	0	0	0	0	0	0	0	2	0	0	0	0	0	0	0	0	0	0	3	0	0	0	0	0	0	2	4	0	0	0	0	0	0	0	0	0	0	3	1	0	0	0	0	0	0	0	4	0	0	0	0	0	0	0	0	0	3	2	0	0	0	0	3	0	0	0	0	0	0	2	0	0	0	0	2	0	0	0	0	0	0	0	0	0	0	0	0	0	0	0	2	0	0	0	0	0	0	0	2	0	0	0	0	0	0	0	0	3	0	0	0	0	0	0	0	0	0	0	0	0	0	0	1	0	0	0	4	0	0	0	0	3	0	0	0	0	0	0	0	2	0	0	4	0	2	0	4	3	0	0	0	0	0	3	1	0	0	0	0	0	0	2	0	0	0	0	0	0	0	0	0	0	0	2	0	0	0	2	0	0	0	0	0	0	0	3	0	0	0	0	2	2	0	0	0	0	0	0	0	0	0	0	0	0	0	0	0	4	0	0	0	0	0	0	0	0	0	0	0	0	0	0	0	0	2	0	0	1	4	1	0	0	0	0	0	0	0	0	0	0	0	0	0	0	0	0	0	0	0	0	0	0	0	0	0	0	0	0	0	0	0	0	0	0	0	0	0	0	0	0	0	0	0	0	0	2	0	0	0	0	0	0	0	0	0	0	0	0	0	0	0	0	0	0	0	0	0	3	3	0	0	0	0	0	0	0	0	0	0	0	0	0	0	0	0	0	0	0	0	0	0	0	0	0	0	0	0	3	0	3	0	0	0	0	0	0	3	0	0	0	0	0	0	0	0	0	0	0	0	0	0	3	0	0	4	0	0	0	0	0	0	0	0	0	0	0	0	0	0	0	0	0	0	0	0	2	0	0	3	0	0	0	0	0	1	0	0	0	4	2	0	0	0	0	3	0	0	3	0	0	0	0	0	3	0	0	0	0	0	0	0	1	0	3	0	0	0	4	2	0	0	0	3	0	2	0	0	0	0	0	0	0	0	0	0	0	0	2	0	0	0	0	1	0	2	0	0	3	0	0	0	3	0	0	3	0	3	0	0	0	0	0	0	0	0	0	0	0	1	0	3	0	0	3	0	0	0	1	3	0	2	0	2	0	0	2	3	2	0	0	2	0	0	0	0	0	0	0	2	0	0	0	0	0	0	0	4	0	0	1	4	0	1	0	3	4	0	0	0	0	0	2	0	0	0	3	0	0	0	2	0	0	0	0	2	0	1	0	0	2	0	3	2	0	0	2	0	2	0	0	0	0	0	0	0	2	4	0	0	0	0	0	0	0	0	0	3	0	3	0	0	0	0	0	0	3	4	0	0	0	0	0	0	0	2	0	0	0	0	0	4	0	0	0	0	3	3	0	0	0	3	0	0	0	2	0	0	4	0
[truncated: 12,492,621 more chars]
