# Supplementary material for: Evidence for family-level variation of phenotypic traits in response to temperature of Brazilian Nyssorhynchus darlingi
Source: Parasit Vectors. 2020 Feb 10;13:55. doi: 10.1186/s13071-020-3924-7 (PMC7011564; doi:10.1186/s13071-020-3924-7)
Supplement: Supplementary file 3 — Additional file 3: Dataset S2. Life history data used for ANOVA, PST, GLM and Kaplan–Meier analyses. [file 13071_2020_3924_MOESM3_ESM.csv]

	Additional file 3: Dataset S2. Life history data used for ANOVA, PST, GLM and Kaplan-Meier analyses.
ID	Biome	State	Latitude	Lat_group	Locality	Family	Fam_new	Temp_let	Temp_num	Sex	Sex1	Wing.length..mm.	sLL	dLL	dPL	Emtime	Preadult.death	Death_stat	AL	time
RPV 095	Amazon	Rondonia	-8.742	2	RPV	11	R16	A	20	M	1	2.892	17	NA	NA	20	NA	1	6	20
RPV 096	Amazon	Rondonia	-8.742	2	RPV	11	R16	A	20	F	0	2.904	19	NA	NA	22	NA	1	5	22
RPV 097	Amazon	Rondonia	-8.742	2	RPV	11	R16	A	20	F	0	NA	20	NA	NA	24	NA	1	0	24
RPV 098	Amazon	Rondonia	-8.742	2	RPV	11	R16	A	20		NA	NA	NA	NA	21	NA	21	0	NA	21
RPV 099	Amazon	Rondonia	-8.742	2	RPV	11	R16	A	20		NA	NA	NA	9	NA	NA	9	0	NA	9
RPV 100	Amazon	Rondonia	-8.742	2	RPV	11	R16	A	20	M	1	2.922	17	NA	NA	20	NA	1	5	20
RPV 101	Amazon	Rondonia	-8.742	2	RPV	11	R16	A	20	M	1	2.919	18	NA	NA	22	NA	1	5	22
RPV 102	Amazon	Rondonia	-8.742	2	RPV	11	R16	A	20	F	0	2.967	19	NA	NA	22	NA	1	5	22
RPV 103	Amazon	Rondonia	-8.742	2	RPV	11	R16	A	20	F	0	2.865	21	NA	NA	24	NA	1	4	24
RPV 104	Amazon	Rondonia	-8.742	2	RPV	11	R16	A	20		NA	NA	NA	16	NA	NA	16	0	NA	16
RPV 105	Amazon	Rondonia	-8.742	2	RPV	11	R16	A	20	M	1	2.854	17	NA	NA	20	NA	1	5	20
RPV 106	Amazon	Rondonia	-8.742	2	RPV	11	R16	A	20	M	1	2.88	19	NA	NA	22	NA	1	5	22
RPV 107	Amazon	Rondonia	-8.742	2	RPV	11	R16	A	20		NA	NA	NA	NA	22	NA	22	0	NA	22
RPV 108	Amazon	Rondonia	-8.742	2	RPV	11	R16	A	20	M	1	2.944	21	NA	NA	24	NA	1	4	24
RPV 109	Amazon	Rondonia	-8.742	2	RPV	11	R16	A	20	F	0	2.843	23	NA	NA	26	NA	1	2	26
RPV 110	Amazon	Rondonia	-8.742	2	RPV	11	R16	B	24	M	1	2.704	13	NA	NA	14	NA	1	4	14
RPV 111	Amazon	Rondonia	-8.742	2	RPV	11	R16	B	24	M	1	2.664	15	NA	NA	17	NA	1	2	17
RPV 112	Amazon	Rondonia	-8.742	2	RPV	11	R16	B	24		NA	NA	NA	16	NA	NA	16	0	NA	16
RPV 113	Amazon	Rondonia	-8.742	2	RPV	11	R16	B	24		NA	NA	NA	16	NA	NA	16	0	NA	16
RPV 114	Amazon	Rondonia	-8.742	2	RPV	11	R16	B	24		NA	NA	NA	16	NA	NA	16	0	NA	16
RPV 115	Amazon	Rondonia	-8.742	2	RPV	11	R16	B	24	F	0	2.665	14	NA	NA	16	NA	1	3	16
RPV 116	Amazon	Rondonia	-8.742	2	RPV	11	R16	B	24	M	1	2.612	15	NA	NA	17	NA	1	2	17
RPV 117	Amazon	Rondonia	-8.742	2	RPV	11	R16	B	24	F	0	2.627	18	NA	NA	20	NA	1	3	20
RPV 118	Amazon	Rondonia	-8.742	2	RPV	11	R16	B	24	F	0	2.579	19	NA	NA	22	NA	1	2	22
RPV 119	Amazon	Rondonia	-8.742	2	RPV	11	R16	B	24	F	0	2.522	19	NA	NA	21	NA	1	3	21
RPV 120	Amazon	Rondonia	-8.742	2	RPV	11	R16	B	24	M	1	2.735	14	NA	NA	16	NA	1	3	16
RPV 121	Amazon	Rondonia	-8.742	2	RPV	11	R16	B	24	M	1	2.644	15	NA	NA	17	NA	1	2	17
RPV 122	Amazon	Rondonia	-8.742	2	RPV	11	R16	B	24	M	1	2.77	15	NA	NA	17	NA	1	3	17
RPV 123	Amazon	Rondonia	-8.742	2	RPV	11	R16	B	24	F	0	2.73	17	NA	NA	19	NA	1	4	19
RPV 124	Amazon	Rondonia	-8.742	2	RPV	11	R16	B	24	F	0	2.676	18	NA	NA	20	NA	1	3	20
RPV 125	Amazon	Rondonia	-8.742	2	RPV	11	R16	C	28	M	1	2.328	13	NA	NA	14	NA	1	2	14
RPV 126	Amazon	Rondonia	-8.742	2	RPV	11	R16	C	28	M	1	2.46	16	NA	NA	17	NA	1	1	17
RPV 127	Amazon	Rondonia	-8.742	2	RPV	11	R16	C	28	M	1	2.495	17	NA	NA	19	NA	1	1	19
RPV 128	Amazon	Rondonia	-8.742	2	RPV	11	R16	C	28		NA	NA	NA	NA	19	NA	19	0	NA	19
RPV 129	Amazon	Rondonia	-8.742	2	RPV	11	R16	C	28		NA	NA	NA	16	NA	NA	16	0	NA	16
RPV 130	Amazon	Rondonia	-8.742	2	RPV	11	R16	C	28	F	0	2.414	17	NA	NA	18	NA	1	2	18
RPV 131	Amazon	Rondonia	-8.742	2	RPV	11	R16	C	28		NA	NA	NA	NA	22	NA	22	0	NA	22
RPV 132	Amazon	Rondonia	-8.742	2	RPV	11	R16	C	28	NA	NA	NA	NA	NA	22	NA	22	0	NA	22
RPV 133	Amazon	Rondonia	-8.742	2	RPV	11	R16	C	28		NA	NA	NA	20	NA	NA	20	0	NA	20
RPV 134	Amazon	Rondonia	-8.742	2	RPV	11	R16	C	28		NA	NA	NA	18	NA	NA	18	0	NA	18
RPV 135	Amazon	Rondonia	-8.742	2	RPV	11	R16	C	28	M	1	2.567	15	NA	NA	17	NA	1	1	17
RPV 136	Amazon	Rondonia	-8.742	2	RPV	11	R16	C	28		NA	NA	NA	NA	21	NA	21	0	NA	21
RPV 137	Amazon	Rondonia	-8.742	2	RPV	11	R16	C	28		NA	NA	NA	19	NA	NA	19	0	NA	19
RPV 138	Amazon	Rondonia	-8.742	2	RPV	11	R16	C	28		NA	NA	NA	17	NA	NA	17	0	NA	17
RPV 139	Amazon	Rondonia	-8.742	2	RPV	11	R16	C	28		NA	NA	NA	10	NA	NA	10	0	NA	10
RPV 140	Amazon	Rondonia	-8.742	2	RPV	23	R23	A	20	F	0	2.616	20	NA	NA	23	NA	1	4	23
RPV 141	Amazon	Rondonia	-8.742	2	RPV	23	R23	A	20	M	1	2.703	20	NA	NA	23	NA	1	4	23
RPV 142	Amazon	Rondonia	-8.742	2	RPV	23	R23	A	20	M	1	2.703	21	NA	NA	24	NA	1	4	24
RPV 143	Amazon	Rondonia	-8.742	2	RPV	23	R23	A	20	M	1	2.962	22	NA	NA	25	NA	1	5	25
RPV 144	Amazon	Rondonia	-8.742	2	RPV	23	R23	A	20	M	1	2.778	22	NA	NA	26	NA	1	3	26
RPV 145	Amazon	Rondonia	-8.742	2	RPV	23	R23	A	20	M	1	2.785	18	NA	NA	21	NA	1	4	21
RPV 146	Amazon	Rondonia	-8.742	2	RPV	23	R23	A	20	M	1	2.725	19	NA	NA	22	NA	1	4	22
RPV 147	Amazon	Rondonia	-8.742	2	RPV	23	R23	A	20	M	1	3.038	22	NA	NA	25	NA	1	6	25
RPV 148	Amazon	Rondonia	-8.742	2	RPV	23	R23	A	20	M	1	3.063	23	NA	NA	26	NA	1	5	26
RPV 149	Amazon	Rondonia	-8.742	2	RPV	23	R23	A	20		NA	NA	NA	16	NA	NA	16	0	NA	16
RPV 150	Amazon	Rondonia	-8.742	2	RPV	23	R23	A	20	M	1	2.682	20	NA	NA	23	NA	1	4	23
RPV 151	Amazon	Rondonia	-8.742	2	RPV	23	R23	A	20	F	0	2.556	21	NA	NA	23	NA	1	5	23
RPV 152	Amazon	Rondonia	-8.742	2	RPV	23	R23	A	20	F	0	2.628	22	NA	NA	24	NA	1	5	24
RPV 153	Amazon	Rondonia	-8.742	2	RPV	23	R23	A	20	M	1	2.807	23	NA	NA	26	NA	1	4	26
RPV 154	Amazon	Rondonia	-8.742	2	RPV	23	R23	A	20	M	1	2.931	23	NA	NA	26	NA	1	4	26
RPV 155	Amazon	Rondonia	-8.742	2	RPV	23	R23	B	24	M	1	2.592	15	NA	NA	17	NA	1	2	17
RPV 156	Amazon	Rondonia	-8.742	2	RPV	23	R23	B	24	M	1	2.611	15	NA	NA	17	NA	1	2	17
RPV 157	Amazon	Rondonia	-8.742	2	RPV	23	R23	B	24	M	1	2.663	16	NA	NA	18	NA	1	3	18
RPV 158	Amazon	Rondonia	-8.742	2	RPV	23	R23	B	24		NA	NA	NA	NA	18	NA	18	0	NA	18
RPV 159	Amazon	Rondonia	-8.742	2	RPV	23	R23	B	24	M	1	2.816	19	NA	NA	21	NA	1	4	21
RPV 160	Amazon	Rondonia	-8.742	2	RPV	23	R23	B	24	M	1	2.643	15	NA	NA	17	NA	1	2	17
RPV 161	Amazon	Rondonia	-8.742	2	RPV	23	R23	B	24	F	0	2.688	18	NA	NA	20	NA	1	1	20
RPV 162	Amazon	Rondonia	-8.742	2	RPV	23	R23	B	24	F	0	2.618	18	NA	NA	20	NA	1	3	20
RPV 163	Amazon	Rondonia	-8.742	2	RPV	23	R23	B	24		NA	NA	NA	17	NA	NA	17	0	NA	17
RPV 164	Amazon	Rondonia	-8.742	2	RPV	23	R23	B	24		NA	NA	NA	9	NA	NA	9	0	NA	9
RPV 165	Amazon	Rondonia	-8.742	2	RPV	23	R23	B	24	M	1	2.724	16	NA	NA	18	NA	1	3	18
RPV 166	Amazon	Rondonia	-8.742	2	RPV	23	R23	B	24	F	0	2.63	18	NA	NA	20	NA	1	2	20
RPV 167	Amazon	Rondonia	-8.742	2	RPV	23	R23	B	24	M	1	2.736	18	NA	NA	20	NA	1	2	20
RPV 168	Amazon	Rondonia	-8.742	2	RPV	23	R23	B	24	M	1	2.813	20	NA	NA	22	NA	1	2	22
RPV 169	Amazon	Rondonia	-8.742	2	RPV	23	R23	B	24		NA	NA	NA	17	NA	NA	17	0	NA	17
RPV 170	Amazon	Rondonia	-8.742	2	RPV	23	R23	C	28		NA	NA	NA	NA	16	NA	16	0	NA	16
RPV 171	Amazon	Rondonia	-8.742	2	RPV	23	R23	C	28	M	1	2.629	16	NA	NA	18	NA	1	1	18
RPV 172	Amazon	Rondonia	-8.742	2	RPV	23	R23	C	28	M	1	2.591	16	NA	NA	18	NA	1	1	18
RPV 173	Amazon	Rondonia	-8.742	2	RPV	23	R23	C	28	M	1	2.482	18	NA	NA	20	NA	1	1	20
RPV 174	Amazon	Rondonia	-8.742	2	RPV	23	R23	C	28	M	1	2.524	20	NA	NA	22	NA	1	1	22
RPV 175	Amazon	Rondonia	-8.742	2	RPV	23	R23	C	28		NA	NA	NA	NA	15	NA	15	0	NA	15
RPV 176	Amazon	Rondonia	-8.742	2	RPV	23	R23	C	28	M	1	2.528	15	NA	NA	17	NA	1	1	17
RPV 177	Amazon	Rondonia	-8.742	2	RPV	23	R23	C	28	F	0	2.237	19	NA	NA	20	NA	1	1	20
RPV 178	Amazon	Rondonia	-8.742	2	RPV	23	R23	C	28		NA	NA	NA	NA	21	NA	21	0	NA	21
RPV 179	Amazon	Rondonia	-8.742	2	RPV	23	R23	C	28		NA	NA	NA	20	NA	NA	20	0	NA	20
RPV 180	Amazon	Rondonia	-8.742	2	RPV	23	R23	C	28	F	0	2.502	14	NA	NA	16	NA	1	2	16
RPV 181	Amazon	Rondonia	-8.742	2	RPV	23	R23	C	28	M	1	2.602	15	NA	NA	17	NA	1	1	17
RPV 182	Amazon	Rondonia	-8.742	2	RPV	23	R23	C	28	F	0	2.501	18	NA	NA	20	NA	1	2	20
RPV 183	Amazon	Rondonia	-8.742	2	RPV	23	R23	C	28	M	1	2.378	18	NA	NA	19	NA	1	2	19
RPV 184	Amazon	Rondonia	-8.742	2	RPV	23	R23	C	28	F	0	2.421	19	NA	NA	20	NA	1	3	20
RPV 185	Amazon	Rondonia	-8.742	2	RPV	25	R24	A	20	F	0	2.752	20	NA	NA	23	NA	1	4	23
RPV 186	Amazon	Rondonia	-8.742	2	RPV	25	R24	A	20	F	0	2.806	21	NA	NA	24	NA	1	4	24
RPV 187	Amazon	Rondonia	-8.742	2	RPV	25	R24	A	20	F	0	2.684	21	NA	NA	24	NA	1	4	24
RPV 188	Amazon	Rondonia	-8.742	2	RPV	25	R24	A	20	F	0	2.775	22	NA	NA	25	NA	1	5	25
RPV 189	Amazon	Rondonia	-8.742	2	RPV	25	R24	A	20		NA	NA	NA	29	NA	NA	29	0	NA	29
RPV 190	Amazon	Rondonia	-8.742	2	RPV	25	R24	A	20	F	0	2.825	18	NA	NA	21	NA	1	4	21
RPV 191	Amazon	Rondonia	-8.742	2	RPV	25	R24	A	20	F	0	2.778	20	NA	NA	23	NA	1	4	23
RPV 192	Amazon	Rondonia	-8.742	2	RPV	25	R24	A	20		NA	NA	NA	32	NA	NA	32	0	NA	32
RPV 193	Amazon	Rondonia	-8.742	2	RPV	25	R24	A	20		NA	NA	NA	32	NA	NA	32	0	NA	32
RPV 194	Amazon	Rondonia	-8.742	2	RPV	25	R24	A	20		NA	NA	NA	31	NA	NA	31	0	NA	31
RPV 195	Amazon	Rondonia	-8.742	2	RPV	25	R24	A	20	F	0	2.765	18	NA	NA	21	NA	1	5	21
RPV 196	Amazon	Rondonia	-8.742	2	RPV	25	R24	A	20	F	0	2.814	21	NA	NA	24	NA	1	4	24
RPV 197	Amazon	Rondonia	-8.742	2	RPV	25	R24	A	20		NA	NA	NA	32	NA	NA	32	0	NA	32
RPV 198	Amazon	Rondonia	-8.742	2	RPV	25	R24	A	20		NA	NA	NA	29	NA	NA	29	0	NA	29
RPV 199	Amazon	Rondonia	-8.742	2	RPV	25	R24	A	20		NA	NA	NA	23	NA	NA	23	0	NA	23
RPV 200	Amazon	Rondonia	-8.742	2	RPV	25	R24	B	24	F	0	2.6	17	NA	NA	19	NA	1	3	19
RPV 201	Amazon	Rondonia	-8.742	2	RPV	25	R24	B	24		NA	NA	NA	27	NA	NA	27	0	NA	27
RPV 202	Amazon	Rondonia	-8.742	2	RPV	25	R24	B	24		NA	NA	NA	27	NA	NA	27	0	NA	27
RPV 203	Amazon	Rondonia	-8.742	2	RPV	25	R24	B	24		NA	NA	NA	27	NA	NA	27	0	NA	27
RPV 204	Amazon	Rondonia	-8.742	2	RPV	25	R24	B	24		NA	NA	NA	27	NA	NA	27	0	NA	27
RPV 205	Amazon	Rondonia	-8.742	2	RPV	25	R24	B	24	F	0	2.657	15	NA	NA	17	NA	1	3	17
RPV 206	Amazon	Rondonia	-8.742	2	RPV	25	R24	B	24		NA	NA	NA	16	NA	NA	16	0	NA	16
RPV 207	Amazon	Rondonia	-8.742	2	RPV	25	R24	B	24		NA	NA	NA	16	NA	NA	16	0	NA	16
RPV 208	Amazon	Rondonia	-8.742	2	RPV	25	R24	B	24		NA	NA	NA	16	NA	NA	16	0	NA	16
RPV 209	Amazon	Rondonia	-8.742	2	RPV	25	R24	B	24		NA	NA	NA	16	NA	NA	16	0	NA	16
RPV 210	Amazon	Rondonia	-8.742	2	RPV	25	R24	B	24	F	0	2.647	14	NA	NA	16	NA	1	3	16
RPV 211	Amazon	Rondonia	-8.742	2	RPV	25	R24	B	24	F	0	2.647	17	NA	NA	19	NA	1	3	19
RPV 212	Amazon	Rondonia	-8.742	2	RPV	25	R24	B	24	F	0	2.626	18	NA	NA	20	NA	1	3	20
RPV 213	Amazon	Rondonia	-8.742	2	RPV	25	R24	B	24	F	0	2.498	19	NA	NA	21	NA	1	3	21
RPV 214	Amazon	Rondonia	-8.742	2	RPV	25	R24	B	24		NA	NA	NA	24	NA	NA	24	0	NA	24
RPV 215	Amazon	Rondonia	-8.742	2	RPV	25	R24	C	28		NA	NA	NA	23	NA	NA	23	0	NA	23
RPV 216	Amazon	Rondonia	-8.742	2	RPV	25	R24	C	28		NA	NA	NA	21	NA	NA	21	0	NA	21
RPV 217	Amazon	Rondonia	-8.742	2	RPV	25	R24	C	28		NA	NA	NA	16	NA	NA	16	0	NA	16
RPV 218	Amazon	Rondonia	-8.742	2	RPV	25	R24	C	28		NA	NA	NA	14	NA	NA	14	0	NA	14
RPV 219	Amazon	Rondonia	-8.742	2	RPV	25	R24	C	28		NA	NA	NA	18	NA	NA	18	0	NA	18
RPV 220	Amazon	Rondonia	-8.742	2	RPV	25	R24	C	28	F	0	2.373	15	NA	NA	16	NA	1	2	16
RPV 221	Amazon	Rondonia	-8.742	2	RPV	25	R24	C	28		NA	NA	NA	NA	17	NA	17	0	NA	17
RPV 222	Amazon	Rondonia	-8.742	2	RPV	25	R24	C	28	F	0	NA	16	NA	NA	17	NA	1	1	17
RPV 223	Amazon	Rondonia	-8.742	2	RPV	25	R24	C	28		NA	NA	NA	16	NA	NA	16	0	NA	16
RPV 224	Amazon	Rondonia	-8.742	2	RPV	25	R24	C	28		NA	NA	NA	13	NA	NA	13	0	NA	13
RPV 225	Amazon	Rondonia	-8.742	2	RPV	25	R24	C	28		NA	NA	NA	NA	17	NA	17	0	NA	17
RPV 226	Amazon	Rondonia	-8.742	2	RPV	25	R24	C	28		NA	NA	NA	21	NA	NA	21	0	NA	21
RPV 227	Amazon	Rondonia	-8.742	2	RPV	25	R24	C	28		NA	NA	NA	16	NA	NA	16	0	NA	16
RPV 228	Amazon	Rondonia	-8.742	2	RPV	25	R24	C	28		NA	NA	NA	15	NA	NA	15	0	NA	15
RPV 229	Amazon	Rondonia	-8.742	2	RPV	25	R24	C	28		NA	NA	NA	11	NA	NA	11	0	NA	11
RPV 230	Amazon	Rondonia	-8.742	2	RPV	38	R28	A	20	M	1	2.769	19	NA	NA	22	NA	1	4	22
RPV 231	Amazon	Rondonia	-8.742	2	RPV	38	R28	A	20	M	1	2.867	20	NA	NA	23	NA	1	4	23
RPV 232	Amazon	Rondonia	-8.742	2	RPV	38	R28	A	20	M	1	2.762	20	NA	NA	23	NA	1	4	23
RPV 233	Amazon	Rondonia	-8.742	2	RPV	38	R28	A	20	F	0	2.762	21	NA	NA	24	NA	1	3	24
RPV 234	Amazon	Rondonia	-8.742	2	RPV	38	R28	A	20	M	1	2.96	22	NA	NA	25	NA	1	4	25
RPV 235	Amazon	Rondonia	-8.742	2	RPV	38	R28	A	20	M	1	2.908	19	NA	NA	22	NA	1	5	22
RPV 236	Amazon	Rondonia	-8.742	2	RPV	38	R28	A	20	M	1	2.787	19	NA	NA	22	NA	1	2	22
RPV 237	Amazon	Rondonia	-8.742	2	RPV	38	R28	A	20	F	0	2.748	20	NA	NA	23	NA	1	5	23
RPV 238	Amazon	Rondonia	-8.742	2	RPV	38	R28	A	20	F	0	2.741	21	NA	NA	24	NA	1	5	24
RPV 239	Amazon	Rondonia	-8.742	2	RPV	38	R28	A	20	M	1	2.935	22	NA	NA	25	NA	1	4	25
RPV 240	Amazon	Rondonia	-8.742	2	RPV	38	R28	A	20	F	0	2.824	19	NA	NA	22	NA	1	4	22
RPV 241	Amazon	Rondonia	-8.742	2	RPV	38	R28	A	20	F	0	2.781	20	NA	NA	23	NA	1	5	23
RPV 242	Amazon	Rondonia	-8.742	2	RPV	38	R28	A	20	M	1	2.732	21	NA	NA	24	NA	1	4	24
RPV 243	Amazon	Rondonia	-8.742	2	RPV	38	R28	A	20	M	1	2.81	22	NA	NA	25	NA	1	5	25
RPV 244	Amazon	Rondonia	-8.742	2	RPV	38	R28	A	20	M	1	3.053	23	NA	NA	27	NA	1	4	27
RPV 245	Amazon	Rondonia	-8.742	2	RPV	38	R28	B	24	F	0	2.55	14	NA	NA	15	NA	1	3	15
RPV 246	Amazon	Rondonia	-8.742	2	RPV	38	R28	B	24	M	1	2.59	16	NA	NA	17	NA	1	3	17
RPV 247	Amazon	Rondonia	-8.742	2	RPV	38	R28	B	24	M	1	2.771	18	NA	NA	20	NA	1	3	20
RPV 248	Amazon	Rondonia	-8.742	2	RPV	38	R28	B	24	M	1	2.916	19	NA	NA	21	NA	1	4	21
RPV 249	Amazon	Rondonia	-8.742	2	RPV	38	R28	B	24	M	1	3.013	20	NA	NA	22	NA	1	3	22
RPV 250	Amazon	Rondonia	-8.742	2	RPV	38	R28	B	24	M	1	2.771	16	NA	NA	18	NA	1	3	18
RPV 251	Amazon	Rondonia	-8.742	2	RPV	38	R28	B	24		NA	NA	NA	NA	18	NA	18	0	NA	18
RPV 252	Amazon	Rondonia	-8.742	2	RPV	38	R28	B	24	M	1	2.789	18	NA	NA	20	NA	1	3	20
RPV 253	Amazon	Rondonia	-8.742	2	RPV	38	R28	B	24	M	1	2.731	20	NA	NA	22	NA	1	4	22
RPV 254	Amazon	Rondonia	-8.742	2	RPV	38	R28	B	24	F	0	2.577	20	NA	NA	22	NA	1	2	22
RPV 255	Amazon	Rondonia	-8.742	2	RPV	38	R28	B	24	M	1	2.731	13	NA	NA	15	NA	1	3	15
RPV 256	Amazon	Rondonia	-8.742	2	RPV	38	R28	B	24	M	1	2.878	16	NA	NA	18	NA	1	3	18
RPV 257	Amazon	Rondonia	-8.742	2	RPV	38	R28	B	24	M	1	2.735	18	NA	NA	20	NA	1	3	20
RPV 258	Amazon	Rondonia	-8.742	2	RPV	38	R28	B	24	F	0	2.668	18	NA	NA	20	NA	1	3	20
RPV 259	Amazon	Rondonia	-8.742	2	RPV	38	R28	B	24	F	0	2.622	19	NA	NA	21	NA	1	3	21
RPV 260	Amazon	Rondonia	-8.742	2	RPV	38	R28	C	28	M	1	2.688	13	NA	NA	15	NA	1	2	15
RPV 261	Amazon	Rondonia	-8.742	2	RPV	38	R28	C	28	M	1	2.361	16	NA	NA	18	NA	1	1	18
RPV 262	Amazon	Rondonia	-8.742	2	RPV	38	R28	C	28	F	0	2.615	18	NA	NA	20	NA	1	2	20
RPV 263	Amazon	Rondonia	-8.742	2	RPV	38	R28	C	28	M	1	2.587	18	NA	NA	19	NA	1	2	19
RPV 264	Amazon	Rondonia	-8.742	2	RPV	38	R28	C	28		NA	NA	NA	16	NA	NA	16	0	NA	16
RPV 265	Amazon	Rondonia	-8.742	2	RPV	38	R28	C	28		NA	NA	NA	NA	19	NA	19	0	NA	19
RPV 266	Amazon	Rondonia	-8.742	2	RPV	38	R28	C	28	F	0	2.335	18	NA	NA	19	NA	1	2	19
RPV 267	Amazon	Rondonia	-8.742	2	RPV	38	R28	C	28		NA	NA	NA	NA	20	NA	20	0	NA	20
RPV 268	Amazon	Rondonia	-8.742	2	RPV	38	R28	C	28		NA	NA	NA	20	NA	NA	20	0	NA	20
RPV 269	Amazon	Rondonia	-8.742	2	RPV	38	R28	C	28		NA	NA	NA	18	NA	NA	18	0	NA	18
RPV 270	Amazon	Rondonia	-8.742	2	RPV	38	R28	C	28	M	1	2.479	13	NA	NA	14	NA	1	2	14
RPV 271	Amazon	Rondonia	-8.742	2	RPV	38	R28	C	28	F	0	2.339	16	NA	NA	17	NA	1	2	17
RPV 272	Amazon	Rondonia	-8.742	2	RPV	38	R28	C	28	M	1	2.605	18	NA	NA	20	NA	1	1	20
RPV 273	Amazon	Rondonia	-8.742	2	RPV	38	R28	C	28	F	0	2.174	19	NA	NA	20	NA	1	2	20
RPV 274	Amazon	Rondonia	-8.742	2	RPV	38	R28	C	28		NA	NA	NA	16	NA	NA	16	0	NA	16
RPV 279	Amazon	Rondonia	-8.742	2	RPV	12	R17	A	20		NA	NA	NA	17	NA	NA	17	0	NA	17
RPV 280	Amazon	Rondonia	-8.742	2	RPV	12	R17	A	20	F	0	2.643	20	NA	NA	23	NA	1	3	23
RPV 281	Amazon	Rondonia	-8.742	2	RPV	12	R17	A	20	F	0	2.604	21	NA	NA	24	NA	1	4	24
RPV 282	Amazon	Rondonia	-8.742	2	RPV	12	R17	A	20	F	0	2.657	21	NA	NA	24	NA	1	3	24
RPV 283	Amazon	Rondonia	-8.742	2	RPV	12	R17	A	20		NA	NA	NA	26	NA	NA	26	0	NA	26
RPV 284	Amazon	Rondonia	-8.742	2	RPV	12	R17	A	20		NA	NA	NA	22	NA	NA	22	0	NA	22
RPV 285	Amazon	Rondonia	-8.742	2	RPV	12	R17	A	20	F	0	2.789	17	NA	NA	20	NA	1	1	20
RPV 286	Amazon	Rondonia	-8.742	2	RPV	12	R17	A	20	F	0	2.775	17	NA	NA	20	NA	1	4	20
RPV 287	Amazon	Rondonia	-8.742	2	RPV	12	R17	A	20		NA	NA	NA	NA	21	NA	21	0	NA	21
RPV 288	Amazon	Rondonia	-8.742	2	RPV	12	R17	A	20		NA	NA	NA	28	NA	NA	28	0	NA	28
RPV 289	Amazon	Rondonia	-8.742	2	RPV	12	R17	A	20		NA	NA	NA	28	NA	NA	28	0	NA	28
RPV 290	Amazon	Rondonia	-8.742	2	RPV	12	R17	B	24	F	0	2.73	13	NA	NA	15	NA	1	3	15
RPV 291	Amazon	Rondonia	-8.742	2	RPV	12	R17	B	24	F	0	NA	17	NA	NA	19	NA	1	3	19
RPV 292	Amazon	Rondonia	-8.742	2	RPV	12	R17	B	24		NA	NA	NA	27	NA	NA	27	0	NA	27
RPV 293	Amazon	Rondonia	-8.742	2	RPV	12	R17	B	24		NA	NA	NA	14	NA	NA	14	0	NA	14
RPV 295	Amazon	Rondonia	-8.742	2	RPV	12	R17	B	24	F	0	2.446	17	NA	NA	19	NA	1	3	19
RPV 296	Amazon	Rondonia	-8.742	2	RPV	12	R17	B	24	F	0	2.594	19	NA	NA	21	NA	1	2	21
RPV 297	Amazon	Rondonia	-8.742	2	RPV	12	R17	B	24	F	0	2.609	20	NA	NA	22	NA	1	3	22
RPV 298	Amazon	Rondonia	-8.742	2	RPV	12	R17	B	24		NA	NA	NA	24	NA	NA	24	0	NA	24
RPV 299	Amazon	Rondonia	-8.742	2	RPV	12	R17	B	24		NA	NA	NA	18	NA	NA	18	0	NA	18
RPV 300	Amazon	Rondonia	-8.742	2	RPV	12	R17	B	24	F	0	2.577	15	NA	NA	17	NA	1	2	17
RPV 301	Amazon	Rondonia	-8.742	2	RPV	12	R17	B	24	F	0	2.578	16	NA	NA	18	NA	1	3	18
RPV 302	Amazon	Rondonia	-8.742	2	RPV	12	R17	B	24	F	0	2.637	17	NA	NA	19	NA	1	3	19
RPV 303	Amazon	Rondonia	-8.742	2	RPV	12	R17	B	24		NA	NA	NA	26	NA	NA	26	0	NA	26
RPV 304	Amazon	Rondonia	-8.742	2	RPV	12	R17	B	24		NA	NA	NA	22	NA	NA	22	0	NA	22
RPV 305	Amazon	Rondonia	-8.742	2	RPV	12	R17	C	28		NA	NA	NA	15	NA	NA	15	0	NA	15
RPV 306	Amazon	Rondonia	-8.742	2	RPV	12	R17	C	28		NA	NA	NA	13	NA	NA	13	0	NA	13
RPV 307	Amazon	Rondonia	-8.742	2	RPV	12	R17	C	28		NA	NA	NA	13	NA	NA	13	0	NA	13
RPV 308	Amazon	Rondonia	-8.742	2	RPV	12	R17	C	28		NA	NA	NA	13	NA	NA	13	0	NA	13
RPV 309	Amazon	Rondonia	-8.742	2	RPV	12	R17	C	28		NA	NA	NA	13	NA	NA	13	0	NA	13
RPV 310	Amazon	Rondonia	-8.742	2	RPV	12	R17	C	28	F	0	2.439	12	NA	NA	14	NA	1	2	14
RPV 311	Amazon	Rondonia	-8.742	2	RPV	12	R17	C	28	F	0	2.373	12	NA	NA	13	NA	1	1	13
RPV 312	Amazon	Rondonia	-8.742	2	RPV	12	R17	C	28	F	0	2.594	14	NA	NA	16	NA	1	2	16
RPV 313	Amazon	Rondonia	-8.742	2	RPV	12	R17	C	28		NA	NA	NA	9	NA	NA	9	0	NA	9
RPV 314	Amazon	Rondonia	-8.742	2	RPV	12	R17	C	28		NA	NA	NA	7	NA	NA	7	0	NA	7
RPV 315	Amazon	Rondonia	-8.742	2	RPV	12	R17	C	28	F	0	2.594	13	NA	NA	15	NA	1	2	15
RPV 316	Amazon	Rondonia	-8.742	2	RPV	12	R17	C	28		NA	NA	NA	13	NA	NA	13	0	NA	13
RPV 317	Amazon	Rondonia	-8.742	2	RPV	12	R17	C	28		NA	NA	NA	13	NA	NA	13	0	NA	13
RPV 318	Amazon	Rondonia	-8.742	2	RPV	12	R17	C	28		NA	NA	NA	11	NA	NA	11	0	NA	11
RPV 319	Amazon	Rondonia	-8.742	2	RPV	12	R17	C	28		NA	NA	NA	8	NA	NA	8	0	NA	8
RPV 320	Amazon	Rondonia	-8.742	2	RPV	17	R19	A	20	F	0	2.784	17	NA	NA	20	NA	1	5	20
RPV 321	Amazon	Rondonia	-8.742	2	RPV	17	R19	A	20	M	1	2.756	20	NA	NA	23	NA	1	3	23
RPV 322	Amazon	Rondonia	-8.742	2	RPV	17	R19	A	20	F	0	2.696	20	NA	NA	23	NA	1	4	23
RPV 323	Amazon	Rondonia	-8.742	2	RPV	17	R19	A	20	M	1	2.579	20	NA	NA	23	NA	1	3	23
RPV 324	Amazon	Rondonia	-8.742	2	RPV	17	R19	A	20	F	0	2.982	24	NA	NA	27	NA	1	4	27
RPV 325	Amazon	Rondonia	-8.742	2	RPV	17	R19	A	20	M	1	2.816	18	NA	NA	21	NA	1	4	21
RPV 326	Amazon	Rondonia	-8.742	2	RPV	17	R19	A	20	M	1	2.753	19	NA	NA	22	NA	1	4	22
RPV 327	Amazon	Rondonia	-8.742	2	RPV	17	R19	A	20	F	0	2.867	21	NA	NA	24	NA	1	4	24
RPV 328	Amazon	Rondonia	-8.742	2	RPV	17	R19	A	20	M	1	2.797	22	NA	NA	25	NA	1	3	25
RPV 329	Amazon	Rondonia	-8.742	2	RPV	17	R19	A	20	M	1	2.997	22	NA	NA	25	NA	1	4	25
RPV 330	Amazon	Rondonia	-8.742	2	RPV	17	R19	A	20	M	1	2.9	17	NA	NA	21	NA	1	4	21
RPV 331	Amazon	Rondonia	-8.742	2	RPV	17	R19	A	20		NA	NA	NA	NA	22	NA	22	0	NA	22
RPV 332	Amazon	Rondonia	-8.742	2	RPV	17	R19	A	20	M	1	2.618	22	NA	NA	25	NA	1	3	25
RPV 333	Amazon	Rondonia	-8.742	2	RPV	17	R19	A	20	M	1	2.651	23	NA	NA	27	NA	1	3	27
RPV 334	Amazon	Rondonia	-8.742	2	RPV	17	R19	A	20	F	0	2.846	26	NA	NA	29	NA	1	4	29
RPV 335	Amazon	Rondonia	-8.742	2	RPV	17	R19	B	24	M	1	2.711	15	NA	NA	16	NA	1	3	16
RPV 336	Amazon	Rondonia	-8.742	2	RPV	17	R19	B	24	F	0	2.749	20	NA	NA	22	NA	1	4	22
RPV 337	Amazon	Rondonia	-8.742	2	RPV	17	R19	B	24	M	1	2.426	20	NA	NA	22	NA	1	2	22
RPV 338	Amazon	Rondonia	-8.742	2	RPV	17	R19	B	24	M	1	2.704	21	NA	NA	23	NA	1	4	23
RPV 339	Amazon	Rondonia	-8.742	2	RPV	17	R19	B	24	M	1	2.721	24	NA	NA	26	NA	1	2	26
RPV 340	Amazon	Rondonia	-8.742	2	RPV	17	R19	B	24	M	1	2.664	16	NA	NA	18	NA	1	2	18
RPV 341	Amazon	Rondonia	-8.742	2	RPV	17	R19	B	24	M	1	2.583	18	NA	NA	21	NA	1	2	21
RPV 342	Amazon	Rondonia	-8.742	2	RPV	17	R19	B	24	M	1	2.624	19	NA	NA	21	NA	1	3	21
RPV 343	Amazon	Rondonia	-8.742	2	RPV	17	R19	B	24	F	0	2.592	20	NA	NA	22	NA	1	2	22
RPV 344	Amazon	Rondonia	-8.742	2	RPV	17	R19	B	24	M	1	3.034	22	NA	NA	24	NA	1	3	24
RPV 345	Amazon	Rondonia	-8.742	2	RPV	17	R19	B	24	M	1	2.715	14	NA	NA	16	NA	1	3	16
RPV 346	Amazon	Rondonia	-8.742	2	RPV	17	R19	B	24	M	1	2.503	17	NA	NA	19	NA	1	3	19
RPV 347	Amazon	Rondonia	-8.742	2	RPV	17	R19	B	24	M	1	2.603	18	NA	NA	20	NA	1	1	20
RPV 348	Amazon	Rondonia	-8.742	2	RPV	17	R19	B	24	F	0	2.487	18	NA	NA	20	NA	1	3	20
RPV 349	Amazon	Rondonia	-8.742	2	RPV	17	R19	B	24	M	1	2.68	21	NA	NA	23	NA	1	2	23
RPV 350	Amazon	Rondonia	-8.742	2	RPV	17	R19	C	28	M	1	2.603	13	NA	NA	15	NA	1	1	15
RPV 351	Amazon	Rondonia	-8.742	2	RPV	17	R19	C	28	F	0	2.407	15	NA	NA	17	NA	1	1	17
RPV 352	Amazon	Rondonia	-8.742	2	RPV	17	R19	C	28	F	0	2.354	16	NA	NA	17	NA	1	2	17
RPV 353	Amazon	Rondonia	-8.742	2	RPV	17	R19	C	28		NA	NA	NA	NA	18	NA	18	0	NA	18
RPV 354	Amazon	Rondonia	-8.742	2	RPV	17	R19	C	28	F	0	2.42	19	NA	NA	21	NA	1	2	21
RPV 355	Amazon	Rondonia	-8.742	2	RPV	17	R19	C	28		NA	NA	NA	NA	16	NA	16	0	NA	16
RPV 356	Amazon	Rondonia	-8.742	2	RPV	17	R19	C	28	M	1	2.513	16	NA	NA	17	NA	1	2	17
RPV 357	Amazon	Rondonia	-8.742	2	RPV	17	R19	C	28	M	1	2.547	18	NA	NA	19	NA	1	2	19
RPV 358	Amazon	Rondonia	-8.742	2	RPV	17	R19	C	28	M	1	2.422	20	NA	NA	21	NA	1	1	21
RPV 359	Amazon	Rondonia	-8.742	2	RPV	17	R19	C	28		NA	NA	NA	20	NA	NA	20	0	NA	20
RPV 360	Amazon	Rondonia	-8.742	2	RPV	17	R19	C	28	F	0	2.408	14	NA	NA	15	NA	1	2	15
RPV 361	Amazon	Rondonia	-8.742	2	RPV	17	R19	C	28	F	0	2.331	16	NA	NA	18	NA	1	1	18
RPV 362	Amazon	Rondonia	-8.742	2	RPV	17	R19	C	28		NA	NA	NA	NA	18	NA	18	0	NA	18
RPV 363	Amazon	Rondonia	-8.742	2	RPV	17	R19	C	28	M	1	2.633	17	NA	NA	18	NA	1	1	18
RPV 364	Amazon	Rondonia	-8.742	2	RPV	17	R19	C	28		NA	NA	NA	NA	20	NA	20	0	NA	20
RPV 365	Amazon	Rondonia	-8.742	2	RPV	18	R20	A	20	M	1	2.828	17	NA	NA	20	NA	1	5	20
RPV 366	Amazon	Rondonia	-8.742	2	RPV	18	R20	A	20	F	0	2.799	20	NA	NA	23	NA	1	3	23
RPV 367	Amazon	Rondonia	-8.742	2	RPV	18	R20	A	20	F	0	2.901	23	NA	NA	26	NA	1	4	26
RPV 368	Amazon	Rondonia	-8.742	2	RPV	18	R20	A	20	F	0	2.792	23	NA	NA	26	NA	1	4	26
RPV 369	Amazon	Rondonia	-8.742	2	RPV	18	R20	A	20	M	1	2.939	23	NA	NA	26	NA	1	4	26
RPV 370	Amazon	Rondonia	-8.742	2	RPV	18	R20	A	20	M	1	2.602	19	NA	NA	22	NA	1	1	22
RPV 371	Amazon	Rondonia	-8.742	2	RPV	18	R20	A	20	M	1	2.862	22	NA	NA	26	NA	1	5	26
RPV 372	Amazon	Rondonia	-8.742	2	RPV	18	R20	A	20	F	0	2.851	22	NA	NA	25	NA	1	4	25
RPV 373	Amazon	Rondonia	-8.742	2	RPV	18	R20	A	20	M	1	2.841	23	NA	NA	26	NA	1	4	26
RPV 374	Amazon	Rondonia	-8.742	2	RPV	18	R20	A	20	F	0	2.887	26	NA	NA	29	NA	1	3	29
RPV 375	Amazon	Rondonia	-8.742	2	RPV	18	R20	A	20	M	1	2.963	17	NA	NA	20	NA	1	5	20
RPV 376	Amazon	Rondonia	-8.742	2	RPV	18	R20	A	20		NA	NA	NA	NA	19	NA	19	0	NA	19
RPV 377	Amazon	Rondonia	-8.742	2	RPV	18	R20	A	20		NA	NA	NA	19	NA	NA	19	0	NA	19
RPV 378	Amazon	Rondonia	-8.742	2	RPV	18	R20	A	20		NA	NA	NA	13	NA	NA	13	0	NA	13
RPV 379	Amazon	Rondonia	-8.742	2	RPV	18	R20	A	20		NA	NA	NA	13	NA	NA	13	0	NA	13
RPV 380	Amazon	Rondonia	-8.742	2	RPV	18	R20	B	24	F	0	2.623	16	NA	NA	18	NA	1	3	18
RPV 381	Amazon	Rondonia	-8.742	2	RPV	18	R20	B	24	F	0	NA	17	NA	NA	18	NA	1	0	18
RPV 382	Amazon	Rondonia	-8.742	2	RPV	18	R20	B	24	F	0	2.589	18	NA	NA	20	NA	1	2	20
RPV 383	Amazon	Rondonia	-8.742	2	RPV	18	R20	B	24	F	0	2.655	18	NA	NA	20	NA	1	3	20
RPV 384	Amazon	Rondonia	-8.742	2	RPV	18	R20	B	24	M	1	2.94	20	NA	NA	22	NA	1	2	22
RPV 385	Amazon	Rondonia	-8.742	2	RPV	18	R20	B	24	M	1	2.577	16	NA	NA	18	NA	1	3	18
RPV 386	Amazon	Rondonia	-8.742	2	RPV	18	R20	B	24	F	0	2.744	17	NA	NA	19	NA	1	4	19
RPV 387	Amazon	Rondonia	-8.742	2	RPV	18	R20	B	24	F	0	2.808	18	NA	NA	20	NA	1	3	20
RPV 388	Amazon	Rondonia	-8.742	2	RPV	18	R20	B	24	M	1	2.935	19	NA	NA	21	NA	1	3	21
RPV 389	Amazon	Rondonia	-8.742	2	RPV	18	R20	B	24		NA	NA	NA	15	NA	NA	15	0	NA	15
RPV 390	Amazon	Rondonia	-8.742	2	RPV	18	R20	B	24	M	1	2.772	16	NA	NA	18	NA	1	4	18
RPV 391	Amazon	Rondonia	-8.742	2	RPV	18	R20	B	24	M	1	2.749	16	NA	NA	18	NA	1	3	18
RPV 392	Amazon	Rondonia	-8.742	2	RPV	18	R20	B	24	F	0	2.566	19	NA	NA	21	NA	1	3	21
RPV 393	Amazon	Rondonia	-8.742	2	RPV	18	R20	B	24	M	1	2.688	19	NA	NA	21	NA	1	2	21
RPV 394	Amazon	Rondonia	-8.742	2	RPV	18	R20	B	24	M	1	2.639	19	NA	NA	21	NA	1	3	21
RPV 395	Amazon	Rondonia	-8.742	2	RPV	18	R20	C	28	F	0	2.506	13	NA	NA	14	NA	1	2	14
RPV 396	Amazon	Rondonia	-8.742	2	RPV	18	R20	C	28	M	1	NA	16	NA	NA	17	NA	1	0	17
RPV 397	Amazon	Rondonia	-8.742	2	RPV	18	R20	C	28	M	1	2.53	16	NA	NA	17	NA	1	2	17
RPV 398	Amazon	Rondonia	-8.742	2	RPV	18	R20	C	28		NA	NA	NA	NA	19	NA	19	0	NA	19
RPV 399	Amazon	Rondonia	-8.742	2	RPV	18	R20	C	28	F	0	2.601	19	NA	NA	21	NA	1	2	21
RPV 400	Amazon	Rondonia	-8.742	2	RPV	18	R20	C	28	F	0	2.53	12	NA	NA	13	NA	1	2	13
RPV 401	Amazon	Rondonia	-8.742	2	RPV	18	R20	C	28	M	1	2.407	16	NA	NA	17	NA	1	2	17
RPV 402	Amazon	Rondonia	-8.742	2	RPV	18	R20	C	28	M	1	2.612	17	NA	NA	18	NA	1	2	18
RPV 403	Amazon	Rondonia	-8.742	2	RPV	18	R20	C	28	F	0	NA	18	NA	NA	20	NA	1	0	20
RPV 404	Amazon	Rondonia	-8.742	2	RPV	18	R20	C	28	F	0	2.51	19	NA	NA	21	NA	1	2	21
RPV 405	Amazon	Rondonia	-8.742	2	RPV	18	R20	C	28	M	1	2.388	14	NA	NA	15	NA	1	2	15
RPV 406	Amazon	Rondonia	-8.742	2	RPV	18	R20	C	28		NA	NA	NA	NA	15	NA	15	0	NA	15
RPV 407	Amazon	Rondonia	-8.742	2	RPV	18	R20	C	28	M	1	2.449	16	NA	NA	17	NA	1	2	17
RPV 408	Amazon	Rondonia	-8.742	2	RPV	18	R20	C	28	M	1	2.651	17	NA	NA	19	NA	1	2	19
RPV 409	Amazon	Rondonia	-8.742	2	RPV	18	R20	C	28		NA	NA	NA	NA	22	NA	22	0	NA	22
RPV 410	Amazon	Rondonia	-8.742	2	RPV	19	R21	A	20	M	1	2.811	17	NA	NA	20	NA	1	4	20
RPV 411	Amazon	Rondonia	-8.742	2	RPV	19	R21	A	20	F	0	2.84	18	NA	NA	21	NA	1	5	21
RPV 412	Amazon	Rondonia	-8.742	2	RPV	19	R21	A	20	F	0	2.878	19	NA	NA	22	NA	1	5	22
RPV 413	Amazon	Rondonia	-8.742	2	RPV	19	R21	A	20	M	1	NA	21	NA	NA	24	NA	1	4	24
RPV 414	Amazon	Rondonia	-8.742	2	RPV	19	R21	A	20		NA	NA	NA	15	NA	NA	15	0	NA	15
RPV 415	Amazon	Rondonia	-8.742	2	RPV	19	R21	A	20	F	0	2.853	17	NA	NA	20	NA	1	5	20
RPV 416	Amazon	Rondonia	-8.742	2	RPV	19	R21	A	20	M	1	2.93	20	NA	NA	23	NA	1	4	23
RPV 417	Amazon	Rondonia	-8.742	2	RPV	19	R21	A	20	F	0	2.833	20	NA	NA	23	NA	1	4	23
RPV 418	Amazon	Rondonia	-8.742	2	RPV	19	R21	A	20	M	1	2.939	21	NA	NA	24	NA	1	5	24
RPV 419	Amazon	Rondonia	-8.742	2	RPV	19	R21	A	20	M	1	3.058	23	NA	NA	26	NA	1	4	26
RPV 420	Amazon	Rondonia	-8.742	2	RPV	19	R21	A	20	F	0	2.698	18	NA	NA	21	NA	1	4	21
RPV 421	Amazon	Rondonia	-8.742	2	RPV	19	R21	A	20	M	1	2.778	19	NA	NA	22	NA	1	4	22
RPV 422	Amazon	Rondonia	-8.742	2	RPV	19	R21	A	20	M	1	3.008	20	NA	NA	24	NA	1	4	24
RPV 423	Amazon	Rondonia	-8.742	2	RPV	19	R21	A	20		NA	NA	NA	NA	22	NA	22	0	NA	22
RPV 424	Amazon	Rondonia	-8.742	2	RPV	19	R21	A	20	M	1	3.127	22	NA	NA	25	NA	1	6	25
RPV 425	Amazon	Rondonia	-8.742	2	RPV	19	R21	B	24	M	1	2.742	14	NA	NA	16	NA	1	2	16
RPV 427	Amazon	Rondonia	-8.742	2	RPV	19	R21	B	24	F	0	2.609	17	NA	NA	19	NA	1	3	19
RPV 428	Amazon	Rondonia	-8.742	2	RPV	19	R21	B	24	F	0	2.653	17	NA	NA	19	NA	1	3	19
RPV 429	Amazon	Rondonia	-8.742	2	RPV	19	R21	B	24	F	0	2.653	18	NA	NA	20	NA	1	3	20
RPV 430	Amazon	Rondonia	-8.742	2	RPV	19	R21	B	24	F	0	2.437	16	NA	NA	17	NA	1	3	17
RPV 431	Amazon	Rondonia	-8.742	2	RPV	19	R21	B	24	F	0	2.511	17	NA	NA	19	NA	1	3	19
RPV 432	Amazon	Rondonia	-8.742	2	RPV	19	R21	B	24	F	0	2.549	17	NA	NA	20	NA	1	2	20
RPV 433	Amazon	Rondonia	-8.742	2	RPV	19	R21	B	24	F	0	2.679	18	NA	NA	20	NA	1	3	20
RPV 434	Amazon	Rondonia	-8.742	2	RPV	19	R21	B	24	F	0	2.775	20	NA	NA	23	NA	1	2	23
RPV 435	Amazon	Rondonia	-8.742	2	RPV	19	R21	B	24	F	0	2.589	15	NA	NA	16	NA	1	3	16
RPV 436	Amazon	Rondonia	-8.742	2	RPV	19	R21	B	24		NA	NA	NA	NA	18	NA	18	0	NA	18
RPV 437	Amazon	Rondonia	-8.742	2	RPV	19	R21	B	24	F	0	2.555	17	NA	NA	19	NA	1	3	19
RPV 438	Amazon	Rondonia	-8.742	2	RPV	19	R21	B	24	M	1	2.707	18	NA	NA	21	NA	1	2	21
RPV 439	Amazon	Rondonia	-8.742	2	RPV	19	R21	B	24	M	1	2.641	20	NA	NA	22	NA	1	3	22
RPV 440	Amazon	Rondonia	-8.742	2	RPV	19	R21	C	28	F	0	2.574	12	NA	NA	14	NA	1	3	14
RPV 441	Amazon	Rondonia	-8.742	2	RPV	19	R21	C	28	F	0	2.421	14	NA	NA	15	NA	1	2	15
RPV 442	Amazon	Rondonia	-8.742	2	RPV	19	R21	C	28	F	0	2.913	17	NA	NA	18	NA	1	2	18
RPV 443	Amazon	Rondonia	-8.742	2	RPV	19	R21	C	28		NA	NA	NA	16	NA	NA	16	0	NA	16
RPV 444	Amazon	Rondonia	-8.742	2	RPV	19	R21	C	28		NA	NA	NA	16	NA	NA	16	0	NA	16
RPV 445	Amazon	Rondonia	-8.742	2	RPV	19	R21	C	28	F	0	2.334	14	NA	NA	15	NA	1	2	15
RPV 446	Amazon	Rondonia	-8.742	2	RPV	19	R21	C	28		NA	NA	NA	NA	17	NA	17	0	NA	17
RPV 447	Amazon	Rondonia	-8.742	2	RPV	19	R21	C	28	M	1	2.455	16	NA	NA	18	NA	1	1	18
RPV 448	Amazon	Rondonia	-8.742	2	RPV	19	R21	C	28		NA	NA	NA	NA	19	NA	19	0	NA	19
RPV 449	Amazon	Rondonia	-8.742	2	RPV	19	R21	C	28	M	1	2.799	19	NA	NA	21	NA	1	2	21
RPV 450	Amazon	Rondonia	-8.742	2	RPV	19	R21	C	28	M	1	2.52	16	NA	NA	17	NA	1	2	17
RPV 451	Amazon	Rondonia	-8.742	2	RPV	19	R21	C	28	M	1	2.609	17	NA	NA	18	NA	1	2	18
RPV 452	Amazon	Rondonia	-8.742	2	RPV	19	R21	C	28		NA	NA	NA	NA	18	NA	18	0	NA	18
RPV 453	Amazon	Rondonia	-8.742	2	RPV	19	R21	C	28		NA	NA	NA	20	NA	NA	20	0	NA	20
RPV 454	Amazon	Rondonia	-8.742	2	RPV	19	R21	C	28		NA	NA	NA	19	NA	NA	19	0	NA	19
RPV 455	Amazon	Rondonia	-8.742	2	RPV	20	R22	A	20	M	1	2.702	20	NA	NA	23	NA	1	4	23
RPV 456	Amazon	Rondonia	-8.742	2	RPV	20	R22	A	20	F	0	2.599	21	NA	NA	24	NA	1	5	24
RPV 457	Amazon	Rondonia	-8.742	2	RPV	20	R22	A	20	F	0	2.612	23	NA	NA	26	NA	1	3	26
RPV 458	Amazon	Rondonia	-8.742	2	RPV	20	R22	A	20	M	1	2.738	24	NA	NA	26	NA	1	4	26
RPV 459	Amazon	Rondonia	-8.742	2	RPV	20	R22	A	20	F	0	2.649	24	NA	NA	26	NA	1	4	26
RPV 460	Amazon	Rondonia	-8.742	2	RPV	20	R22	A	20	M	1	2.676	20	NA	NA	23	NA	1	2	23
RPV 461	Amazon	Rondonia	-8.742	2	RPV	20	R22	A	20	F	0	2.463	21	NA	NA	24	NA	1	4	24
RPV 462	Amazon	Rondonia	-8.742	2	RPV	20	R22	A	20	F	0	2.485	22	NA	NA	25	NA	1	4	25
RPV 463	Amazon	Rondonia	-8.742	2	RPV	20	R22	A	20	M	1	2.598	22	NA	NA	25	NA	1	2	25
RPV 464	Amazon	Rondonia	-8.742	2	RPV	20	R22	A	20		NA	NA	NA	NA	24	NA	24	0	NA	24
RPV 465	Amazon	Rondonia	-8.742	2	RPV	20	R22	A	20	F	0	2.911	19	NA	NA	22	NA	1	5	22
RPV 466	Amazon	Rondonia	-8.742	2	RPV	20	R22	A	20	F	0	2.718	20	NA	NA	23	NA	1	5	23
RPV 467	Amazon	Rondonia	-8.742	2	RPV	20	R22	A	20	F	0	2.524	21	NA	NA	24	NA	1	4	24
RPV 468	Amazon	Rondonia	-8.742	2	RPV	20	R22	A	20	M	1	2.946	22	NA	NA	25	NA	1	4	25
RPV 469	Amazon	Rondonia	-8.742	2	RPV	20	R22	A	20	F	0	2.912	24	NA	NA	27	NA	1	5	27
RPV 470	Amazon	Rondonia	-8.742	2	RPV	20	R22	B	24	F	0	2.608	15	NA	NA	16	NA	1	4	16
RPV 471	Amazon	Rondonia	-8.742	2	RPV	20	R22	B	24	M	1	2.544	16	NA	NA	18	NA	1	3	18
RPV 472	Amazon	Rondonia	-8.742	2	RPV	20	R22	B	24	M	1	2.505	16	NA	NA	18	NA	1	3	18
RPV 473	Amazon	Rondonia	-8.742	2	RPV	20	R22	B	24	M	1	2.72	17	NA	NA	19	NA	1	4	19
RPV 474	Amazon	Rondonia	-8.742	2	RPV	20	R22	B	24	F	0	2.601	18	NA	NA	20	NA	1	4	20
RPV 475	Amazon	Rondonia	-8.742	2	RPV	20	R22	B	24	F	0	2.602	15	NA	NA	17	NA	1	3	17
RPV 476	Amazon	Rondonia	-8.742	2	RPV	20	R22	B	24	F	0	2.632	15	NA	NA	17	NA	1	3	17
RPV 477	Amazon	Rondonia	-8.742	2	RPV	20	R22	B	24	F	0	2.594	16	NA	NA	18	NA	1	3	18
RPV 478	Amazon	Rondonia	-8.742	2	RPV	20	R22	B	24	F	0	2.571	16	NA	NA	17	NA	1	2	17
RPV 479	Amazon	Rondonia	-8.742	2	RPV	20	R22	B	24	F	0	2.651	18	NA	NA	21	NA	1	3	21
RPV 480	Amazon	Rondonia	-8.742	2	RPV	20	R22	B	24	F	0	2.713	14	NA	NA	16	NA	1	3	16
RPV 481	Amazon	Rondonia	-8.742	2	RPV	20	R22	B	24	F	0	2.598	15	NA	NA	16	NA	1	3	16
RPV 482	Amazon	Rondonia	-8.742	2	RPV	20	R22	B	24	M	1	2.643	17	NA	NA	19	NA	1	3	19
RPV 483	Amazon	Rondonia	-8.742	2	RPV	20	R22	B	24	F	0	2.717	17	NA	NA	19	NA	1	4	19
RPV 484	Amazon	Rondonia	-8.742	2	RPV	20	R22	B	24		NA	NA	NA	26	NA	NA	26	0	NA	26
RPV 485	Amazon	Rondonia	-8.742	2	RPV	20	R22	C	28	M	1	2.419	14	NA	NA	15	NA	1	2	15
RPV 486	Amazon	Rondonia	-8.742	2	RPV	20	R22	C	28	M	1	2.585	16	NA	NA	17	NA	1	2	17
RPV 487	Amazon	Rondonia	-8.742	2	RPV	20	R22	C	28	M	1	2.756	16	NA	NA	18	NA	1	1	18
RPV 488	Amazon	Rondonia	-8.742	2	RPV	20	R22	C	28	M	1	2.712	17	NA	NA	19	NA	1	2	19
RPV 489	Amazon	Rondonia	-8.742	2	RPV	20	R22	C	28		NA	NA	NA	15	NA	NA	15	0	NA	15
RPV 490	Amazon	Rondonia	-8.742	2	RPV	20	R22	C	28	M	1	2.441	12	NA	NA	14	NA	1	1	14
RPV 491	Amazon	Rondonia	-8.742	2	RPV	20	R22	C	28	F	0	2.343	15	NA	NA	16	NA	1	2	16
RPV 492	Amazon	Rondonia	-8.742	2	RPV	20	R22	C	28	F	0	2.401	17	NA	NA	18	NA	1	2	18
RPV 493	Amazon	Rondonia	-8.742	2	RPV	20	R22	C	28		NA	NA	NA	NA	20	NA	20	0	NA	20
RPV 494	Amazon	Rondonia	-8.742	2	RPV	20	R22	C	28	M	1	2.507	19	NA	NA	20	NA	1	2	20
RPV 495	Amazon	Rondonia	-8.742	2	RPV	20	R22	C	28	F	0	2.197	13	NA	NA	14	NA	1	3	14
RPV 496	Amazon	Rondonia	-8.742	2	RPV	20	R22	C	28	M	1	2.597	14	NA	NA	16	NA	1	1	16
RPV 497	Amazon	Rondonia	-8.742	2	RPV	20	R22	C	28	F	0	2.369	16	NA	NA	17	NA	1	2	17
RPV 498	Amazon	Rondonia	-8.742	2	RPV	20	R22	C	28		NA	NA	NA	NA	20	NA	20	0	NA	20
RPV 499	Amazon	Rondonia	-8.742	2	RPV	20	R22	C	28	M	1	2.551	20	NA	NA	22	NA	1	2	22
RPV 500	Amazon	Rondonia	-8.742	2	RPV	28	R25	A	20	M	1	2.971	19	NA	NA	22	NA	1	4	22
RPV 501	Amazon	Rondonia	-8.742	2	RPV	28	R25	A	20	F	0	2.802	20	NA	NA	23	NA	1	3	23
RPV 502	Amazon	Rondonia	-8.742	2	RPV	28	R25	A	20	F	0	2.922	20	NA	NA	23	NA	1	4	23
RPV 503	Amazon	Rondonia	-8.742	2	RPV	28	R25	A	20	F	0	2.671	21	NA	NA	24	NA	1	4	24
RPV 504	Amazon	Rondonia	-8.742	2	RPV	28	R25	A	20		NA	NA	NA	26	NA	NA	26	0	NA	26
RPV 505	Amazon	Rondonia	-8.742	2	RPV	28	R25	A	20	F	0	2.686	20	NA	NA	24	NA	1	4	24
RPV 506	Amazon	Rondonia	-8.742	2	RPV	28	R25	A	20	M	1	2.869	22	NA	NA	25	NA	1	3	25
RPV 509	Amazon	Rondonia	-8.742	2	RPV	28	R25	A	20		NA	NA	NA	24	NA	NA	24	0	NA	24
RPV 510	Amazon	Rondonia	-8.742	2	RPV	28	R25	A	20	F	0	2.701	22	NA	NA	25	NA	1	4	25
RPV 511	Amazon	Rondonia	-8.742	2	RPV	28	R25	A	20		NA	NA	NA	27	NA	NA	27	0	NA	27
RPV 512	Amazon	Rondonia	-8.742	2	RPV	28	R25	A	20		NA	NA	NA	26	NA	NA	26	0	NA	26
RPV 513	Amazon	Rondonia	-8.742	2	RPV	28	R25	A	20		NA	NA	NA	26	NA	NA	26	0	NA	26
RPV 514	Amazon	Rondonia	-8.742	2	RPV	28	R25	A	20		NA	NA	NA	7	NA	NA	7	0	NA	7
RPV 515	Amazon	Rondonia	-8.742	2	RPV	28	R25	B	24	F	0	2.751	15	NA	NA	16	NA	1	3	16
RPV 516	Amazon	Rondonia	-8.742	2	RPV	28	R25	B	24	M	1	2.585	17	NA	NA	20	NA	1	2	20
RPV 517	Amazon	Rondonia	-8.742	2	RPV	28	R25	B	24	F	0	2.599	18	NA	NA	21	NA	1	2	21
RPV 518	Amazon	Rondonia	-8.742	2	RPV	28	R25	B	24	F	0	2.45	18	NA	NA	20	NA	1	3	20
RPV 519	Amazon	Rondonia	-8.742	2	RPV	28	R25	B	24		NA	NA	NA	26	NA	NA	26	0	NA	26
RPV 520	Amazon	Rondonia	-8.742	2	RPV	28	R25	B	24	F	0	2.537	15	NA	NA	17	NA	1	3	17
RPV 521	Amazon	Rondonia	-8.742	2	RPV	28	R25	B	24	F	0	2.548	17	NA	NA	19	NA	1	2	19
RPV 522	Amazon	Rondonia	-8.742	2	RPV	28	R25	B	24	F	0	2.623	18	NA	NA	20	NA	1	2	20
RPV 523	Amazon	Rondonia	-8.742	2	RPV	28	R25	B	24		NA	NA	NA	22	NA	NA	22	0	NA	22
RPV 524	Amazon	Rondonia	-8.742	2	RPV	28	R25	B	24		NA	NA	NA	22	NA	NA	22	0	NA	22
RPV 525	Amazon	Rondonia	-8.742	2	RPV	28	R25	B	24	M	1	2.743	17	NA	NA	19	NA	1	2	19
RPV 526	Amazon	Rondonia	-8.742	2	RPV	28	R25	B	24	F	0	2.501	18	NA	NA	20	NA	1	3	20
RPV 527	Amazon	Rondonia	-8.742	2	RPV	28	R25	B	24		NA	NA	NA	28	NA	NA	28	0	NA	28
RPV 528	Amazon	Rondonia	-8.742	2	RPV	28	R25	B	24		NA	NA	NA	27	NA	NA	27	0	NA	27
RPV 529	Amazon	Rondonia	-8.742	2	RPV	28	R25	B	24		NA	NA	NA	27	NA	NA	27	0	NA	27
RPV 530	Amazon	Rondonia	-8.742	2	RPV	28	R25	C	28	M	1	2.561	12	NA	NA	14	NA	1	1	14
RPV 531	Amazon	Rondonia	-8.742	2	RPV	28	R25	C	28	F	0	2.714	15	NA	NA	16	NA	1	1	16
RPV 532	Amazon	Rondonia	-8.742	2	RPV	28	R25	C	28	F	0	2.424	16	NA	NA	18	NA	1	2	18
RPV 533	Amazon	Rondonia	-8.742	2	RPV	28	R25	C	28	F	0	2.481	18	NA	NA	19	NA	1	2	19
RPV 534	Amazon	Rondonia	-8.742	2	RPV	28	R25	C	28	F	0	2.522	22	NA	NA	23	NA	1	2	23
RPV 535	Amazon	Rondonia	-8.742	2	RPV	28	R25	C	28	F	0	2.62	13	NA	NA	14	NA	1	2	14
RPV 536	Amazon	Rondonia	-8.742	2	RPV	28	R25	C	28	F	0	2.445	17	NA	NA	18	NA	1	2	18
RPV 537	Amazon	Rondonia	-8.742	2	RPV	28	R25	C	28		NA	NA	NA	NA	19	NA	19	0	NA	19
RPV 538	Amazon	Rondonia	-8.742	2	RPV	28	R25	C	28	F	0	2.204	18	NA	NA	19	NA	1	2	19
RPV 539	Amazon	Rondonia	-8.742	2	RPV	28	R25	C	28		NA	NA	NA	18	NA	NA	18	0	NA	18
RPV 540	Amazon	Rondonia	-8.742	2	RPV	28	R25	C	28	M	1	2.308	14	NA	NA	15	NA	1	1	15
RPV 541	Amazon	Rondonia	-8.742	2	RPV	28	R25	C	28		NA	NA	NA	NA	16	NA	16	0	NA	16
RPV 542	Amazon	Rondonia	-8.742	2	RPV	28	R25	C	28	M	1	2.481	17	NA	NA	18	NA	1	0	18
RPV 543	Amazon	Rondonia	-8.742	2	RPV	28	R25	C	28	F	0	2.561	18	NA	NA	19	NA	1	2	19
RPV 544	Amazon	Rondonia	-8.742	2	RPV	28	R25	C	28		NA	NA	NA	16	NA	NA	16	0	NA	16
RPV 545	Amazon	Rondonia	-8.742	2	RPV	37	R27	A	20	F	0	2.379	18	NA	NA	21	NA	1	4	21
RPV 546	Amazon	Rondonia	-8.742	2	RPV	37	R27	A	20	M	1	2.723	19	NA	NA	22	NA	1	0	22
RPV 547	Amazon	Rondonia	-8.742	2	RPV	37	R27	A	20	F	0	2.757	20	NA	NA	23	NA	1	3	23
RPV 548	Amazon	Rondonia	-8.742	2	RPV	37	R27	A	20		NA	NA	NA	NA	22	NA	22	0	NA	22
RPV 549	Amazon	Rondonia	-8.742	2	RPV	37	R27	A	20	F	0	2.808	23	NA	NA	26	NA	1	4	26
RPV 550	Amazon	Rondonia	-8.742	2	RPV	37	R27	A	20	M	1	2.946	17	NA	NA	20	NA	1	5	20
RPV 551	Amazon	Rondonia	-8.742	2	RPV	37	R27	A	20	M	1	2.838	18	NA	NA	21	NA	1	5	21
RPV 552	Amazon	Rondonia	-8.742	2	RPV	37	R27	A	20	M	1	2.762	18	NA	NA	21	NA	1	4	21
RPV 553	Amazon	Rondonia	-8.742	2	RPV	37	R27	A	20		NA	NA	NA	12	NA	NA	12	0	NA	12
RPV 554	Amazon	Rondonia	-8.742	2	RPV	37	R27	A	20		NA	NA	NA	7	NA	NA	7	0	NA	7
RPV 555	Amazon	Rondonia	-8.742	2	RPV	37	R27	A	20	F	0	2.792	17	NA	NA	20	NA	1	5	20
RPV 556	Amazon	Rondonia	-8.742	2	RPV	37	R27	A	20	M	1	2.883	17	NA	NA	20	NA	1	5	20
RPV 557	Amazon	Rondonia	-8.742	2	RPV	37	R27	A	20	M	1	2.9	20	NA	NA	23	NA	1	4	23
RPV 558	Amazon	Rondonia	-8.742	2	RPV	37	R27	A	20		NA	NA	NA	12	NA	NA	12	0	NA	12
RPV 559	Amazon	Rondonia	-8.742	2	RPV	37	R27	A	20		NA	NA	NA	12	NA	NA	12	0	NA	12
RPV 560	Amazon	Rondonia	-8.742	2	RPV	37	R27	B	24	F	0	3.002	14	NA	NA	16	NA	1	3	16
RPV 561	Amazon	Rondonia	-8.742	2	RPV	37	R27	B	24	M	1	2.371	15	NA	NA	17	NA	1	3	17
RPV 562	Amazon	Rondonia	-8.742	2	RPV	37	R27	B	24	M	1	2.596	16	NA	NA	18	NA	1	2	18
RPV 563	Amazon	Rondonia	-8.742	2	RPV	37	R27	B	24		NA	NA	NA	15	NA	NA	15	0	NA	15
RPV 564	Amazon	Rondonia	-8.742	2	RPV	37	R27	B	24		NA	NA	NA	7	NA	NA	7	0	NA	7
RPV 565	Amazon	Rondonia	-8.742	2	RPV	37	R27	B	24	F	0	2.745	15	NA	NA	16	NA	1	3	16
RPV 566	Amazon	Rondonia	-8.742	2	RPV	37	R27	B	24	F	0	2.483	15	NA	NA	17	NA	1	3	17
RPV 567	Amazon	Rondonia	-8.742	2	RPV	37	R27	B	24	M	1	2.551	15	NA	NA	16	NA	1	2	16
RPV 568	Amazon	Rondonia	-8.742	2	RPV	37	R27	B	24	M	1	2.446	16	NA	NA	17	NA	1	3	17
RPV 569	Amazon	Rondonia	-8.742	2	RPV	37	R27	B	24		NA	NA	NA	14	NA	NA	14	0	NA	14
RPV 570	Amazon	Rondonia	-8.742	2	RPV	37	R27	B	24	M	1	2.59	16	NA	NA	18	NA	1	2	18
RPV 571	Amazon	Rondonia	-8.742	2	RPV	37	R27	B	24	M	1	2.496	17	NA	NA	19	NA	1	1	19
RPV 572	Amazon	Rondonia	-8.742	2	RPV	37	R27	B	24	M	1	NA	19	NA	NA	21	NA	1	0	21
RPV 573	Amazon	Rondonia	-8.742	2	RPV	37	R27	B	24	M	1	2.359	19	NA	NA	21	NA	1	2	21
RPV 574	Amazon	Rondonia	-8.742	2	RPV	37	R27	B	24	F	0	2.629	20	NA	NA	22	NA	1	2	22
RPV 575	Amazon	Rondonia	-8.742	2	RPV	37	R27	C	28		NA	NA	NA	NA	15	NA	15	0	NA	15
RPV 576	Amazon	Rondonia	-8.742	2	RPV	37	R27	C	28	F	0	2.795	16	NA	NA	17	NA	1	0	17
RPV 577	Amazon	Rondonia	-8.742	2	RPV	37	R27	C	28	F	0	2.319	17	NA	NA	18	NA	1	2	18
RPV 578	Amazon	Rondonia	-8.742	2	RPV	37	R27	C	28	F	0	2.405	18	NA	NA	19	NA	1	2	19
RPV 579	Amazon	Rondonia	-8.742	2	RPV	37	R27	C	28	M	1	2.433	18	NA	NA	19	NA	1	2	19
RPV 580	Amazon	Rondonia	-8.742	2	RPV	37	R27	C	28	M	1	2.631	13	NA	NA	14	NA	1	1	14
RPV 581	Amazon	Rondonia	-8.742	2	RPV	37	R27	C	28		NA	NA	NA	NA	15	NA	15	0	NA	15
RPV 582	Amazon	Rondonia	-8.742	2	RPV	37	R27	C	28	F	0	2.307	15	NA	NA	16	NA	1	1	16
RPV 583	Amazon	Rondonia	-8.742	2	RPV	37	R27	C	28		NA	NA	NA	11	NA	NA	11	0	NA	11
RPV 584	Amazon	Rondonia	-8.742	2	RPV	37	R27	C	28		NA	NA	NA	7	NA	NA	7	0	NA	7
RPV 585	Amazon	Rondonia	-8.742	2	RPV	37	R27	C	28	F	0	2.518	11	NA	NA	12	NA	1	2	12
RPV 586	Amazon	Rondonia	-8.742	2	RPV	37	R27	C	28		NA	NA	NA	NA	15	NA	15	0	NA	15
RPV 587	Amazon	Rondonia	-8.742	2	RPV	37	R27	C	28	F	0	2.12	16	NA	NA	17	NA	1	2	17
RPV 589	Amazon	Rondonia	-8.742	2	RPV	37	R27	C	28		NA	NA	NA	NA	19	NA	19	0	NA	19
RPV 590	Amazon	Rondonia	-8.742	2	RPV	43	R30	A	20	M	1	2.93	17	NA	NA	20	NA	1	4	20
RPV 591	Amazon	Rondonia	-8.742	2	RPV	43	R30	A	20	F	0	2.802	18	NA	NA	21	NA	1	4	21
RPV 592	Amazon	Rondonia	-8.742	2	RPV	43	R30	A	20	F	0	2.735	19	NA	NA	22	NA	1	4	22
RPV 593	Amazon	Rondonia	-8.742	2	RPV	43	R30	A	20	F	0	2.963	21	NA	NA	24	NA	1	6	24
RPV 594	Amazon	Rondonia	-8.742	2	RPV	43	R30	A	20	M	1	3.068	22	NA	NA	25	NA	1	5	25
RPV 595	Amazon	Rondonia	-8.742	2	RPV	43	R30	A	20	M	1	2.931	18	NA	NA	21	NA	1	5	21
RPV 596	Amazon	Rondonia	-8.742	2	RPV	43	R30	A	20	F	0	2.822	19	NA	NA	22	NA	1	4	22
RPV 597	Amazon	Rondonia	-8.742	2	RPV	43	R30	A	20	F	0	2.732	19	NA	NA	22	NA	1	4	22
RPV 598	Amazon	Rondonia	-8.742	2	RPV	43	R30	A	20	F	0	3.073	23	NA	NA	26	NA	1	4	26
RPV 599	Amazon	Rondonia	-8.742	2	RPV	43	R30	A	20		NA	NA	NA	9	NA	NA	9	0	NA	9
RPV 600	Amazon	Rondonia	-8.742	2	RPV	43	R30	A	20	M	1	2.896	17	NA	NA	20	NA	1	4	20
RPV 601	Amazon	Rondonia	-8.742	2	RPV	43	R30	A	20	F	0	2.829	18	NA	NA	21	NA	1	4	21
RPV 602	Amazon	Rondonia	-8.742	2	RPV	43	R30	A	20	F	0	3.029	21	NA	NA	24	NA	1	5	24
RPV 603	Amazon	Rondonia	-8.742	2	RPV	43	R30	A	20	M	1	2.923	21	NA	NA	24	NA	1	4	24
RPV 604	Amazon	Rondonia	-8.742	2	RPV	43	R30	A	20	M	1	3.05	21	NA	NA	24	NA	1	6	24
RPV 605	Amazon	Rondonia	-8.742	2	RPV	43	R30	B	24	M	1	2.752	15	NA	NA	17	NA	1	3	17
RPV 606	Amazon	Rondonia	-8.742	2	RPV	43	R30	B	24	M	1	2.735	16	NA	NA	18	NA	1	3	18
RPV 607	Amazon	Rondonia	-8.742	2	RPV	43	R30	B	24	F	0	2.696	17	NA	NA	19	NA	1	3	19
RPV 608	Amazon	Rondonia	-8.742	2	RPV	43	R30	B	24	F	0	2.928	19	NA	NA	21	NA	1	4	21
RPV 609	Amazon	Rondonia	-8.742	2	RPV	43	R30	B	24		NA	NA	NA	15	NA	NA	15	0	NA	15
RPV 610	Amazon	Rondonia	-8.742	2	RPV	43	R30	B	24	F	0	2.483	16	NA	NA	17	NA	1	3	17
RPV 611	Amazon	Rondonia	-8.742	2	RPV	43	R30	B	24	F	0	2.69	17	NA	NA	19	NA	1	2	19
RPV 612	Amazon	Rondonia	-8.742	2	RPV	43	R30	B	24	M	1	2.745	18	NA	NA	20	NA	1	3	20
RPV 613	Amazon	Rondonia	-8.742	2	RPV	43	R30	B	24	M	1	2.656	19	NA	NA	21	NA	1	2	21
RPV 614	Amazon	Rondonia	-8.742	2	RPV	43	R30	B	24	M	1	2.935	20	NA	NA	22	NA	1	3	22
RPV 615	Amazon	Rondonia	-8.742	2	RPV	43	R30	B	24	M	1	2.686	14	NA	NA	16	NA	1	2	16
RPV 616	Amazon	Rondonia	-8.742	2	RPV	43	R30	B	24	M	1	2.633	15	NA	NA	17	NA	1	3	17
RPV 617	Amazon	Rondonia	-8.742	2	RPV	43	R30	B	24	M	1	2.869	16	NA	NA	18	NA	1	3	18
RPV 618	Amazon	Rondonia	-8.742	2	RPV	43	R30	B	24	M	1	2.86	20	NA	NA	22	NA	1	3	22
RPV 619	Amazon	Rondonia	-8.742	2	RPV	43	R30	B	24	F	0	2.727	20	NA	NA	22	NA	1	3	22
RPV 620	Amazon	Rondonia	-8.742	2	RPV	43	R30	C	28	M	1	2.565	14	NA	NA	15	NA	1	2	15
RPV 621	Amazon	Rondonia	-8.742	2	RPV	43	R30	C	28	M	1	2.545	14	NA	NA	15	NA	1	2	15
RPV 622	Amazon	Rondonia	-8.742	2	RPV	43	R30	C	28	F	0	2.597	16	NA	NA	17	NA	1	2	17
RPV 623	Amazon	Rondonia	-8.742	2	RPV	43	R30	C	28	F	0	2.669	16	NA	NA	17	NA	1	2	17
RPV 624	Amazon	Rondonia	-8.742	2	RPV	43	R30	C	28	F	0	2.6	17	NA	NA	18	NA	1	2	18
RPV 625	Amazon	Rondonia	-8.742	2	RPV	43	R30	C	28	M	1	2.542	13	NA	NA	14	NA	1	2	14
RPV 626	Amazon	Rondonia	-8.742	2	RPV	43	R30	C	28	M	1	2.566	14	NA	NA	16	NA	1	2	16
RPV 627	Amazon	Rondonia	-8.742	2	RPV	43	R30	C	28	F	0	2.584	16	NA	NA	18	NA	1	1	18
RPV 628	Amazon	Rondonia	-8.742	2	RPV	43	R30	C	28	M	1	2.644	17	NA	NA	19	NA	1	1	19
RPV 629	Amazon	Rondonia	-8.742	2	RPV	43	R30	C	28	F	0	2.68	19	NA	NA	20	NA	1	2	20
RPV 630	Amazon	Rondonia	-8.742	2	RPV	43	R30	C	28	M	1	2.517	13	NA	NA	14	NA	1	3	14
RPV 631	Amazon	Rondonia	-8.742	2	RPV	43	R30	C	28	M	1	2.737	14	NA	NA	15	NA	1	2	15
RPV 632	Amazon	Rondonia	-8.742	2	RPV	43	R30	C	28	M	1	2.631	15	NA	NA	17	NA	1	2	17
RPV 633	Amazon	Rondonia	-8.742	2	RPV	43	R30	C	28	M	1	2.576	17	NA	NA	18	NA	1	2	18
RPV 634	Amazon	Rondonia	-8.742	2	RPV	43	R30	C	28		NA	NA	NA	14	NA	NA	14	0	NA	14
RPV 635	Amazon	Rondonia	-8.742	2	RPV	33	R26	A	20	F	0	2.674	19	NA	NA	22	NA	1	5	22
RPV 636	Amazon	Rondonia	-8.742	2	RPV	33	R26	A	20	M	1	2.584	19	NA	NA	22	NA	1	4	22
RPV 637	Amazon	Rondonia	-8.742	2	RPV	33	R26	A	20	F	0	2.66	19	NA	NA	22	NA	1	4	22
RPV 638	Amazon	Rondonia	-8.742	2	RPV	33	R26	A	20	M	1	2.87	21	NA	NA	24	NA	1	5	24
RPV 639	Amazon	Rondonia	-8.742	2	RPV	33	R26	A	20	M	1	3	22	NA	NA	25	NA	1	4	25
RPV 640	Amazon	Rondonia	-8.742	2	RPV	33	R26	A	20	M	1	2.805	19	NA	NA	22	NA	1	4	22
RPV 641	Amazon	Rondonia	-8.742	2	RPV	33	R26	A	20	M	1	2.924	19	NA	NA	22	NA	1	5	22
RPV 642	Amazon	Rondonia	-8.742	2	RPV	33	R26	A	20	M	1	2.73	20	NA	NA	23	NA	1	4	23
RPV 643	Amazon	Rondonia	-8.742	2	RPV	33	R26	A	20	F	0	2.733	22	NA	NA	25	NA	1	5	25
RPV 644	Amazon	Rondonia	-8.742	2	RPV	33	R26	A	20	F	0	2.798	23	NA	NA	26	NA	1	4	26
RPV 645	Amazon	Rondonia	-8.742	2	RPV	33	R26	A	20	M	1	2.776	18	NA	NA	21	NA	1	5	21
RPV 646	Amazon	Rondonia	-8.742	2	RPV	33	R26	A	20	M	1	NA	19	NA	NA	22	NA	1	2	22
RPV 647	Amazon	Rondonia	-8.742	2	RPV	33	R26	A	20	M	1	2.817	20	NA	NA	23	NA	1	4	23
RPV 648	Amazon	Rondonia	-8.742	2	RPV	33	R26	A	20	F	0	2.674	24	NA	NA	27	NA	1	3	27
RPV 649	Amazon	Rondonia	-8.742	2	RPV	33	R26	A	20	F	0	2.802	24	NA	NA	27	NA	1	5	27
RPV 650	Amazon	Rondonia	-8.742	2	RPV	33	R26	B	24	F	0	2.565	16	NA	NA	17	NA	1	3	17
RPV 651	Amazon	Rondonia	-8.742	2	RPV	33	R26	B	24	M	1	2.437	16	NA	NA	17	NA	1	2	17
RPV 652	Amazon	Rondonia	-8.742	2	RPV	33	R26	B	24	M	1	2.484	17	NA	NA	19	NA	1	4	19
RPV 653	Amazon	Rondonia	-8.742	2	RPV	33	R26	B	24	M	1	2.665	18	NA	NA	20	NA	1	3	20
RPV 654	Amazon	Rondonia	-8.742	2	RPV	33	R26	B	24	F	0	2.434	18	NA	NA	20	NA	1	3	20
RPV 655	Amazon	Rondonia	-8.742	2	RPV	33	R26	B	24	M	1	2.628	15	NA	NA	17	NA	1	3	17
RPV 656	Amazon	Rondonia	-8.742	2	RPV	33	R26	B	24	F	0	2.555	15	NA	NA	16	NA	1	4	16
RPV 657	Amazon	Rondonia	-8.742	2	RPV	33	R26	B	24	F	0	2.689	16	NA	NA	18	NA	1	3	18
RPV 658	Amazon	Rondonia	-8.742	2	RPV	33	R26	B	24	M	1	2.84	17	NA	NA	19	NA	1	3	19
RPV 659	Amazon	Rondonia	-8.742	2	RPV	33	R26	B	24		NA	NA	NA	2	NA	NA	2	0	NA	2
RPV 660	Amazon	Rondonia	-8.742	2	RPV	33	R26	B	24	M	1	2.576	14	NA	NA	15	NA	1	3	15
RPV 661	Amazon	Rondonia	-8.742	2	RPV	33	R26	B	24	F	0	2.56	16	NA	NA	18	NA	1	3	18
RPV 662	Amazon	Rondonia	-8.742	2	RPV	33	R26	B	24	F	0	2.557	17	NA	NA	19	NA	1	4	19
RPV 663	Amazon	Rondonia	-8.742	2	RPV	33	R26	B	24	F	0	2.534	17	NA	NA	19	NA	1	3	19
RPV 664	Amazon	Rondonia	-8.742	2	RPV	33	R26	B	24	F	0	2.474	18	NA	NA	20	NA	1	2	20
RPV 665	Amazon	Rondonia	-8.742	2	RPV	33	R26	C	28	M	1	2.455	13	NA	NA	14	NA	1	3	14
RPV 666	Amazon	Rondonia	-8.742	2	RPV	33	R26	C	28	M	1	2.5	14	NA	NA	15	NA	1	2	15
RPV 667	Amazon	Rondonia	-8.742	2	RPV	33	R26	C	28		NA	NA	NA	NA	17	NA	17	0	NA	17
RPV 668	Amazon	Rondonia	-8.742	2	RPV	33	R26	C	28	F	0	2.538	17	NA	NA	18	NA	1	2	18
RPV 669	Amazon	Rondonia	-8.742	2	RPV	33	R26	C	28	F	0	2.271	17	NA	NA	18	NA	1	2	18
RPV 670	Amazon	Rondonia	-8.742	2	RPV	33	R26	C	28	M	1	2.462	14	NA	NA	15	NA	1	2	15
RPV 671	Amazon	Rondonia	-8.742	2	RPV	33	R26	C	28	F	0	2.788	16	NA	NA	18	NA	1	2	18
RPV 672	Amazon	Rondonia	-8.742	2	RPV	33	R26	C	28	M	1	2.633	18	NA	NA	19	NA	1	2	19
RPV 673	Amazon	Rondonia	-8.742	2	RPV	33	R26	C	28		NA	NA	NA	15	NA	NA	15	0	NA	15
RPV 674	Amazon	Rondonia	-8.742	2	RPV	33	R26	C	28		NA	NA	NA	15	NA	NA	15	0	NA	15
RPV 675	Amazon	Rondonia	-8.742	2	RPV	33	R26	C	28	M	1	2.558	13	NA	NA	15	NA	1	2	15
RPV 676	Amazon	Rondonia	-8.742	2	RPV	33	R26	C	28	M	1	2.495	16	NA	NA	17	NA	1	2	17
RPV 677	Amazon	Rondonia	-8.742	2	RPV	33	R26	C	28	M	1	2.42	16	NA	NA	17	NA	1	2	17
RPV 678	Amazon	Rondonia	-8.742	2	RPV	33	R26	C	28		NA	NA	NA	NA	18	NA	18	0	NA	18
RPV 679	Amazon	Rondonia	-8.742	2	RPV	33	R26	C	28	F	0	2.49	17	NA	NA	19	NA	1	2	19
RPV 680	Amazon	Rondonia	-8.742	2	RPV	42	R29	A	20	F	0	2.673	18	NA	NA	21	NA	1	6	21
RPV 681	Amazon	Rondonia	-8.742	2	RPV	42	R29	A	20	F	0	2.632	18	NA	NA	21	NA	1	5	21
RPV 682	Amazon	Rondonia	-8.742	2	RPV	42	R29	A	20	M	1	2.671	19	NA	NA	23	NA	1	5	23
RPV 683	Amazon	Rondonia	-8.742	2	RPV	42	R29	A	20	M	1	2.732	20	NA	NA	24	NA	1	4	24
RPV 684	Amazon	Rondonia	-8.742	2	RPV	42	R29	A	20	M	1	2.762	24	NA	NA	27	NA	1	6	27
RPV 685	Amazon	Rondonia	-8.742	2	RPV	42	R29	A	20	M	1	2.542	17	NA	NA	21	NA	1	4	21
RPV 686	Amazon	Rondonia	-8.742	2	RPV	42	R29	A	20	M	1	2.56	18	NA	NA	21	NA	1	5	21
RPV 687	Amazon	Rondonia	-8.742	2	RPV	42	R29	A	20	F	0	2.625	22	NA	NA	25	NA	1	4	25
RPV 688	Amazon	Rondonia	-8.742	2	RPV	42	R29	A	20	F	0	2.717	22	NA	NA	25	NA	1	6	25
RPV 689	Amazon	Rondonia	-8.742	2	RPV	42	R29	A	20	F	0	2.789	22	NA	NA	25	NA	1	4	25
RPV 690	Amazon	Rondonia	-8.742	2	RPV	42	R29	A	20	M	1	2.586	18	NA	NA	21	NA	1	5	21
RPV 691	Amazon	Rondonia	-8.742	2	RPV	42	R29	A	20	M	1	2.68	19	NA	NA	22	NA	1	6	22
RPV 692	Amazon	Rondonia	-8.742	2	RPV	42	R29	A	20	F	0	2.781	19	NA	NA	22	NA	1	5	22
RPV 693	Amazon	Rondonia	-8.742	2	RPV	42	R29	A	20	F	0	2.767	22	NA	NA	25	NA	1	5	25
RPV 694	Amazon	Rondonia	-8.742	2	RPV	42	R29	A	20	F	0	2.851	24	NA	NA	27	NA	1	5	27
RPV 695	Amazon	Rondonia	-8.742	2	RPV	42	R29	B	24	M	1	2.367	15	NA	NA	17	NA	1	3	17
RPV 696	Amazon	Rondonia	-8.742	2	RPV	42	R29	B	24	M	1	2.398	15	NA	NA	17	NA	1	2	17
RPV 697	Amazon	Rondonia	-8.742	2	RPV	42	R29	B	24	M	1	2.321	15	NA	NA	17	NA	1	2	17
RPV 698	Amazon	Rondonia	-8.742	2	RPV	42	R29	B	24	M	1	2.358	15	NA	NA	17	NA	1	2	17
RPV 699	Amazon	Rondonia	-8.742	2	RPV	42	R29	B	24	F	0	2.808	16	NA	NA	18	NA	1	5	18
RPV 700	Amazon	Rondonia	-8.742	2	RPV	42	R29	B	24	M	1	2.569	15	NA	NA	17	NA	1	4	17
RPV 701	Amazon	Rondonia	-8.742	2	RPV	42	R29	B	24	F	0	2.381	16	NA	NA	18	NA	1	3	18
RPV 702	Amazon	Rondonia	-8.742	2	RPV	42	R29	B	24	M	1	2.275	16	NA	NA	18	NA	1	2	18
RPV 703	Amazon	Rondonia	-8.742	2	RPV	42	R29	B	24	F	0	2.46	18	NA	NA	20	NA	1	3	20
RPV 704	Amazon	Rondonia	-8.742	2	RPV	42	R29	B	24		NA	NA	NA	NA	19	NA	19	0	NA	19
RPV 705	Amazon	Rondonia	-8.742	2	RPV	42	R29	B	24	M	1	2.423	15	NA	NA	17	NA	1	3	17
RPV 706	Amazon	Rondonia	-8.742	2	RPV	42	R29	B	24	F	0	2.538	15	NA	NA	16	NA	1	4	16
RPV 707	Amazon	Rondonia	-8.742	2	RPV	42	R29	B	24	F	0	2.54	15	NA	NA	17	NA	1	3	17
RPV 708	Amazon	Rondonia	-8.742	2	RPV	42	R29	B	24	F	0	2.655	18	NA	NA	20	NA	1	5	20
RPV 709	Amazon	Rondonia	-8.742	2	RPV	42	R29	B	24	F	0	2.485	19	NA	NA	21	NA	1	3	21
RPV 710	Amazon	Rondonia	-8.742	2	RPV	42	R29	C	28	M	1	2.411	11	NA	NA	12	NA	1	2	12
RPV 711	Amazon	Rondonia	-8.742	2	RPV	42	R29	C	28	F	0	2.305	13	NA	NA	14	NA	1	2	14
RPV 712	Amazon	Rondonia	-8.742	2	RPV	42	R29	C	28	F	0	2.466	14	NA	NA	15	NA	1	2	15
RPV 713	Amazon	Rondonia	-8.742	2	RPV	42	R29	C	28	M	1	2.423	14	NA	NA	15	NA	1	2	15
RPV 714	Amazon	Rondonia	-8.742	2	RPV	42	R29	C	28	M	1	2.568	15	NA	NA	16	NA	1	2	16
RPV 715	Amazon	Rondonia	-8.742	2	RPV	42	R29	C	28	M	1	2.212	11	NA	NA	12	NA	1	2	12
RPV 716	Amazon	Rondonia	-8.742	2	RPV	42	R29	C	28	M	1	2.354	13	NA	NA	14	NA	1	2	14
RPV 717	Amazon	Rondonia	-8.742	2	RPV	42	R29	C	28	F	0	2.459	14	NA	NA	15	NA	1	2	15
RPV 718	Amazon	Rondonia	-8.742	2	RPV	42	R29	C	28	M	1	2.431	15	NA	NA	16	NA	1	2	16
RPV 719	Amazon	Rondonia	-8.742	2	RPV	42	R29	C	28	M	1	2.483	16	NA	NA	17	NA	1	2	17
RPV 720	Amazon	Rondonia	-8.742	2	RPV	42	R29	C	28	M	1	2.355	13	NA	NA	14	NA	1	2	14
RPV 721	Amazon	Rondonia	-8.742	2	RPV	42	R29	C	28	F	0	2.415	14	NA	NA	15	NA	1	2	15
RPV 722	Amazon	Rondonia	-8.742	2	RPV	42	R29	C	28	F	0	2.343	14	NA	NA	15	NA	1	2	15
RPV 723	Amazon	Rondonia	-8.742	2	RPV	42	R29	C	28	F	0	2.426	15	NA	NA	16	NA	1	2	16
RPV 724	Amazon	Rondonia	-8.742	2	RPV	42	R29	C	28	F	0	2.479	16	NA	NA	17	NA	1	2	17
RPV 725	Amazon	Rondonia	-8.742	2	RPV	15	R18	A	20	F	0	2.935	17	NA	NA	20	NA	1	4	20
RPV 726	Amazon	Rondonia	-8.742	2	RPV	15	R18	A	20	M	1	2.838	18	NA	NA	21	NA	1	4	21
RPV 727	Amazon	Rondonia	-8.742	2	RPV	15	R18	A	20	F	0	2.891	18	NA	NA	21	NA	1	0	21
RPV 728	Amazon	Rondonia	-8.742	2	RPV	15	R18	A	20	F	0	2.977	21	NA	NA	24	NA	1	3	24
RPV 729	Amazon	Rondonia	-8.742	2	RPV	15	R18	A	20	M	1	3.122	23	NA	NA	26	NA	1	5	26
RPV 730	Amazon	Rondonia	-8.742	2	RPV	15	R18	A	20	M	1	2.84	17	NA	NA	21	NA	1	4	21
RPV 731	Amazon	Rondonia	-8.742	2	RPV	15	R18	A	20	M	1	2.528	19	NA	NA	23	NA	1	4	23
RPV 732	Amazon	Rondonia	-8.742	2	RPV	15	R18	A	20	F	0	2.811	20	NA	NA	23	NA	1	3	23
RPV 733	Amazon	Rondonia	-8.742	2	RPV	15	R18	A	20	F	0	2.777	21	NA	NA	24	NA	1	3	24
RPV 734	Amazon	Rondonia	-8.742	2	RPV	15	R18	A	20	F	0	3.004	23	NA	NA	26	NA	1	4	26
RPV 735	Amazon	Rondonia	-8.742	2	RPV	15	R18	A	20	F	0	2.817	17	NA	NA	20	NA	1	4	20
RPV 736	Amazon	Rondonia	-8.742	2	RPV	15	R18	A	20	M	1	2.795	18	NA	NA	21	NA	1	4	21
RPV 737	Amazon	Rondonia	-8.742	2	RPV	15	R18	A	20	F	0	2.713	19	NA	NA	22	NA	1	4	22
RPV 738	Amazon	Rondonia	-8.742	2	RPV	15	R18	A	20	M	1	2.972	21	NA	NA	24	NA	1	5	24
RPV 739	Amazon	Rondonia	-8.742	2	RPV	15	R18	A	20	M	1	2.946	21	NA	NA	24	NA	1	3	24
RPV 740	Amazon	Rondonia	-8.742	2	RPV	15	R18	B	24	F	0	2.716	13	NA	NA	14	NA	1	3	14
RPV 741	Amazon	Rondonia	-8.742	2	RPV	15	R18	B	24	F	0	2.678	14	NA	NA	16	NA	1	3	16
RPV 742	Amazon	Rondonia	-8.742	2	RPV	15	R18	B	24	F	0	2.637	16	NA	NA	17	NA	1	3	17
RPV 743	Amazon	Rondonia	-8.742	2	RPV	15	R18	B	24	M	1	2.728	16	NA	NA	18	NA	1	2	18
RPV 744	Amazon	Rondonia	-8.742	2	RPV	15	R18	B	24	F	0	2.846	18	NA	NA	20	NA	1	3	20
RPV 745	Amazon	Rondonia	-8.742	2	RPV	15	R18	B	24	M	1	2.623	14	NA	NA	16	NA	1	2	16
RPV 746	Amazon	Rondonia	-8.742	2	RPV	15	R18	B	24	F	0	NA	16	NA	NA	18	NA	1	1	18
RPV 747	Amazon	Rondonia	-8.742	2	RPV	15	R18	B	24	F	0	2.761	17	NA	NA	19	NA	1	3	19
RPV 748	Amazon	Rondonia	-8.742	2	RPV	15	R18	B	24	M	1	2.905	19	NA	NA	22	NA	1	3	22
RPV 749	Amazon	Rondonia	-8.742	2	RPV	15	R18	B	24		NA	NA	NA	17	NA	NA	17	0	NA	17
RPV 750	Amazon	Rondonia	-8.742	2	RPV	15	R18	B	24	M	1	2.813	13	NA	NA	15	NA	1	2	15
RPV 751	Amazon	Rondonia	-8.742	2	RPV	15	R18	B	24	F	0	2.698	13	NA	NA	15	NA	1	3	15
RPV 752	Amazon	Rondonia	-8.742	2	RPV	15	R18	B	24	F	0	2.608	16	NA	NA	17	NA	1	3	17
RPV 753	Amazon	Rondonia	-8.742	2	RPV	15	R18	B	24	F	0	2.687	16	NA	NA	18	NA	1	2	18
RPV 754	Amazon	Rondonia	-8.742	2	RPV	15	R18	B	24	F	0	2.919	17	NA	NA	19	NA	1	3	19
RPV 755	Amazon	Rondonia	-8.742	2	RPV	15	R18	C	28	F	0	2.436	15	NA	NA	16	NA	1	2	16
RPV 756	Amazon	Rondonia	-8.742	2	RPV	15	R18	C	28		NA	NA	NA	NA	16	NA	16	0	NA	16
RPV 757	Amazon	Rondonia	-8.742	2	RPV	15	R18	C	28		NA	NA	NA	NA	16	NA	16	0	NA	16
RPV 758	Amazon	Rondonia	-8.742	2	RPV	15	R18	C	28		NA	NA	NA	NA	16	NA	16	0	NA	16
RPV 759	Amazon	Rondonia	-8.742	2	RPV	15	R18	C	28		NA	NA	NA	NA	17	NA	17	0	NA	17
RPV 760	Amazon	Rondonia	-8.742	2	RPV	15	R18	C	28	M	1	2.481	13	NA	NA	14	NA	1	2	14
RPV 761	Amazon	Rondonia	-8.742	2	RPV	15	R18	C	28	M	1	2.489	13	NA	NA	14	NA	1	1	14
RPV 762	Amazon	Rondonia	-8.742	2	RPV	15	R18	C	28	M	1	2.698	15	NA	NA	16	NA	1	2	16
RPV 763	Amazon	Rondonia	-8.742	2	RPV	15	R18	C	28	M	1	NA	16	NA	NA	17	NA	1	1	17
RPV 764	Amazon	Rondonia	-8.742	2	RPV	15	R18	C	28	M	1	NA	17	NA	NA	18	NA	1	2	18
RPV 765	Amazon	Rondonia	-8.742	2	RPV	15	R18	C	28		NA	NA	NA	NA	14	NA	14	0	NA	14
RPV 766	Amazon	Rondonia	-8.742	2	RPV	15	R18	C	28	M	1	2.479	13	NA	NA	14	NA	1	1	14
RPV 767	Amazon	Rondonia	-8.742	2	RPV	15	R18	C	28	M	1	2.563	16	NA	NA	17	NA	1	2	17
RPV 768	Amazon	Rondonia	-8.742	2	RPV	15	R18	C	28	F	0	2.565	18	NA	NA	19	NA	1	2	19
RPV 769	Amazon	Rondonia	-8.742	2	RPV	15	R18	C	28		NA	NA	NA	15	NA	NA	15	0	NA	15
RMO 046	Amazon	Rondonia	-9.223	2	RMO	26	R7	A	20	F	0	2.721	16	NA	NA	19	NA	1	4	19
RMO 047	Amazon	Rondonia	-9.223	2	RMO	26	R7	A	20	M	1	2.882	20	NA	NA	24	NA	1	3	24
RMO 048	Amazon	Rondonia	-9.223	2	RMO	26	R7	A	20	M	1	3.008	20	NA	NA	23	NA	1	5	23
RMO 049	Amazon	Rondonia	-9.223	2	RMO	26	R7	A	20	M	1	2.938	25	NA	NA	28	NA	1	4	28
RMO 050	Amazon	Rondonia	-9.223	2	RMO	26	R7	A	20		NA	NA	NA	13	NA	NA	13	0	NA	13
RMO 051	Amazon	Rondonia	-9.223	2	RMO	26	R7	A	20	F	0	2.913	17	NA	NA	20	NA	1	5	20
RMO 052	Amazon	Rondonia	-9.223	2	RMO	26	R7	A	20	F	0	3.019	19	NA	NA	22	NA	1	5	22
RMO 053	Amazon	Rondonia	-9.223	2	RMO	26	R7	A	20	F	0	2.958	23	NA	NA	26	NA	1	4	26
RMO 054	Amazon	Rondonia	-9.223	2	RMO	26	R7	A	20	M	1	2.764	26	NA	NA	29	NA	1	4	29
RMO 055	Amazon	Rondonia	-9.223	2	RMO	26	R7	A	20		NA	NA	NA	13	NA	NA	13	0	NA	13
RMO 056	Amazon	Rondonia	-9.223	2	RMO	26	R7	A	20	M	1	2.732	21	NA	NA	25	NA	1	4	25
RMO 057	Amazon	Rondonia	-9.223	2	RMO	26	R7	A	20	F	0	2.738	21	NA	NA	24	NA	1	4	24
RMO 058	Amazon	Rondonia	-9.223	2	RMO	26	R7	A	20	F	0	2.733	21	NA	NA	24	NA	1	5	24
RMO 059	Amazon	Rondonia	-9.223	2	RMO	26	R7	A	20	F	0	2.965	30	NA	NA	33	NA	1	6	33
RMO 060	Amazon	Rondonia	-9.223	2	RMO	26	R7	A	20		NA	NA	NA	18	NA	NA	18	0	NA	18
RMO 061	Amazon	Rondonia	-9.223	2	RMO	26	R7	B	24	M	1	2.898	13	NA	NA	15	NA	1	3	15
RMO 062	Amazon	Rondonia	-9.223	2	RMO	26	R7	B	24	F	0	2.656	14	NA	NA	15	NA	1	3	15
RMO 063	Amazon	Rondonia	-9.223	2	RMO	26	R7	B	24	F	0	3.011	16	NA	NA	18	NA	1	3	18
RMO 064	Amazon	Rondonia	-9.223	2	RMO	26	R7	B	24		NA	NA	NA	12	NA	NA	12	0	NA	12
RMO 065	Amazon	Rondonia	-9.223	2	RMO	26	R7	B	24		NA	NA	NA	9	NA	NA	9	0	NA	9
RMO 066	Amazon	Rondonia	-9.223	2	RMO	26	R7	B	24	M	1	2.644	14	NA	NA	16	NA	1	3	16
RMO 067	Amazon	Rondonia	-9.223	2	RMO	26	R7	B	24	F	0	2.717	15	NA	NA	17	NA	1	3	17
RMO 068	Amazon	Rondonia	-9.223	2	RMO	26	R7	B	24	F	0	2.814	18	NA	NA	20	NA	1	4	20
RMO 069	Amazon	Rondonia	-9.223	2	RMO	26	R7	B	24	F	0	2.725	19	NA	NA	21	NA	1	3	21
RMO 070	Amazon	Rondonia	-9.223	2	RMO	26	R7	B	24		NA	NA	NA	6	NA	NA	6	0	NA	6
RMO 071	Amazon	Rondonia	-9.223	2	RMO	26	R7	B	24	M	1	2.683	14	NA	NA	16	NA	1	3	16
RMO 072	Amazon	Rondonia	-9.223	2	RMO	26	R7	B	24	F	0	2.655	15	NA	NA	16	NA	1	3	16
RMO 073	Amazon	Rondonia	-9.223	2	RMO	26	R7	B	24	F	0	2.648	16	NA	NA	18	NA	1	3	18
RMO 074	Amazon	Rondonia	-9.223	2	RMO	26	R7	B	24	M	1	2.914	18	NA	NA	19	NA	1	4	19
RMO 075	Amazon	Rondonia	-9.223	2	RMO	26	R7	B	24	F	0	2.885	22	NA	NA	24	NA	1	4	24
RMO 076	Amazon	Rondonia	-9.223	2	RMO	26	R7	C	28		NA	NA	NA	NA	12	NA	12	0	NA	12
RMO 077	Amazon	Rondonia	-9.223	2	RMO	26	R7	C	28	F	0	2.657	14	NA	NA	16	NA	1	2	16
RMO 078	Amazon	Rondonia	-9.223	2	RMO	26	R7	C	28	F	0	2.531	14	NA	NA	15	NA	1	2	15
RMO 079	Amazon	Rondonia	-9.223	2	RMO	26	R7	C	28	F	0	2.442	18	NA	NA	19	NA	1	2	19
RMO 080	Amazon	Rondonia	-9.223	2	RMO	26	R7	C	28	M	1	2.486	18	NA	NA	19	NA	1	2	19
RMO 081	Amazon	Rondonia	-9.223	2	RMO	26	R7	C	28		NA	NA	NA	NA	13	NA	13	0	NA	13
RMO 082	Amazon	Rondonia	-9.223	2	RMO	26	R7	C	28	F	0	2.47	14	NA	NA	16	NA	1	2	16
RMO 083	Amazon	Rondonia	-9.223	2	RMO	26	R7	C	28	F	0	2.467	15	NA	NA	16	NA	1	2	16
RMO 084	Amazon	Rondonia	-9.223	2	RMO	26	R7	C	28	F	0	2.751	17	NA	NA	18	NA	1	2	18
RMO 085	Amazon	Rondonia	-9.223	2	RMO	26	R7	C	28	M	1	2.612	17	NA	NA	19	NA	1	2	19
RMO 086	Amazon	Rondonia	-9.223	2	RMO	26	R7	C	28	F	0	2.607	14	NA	NA	15	NA	1	1	15
RMO 087	Amazon	Rondonia	-9.223	2	RMO	26	R7	C	28	F	0	2.784	16	NA	NA	17	NA	1	2	17
RMO 088	Amazon	Rondonia	-9.223	2	RMO	26	R7	C	28	F	0	2.718	16	NA	NA	17	NA	1	2	17
RMO 089	Amazon	Rondonia	-9.223	2	RMO	26	R7	C	28		NA	NA	NA	16	NA	NA	16	0	NA	16
RMO 090	Amazon	Rondonia	-9.223	2	RMO	26	R7	C	28		NA	NA	NA	13	NA	NA	13	0	NA	13
RMO 091	Amazon	Rondonia	-9.223	2	RMO	33	R11	A	20	M	1	3.044	18	NA	NA	21	NA	1	2	21
RMO 092	Amazon	Rondonia	-9.223	2	RMO	33	R11	A	20	M	1	2.725	19	NA	NA	22	NA	1	4	22
RMO 093	Amazon	Rondonia	-9.223	2	RMO	33	R11	A	20	M	1	2.834	21	NA	NA	24	NA	1	5	24
RMO 094	Amazon	Rondonia	-9.223	2	RMO	33	R11	A	20	M	1	2.86	23	NA	NA	26	NA	1	4	26
RMO 095	Amazon	Rondonia	-9.223	2	RMO	33	R11	A	20		NA	NA	NA	23	NA	NA	23	0	NA	23
RMO 096	Amazon	Rondonia	-9.223	2	RMO	33	R11	A	20	M	1	2.754	19	NA	NA	22	NA	1	4	22
RMO 097	Amazon	Rondonia	-9.223	2	RMO	33	R11	A	20	M	1	2.775	19	NA	NA	22	NA	1	4	22
RMO 098	Amazon	Rondonia	-9.223	2	RMO	33	R11	A	20	F	0	2.781	22	NA	NA	25	NA	1	4	25
RMO 099	Amazon	Rondonia	-9.223	2	RMO	33	R11	A	20	F	0	2.85	25	NA	NA	28	NA	1	6	28
RMO 100	Amazon	Rondonia	-9.223	2	RMO	33	R11	A	20		NA	NA	NA	21	NA	NA	21	0	NA	21
RMO 101	Amazon	Rondonia	-9.223	2	RMO	33	R11	A	20	M	1	2.709	19	NA	NA	22	NA	1	4	22
RMO 102	Amazon	Rondonia	-9.223	2	RMO	33	R11	A	20	F	0	2.62	19	NA	NA	22	NA	1	4	22
RMO 103	Amazon	Rondonia	-9.223	2	RMO	33	R11	A	20	F	0	2.662	20	NA	NA	23	NA	1	4	23
RMO 104	Amazon	Rondonia	-9.223	2	RMO	33	R11	A	20	M	1	2.748	22	NA	NA	25	NA	1	5	25
RMO 105	Amazon	Rondonia	-9.223	2	RMO	33	R11	A	20	M	1	2.978	23	NA	NA	26	NA	1	4	26
RMO 106	Amazon	Rondonia	-9.223	2	RMO	33	R11	B	24	M	1	2.708	14	NA	NA	16	NA	1	3	16
RMO 107	Amazon	Rondonia	-9.223	2	RMO	33	R11	B	24	M	1	2.659	15	NA	NA	17	NA	1	3	17
RMO 108	Amazon	Rondonia	-9.223	2	RMO	33	R11	B	24	F	0	2.539	15	NA	NA	16	NA	1	3	16
RMO 109	Amazon	Rondonia	-9.223	2	RMO	33	R11	B	24	M	1	2.882	17	NA	NA	19	NA	1	3	19
RMO 110	Amazon	Rondonia	-9.223	2	RMO	33	R11	B	24		NA	NA	NA	10	NA	NA	10	0	NA	10
RMO 111	Amazon	Rondonia	-9.223	2	RMO	33	R11	B	24	F	0	2.327	16	NA	NA	18	NA	1	3	18
RMO 112	Amazon	Rondonia	-9.223	2	RMO	33	R11	B	24	M	1	2.604	16	NA	NA	18	NA	1	3	18
RMO 113	Amazon	Rondonia	-9.223	2	RMO	33	R11	B	24	M	1	2.622	18	NA	NA	20	NA	1	2	20
RMO 114	Amazon	Rondonia	-9.223	2	RMO	33	R11	B	24	M	1	2.795	19	NA	NA	21	NA	1	3	21
RMO 115	Amazon	Rondonia	-9.223	2	RMO	33	R11	B	24		NA	NA	NA	18	NA	NA	18	0	NA	18
RMO 116	Amazon	Rondonia	-9.223	2	RMO	33	R11	B	24	F	0	2.692	13	NA	NA	15	NA	1	3	15
RMO 117	Amazon	Rondonia	-9.223	2	RMO	33	R11	B	24	F	0	2.564	17	NA	NA	19	NA	1	3	19
RMO 118	Amazon	Rondonia	-9.223	2	RMO	33	R11	B	24	F	0	2.496	17	NA	NA	19	NA	1	3	19
RMO 119	Amazon	Rondonia	-9.223	2	RMO	33	R11	B	24	M	1	2.639	19	NA	NA	21	NA	1	3	21
RMO 120	Amazon	Rondonia	-9.223	2	RMO	33	R11	B	24	F	0	2.682	20	NA	NA	22	NA	1	3	22
RMO 121	Amazon	Rondonia	-9.223	2	RMO	33	R11	C	28	M	1	2.489	11	NA	NA	13	NA	1	1	13
RMO 122	Amazon	Rondonia	-9.223	2	RMO	33	R11	C	28	F	0	2.376	13	NA	NA	14	NA	1	2	14
RMO 123	Amazon	Rondonia	-9.223	2	RMO	33	R11	C	28	F	0	2.277	15	NA	NA	16	NA	1	2	16
RMO 124	Amazon	Rondonia	-9.223	2	RMO	33	R11	C	28	F	0	2.488	16	NA	NA	17	NA	1	2	17
RMO 125	Amazon	Rondonia	-9.223	2	RMO	33	R11	C	28		NA	NA	NA	16	NA	NA	16	0	NA	16
RMO 126	Amazon	Rondonia	-9.223	2	RMO	33	R11	C	28	M	1	2.444	12	NA	NA	14	NA	1	1	14
RMO 127	Amazon	Rondonia	-9.223	2	RMO	33	R11	C	28		NA	NA	NA	NA	16	NA	16	0	NA	16
RMO 128	Amazon	Rondonia	-9.223	2	RMO	33	R11	C	28	F	0	2.618	15	NA	NA	17	NA	1	2	17
RMO 129	Amazon	Rondonia	-9.223	2	RMO	33	R11	C	28	M	1	2.587	17	NA	NA	18	NA	1	2	18
RMO 130	Amazon	Rondonia	-9.223	2	RMO	33	R11	C	28		NA	NA	NA	13	NA	NA	13	0	NA	13
RMO 132	Amazon	Rondonia	-9.223	2	RMO	33	R11	C	28	M	1	2.471	13	NA	NA	15	NA	1	1	15
RMO 133	Amazon	Rondonia	-9.223	2	RMO	33	R11	C	28	M	1	2.595	16	NA	NA	17	NA	1	2	17
RMO 134	Amazon	Rondonia	-9.223	2	RMO	33	R11	C	28	F	0	2.627	17	NA	NA	19	NA	1	2	19
RMO 135	Amazon	Rondonia	-9.223	2	RMO	33	R11	C	28		NA	NA	NA	18	NA	NA	18	0	NA	18
RMO 136	Amazon	Rondonia	-9.223	2	RMO	39	R13	A	20		NA	NA	NA	30	NA	NA	30	0	NA	30
RMO 137	Amazon	Rondonia	-9.223	2	RMO	39	R13	A	20		NA	NA	NA	29	NA	NA	29	0	NA	29
RMO 138	Amazon	Rondonia	-9.223	2	RMO	39	R13	A	20		NA	NA	NA	9	NA	NA	9	0	NA	9
RMO 139	Amazon	Rondonia	-9.223	2	RMO	39	R13	A	20		NA	NA	NA	3	NA	NA	3	0	NA	3
RMO 140	Amazon	Rondonia	-9.223	2	RMO	39	R13	A	20		NA	NA	NA	3	NA	NA	3	0	NA	3
RMO 141	Amazon	Rondonia	-9.223	2	RMO	39	R13	A	20	F	0	2.622	18	NA	NA	22	NA	1	4	22
RMO 142	Amazon	Rondonia	-9.223	2	RMO	39	R13	A	20	F	0	2.75	20	NA	NA	23	NA	1	4	23
RMO 144	Amazon	Rondonia	-9.223	2	RMO	39	R13	A	20		NA	NA	NA	24	NA	NA	24	0	NA	24
RMO 145	Amazon	Rondonia	-9.223	2	RMO	39	R13	A	20		NA	NA	NA	6	NA	NA	6	0	NA	6
RMO 146	Amazon	Rondonia	-9.223	2	RMO	39	R13	A	20	F	0	2.794	20	NA	NA	23	NA	1	4	23
RMO 147	Amazon	Rondonia	-9.223	2	RMO	39	R13	A	20	F	0	2.609	20	NA	NA	23	NA	1	4	23
RMO 148	Amazon	Rondonia	-9.223	2	RMO	39	R13	A	20	F	0	2.624	21	NA	NA	24	NA	1	5	24
RMO 149	Amazon	Rondonia	-9.223	2	RMO	39	R13	A	20	F	0	2.827	23	NA	NA	26	NA	1	5	26
RMO 150	Amazon	Rondonia	-9.223	2	RMO	39	R13	A	20	F	0	2.704	27	NA	NA	30	NA	1	4	30
RMO 151	Amazon	Rondonia	-9.223	2	RMO	39	R13	B	24	F	0	2.5	17	NA	NA	19	NA	1	3	19
RMO 152	Amazon	Rondonia	-9.223	2	RMO	39	R13	B	24		NA	NA	NA	18	NA	NA	18	0	NA	18
RMO 153	Amazon	Rondonia	-9.223	2	RMO	39	R13	B	24		NA	NA	NA	18	NA	NA	18	0	NA	18
RMO 154	Amazon	Rondonia	-9.223	2	RMO	39	R13	B	24		NA	NA	NA	18	NA	NA	18	0	NA	18
RMO 155	Amazon	Rondonia	-9.223	2	RMO	39	R13	B	24		NA	NA	NA	3	NA	NA	3	0	NA	3
RMO 156	Amazon	Rondonia	-9.223	2	RMO	39	R13	B	24	F	0	2.64	14	NA	NA	16	NA	1	3	16
RMO 157	Amazon	Rondonia	-9.223	2	RMO	39	R13	B	24	F	0	2.529	15	NA	NA	17	NA	1	3	17
RMO 158	Amazon	Rondonia	-9.223	2	RMO	39	R13	B	24	F	0	2.612	16	NA	NA	18	NA	1	3	18
RMO 159	Amazon	Rondonia	-9.223	2	RMO	39	R13	B	24		NA	NA	NA	22	NA	NA	22	0	NA	22
RMO 160	Amazon	Rondonia	-9.223	2	RMO	39	R13	B	24		NA	NA	NA	3	NA	NA	3	0	NA	3
RMO 161	Amazon	Rondonia	-9.223	2	RMO	39	R13	B	24	F	0	2.522	17	NA	NA	19	NA	1	3	19
RMO 162	Amazon	Rondonia	-9.223	2	RMO	39	R13	B	24	F	0	2.495	17	NA	NA	19	NA	1	3	19
RMO 163	Amazon	Rondonia	-9.223	2	RMO	39	R13	B	24	F	0	2.597	21	NA	NA	23	NA	1	4	23
RMO 164	Amazon	Rondonia	-9.223	2	RMO	39	R13	B	24		NA	NA	NA	23	NA	NA	23	0	NA	23
RMO 165	Amazon	Rondonia	-9.223	2	RMO	39	R13	B	24		NA	NA	NA	3	NA	NA	3	0	NA	3
RMO 166	Amazon	Rondonia	-9.223	2	RMO	39	R13	C	28	F	0	2.399	12	NA	NA	14	NA	1	2	14
RMO 167	Amazon	Rondonia	-9.223	2	RMO	39	R13	C	28		NA	NA	NA	NA	13	NA	13	0	NA	13
RMO 168	Amazon	Rondonia	-9.223	2	RMO	39	R13	C	28	F	0	2.588	16	NA	NA	17	NA	1	2	17
RMO 169	Amazon	Rondonia	-9.223	2	RMO	39	R13	C	28	F	0	2.51	17	NA	NA	19	NA	1	2	19
RMO 170	Amazon	Rondonia	-9.223	2	RMO	39	R13	C	28		NA	NA	NA	22	NA	NA	22	0	NA	22
RMO 171	Amazon	Rondonia	-9.223	2	RMO	39	R13	C	28	F	0	2.548	12	NA	NA	14	NA	1	2	14
RMO 172	Amazon	Rondonia	-9.223	2	RMO	39	R13	C	28	F	0	2.401	15	NA	NA	17	NA	1	1	17
RMO 174	Amazon	Rondonia	-9.223	2	RMO	39	R13	C	28		NA	NA	NA	13	NA	NA	13	0	NA	13
RMO 175	Amazon	Rondonia	-9.223	2	RMO	39	R13	C	28		NA	NA	NA	11	NA	NA	11	0	NA	11
RMO 176	Amazon	Rondonia	-9.223	2	RMO	39	R13	C	28	F	0	2.444	10	NA	NA	11	NA	1	2	11
RMO 177	Amazon	Rondonia	-9.223	2	RMO	39	R13	C	28	F	0	2.199	14	NA	NA	15	NA	1	2	15
RMO 178	Amazon	Rondonia	-9.223	2	RMO	39	R13	C	28	F	0	2.392	15	NA	NA	16	NA	1	2	16
RMO 179	Amazon	Rondonia	-9.223	2	RMO	39	R13	C	28		NA	NA	NA	14	NA	NA	14	0	NA	14
RMO 180	Amazon	Rondonia	-9.223	2	RMO	39	R13	C	28		NA	NA	NA	5	NA	NA	5	0	NA	5
RMO 181	Amazon	Rondonia	-9.223	2	RMO	41	R14	A	20	F	0	2.881	18	NA	NA	21	NA	1	4	21
RMO 182	Amazon	Rondonia	-9.223	2	RMO	41	R14	A	20	F	0	2.638	19	NA	NA	22	NA	1	4	22
RMO 183	Amazon	Rondonia	-9.223	2	RMO	41	R14	A	20	M	1	2.78	23	NA	NA	26	NA	1	3	26
RMO 184	Amazon	Rondonia	-9.223	2	RMO	41	R14	A	20	F	0	2.77	24	NA	NA	27	NA	1	3	27
RMO 185	Amazon	Rondonia	-9.223	2	RMO	41	R14	A	20	F	0	2.861	25	NA	NA	28	NA	1	4	28
RMO 186	Amazon	Rondonia	-9.223	2	RMO	41	R14	A	20	F	0	2.865	19	NA	NA	22	NA	1	4	22
RMO 187	Amazon	Rondonia	-9.223	2	RMO	41	R14	A	20	F	0	2.896	22	NA	NA	25	NA	1	5	25
RMO 188	Amazon	Rondonia	-9.223	2	RMO	41	R14	A	20	M	1	2.887	23	NA	NA	26	NA	1	5	26
RMO 189	Amazon	Rondonia	-9.223	2	RMO	41	R14	A	20	M	1	2.892	25	NA	NA	28	NA	1	3	28
RMO 190	Amazon	Rondonia	-9.223	2	RMO	41	R14	A	20		NA	NA	NA	22	NA	NA	22	0	NA	22
RMO 191	Amazon	Rondonia	-9.223	2	RMO	41	R14	A	20	M	1	2.637	20	NA	NA	23	NA	1	1	23
RMO 192	Amazon	Rondonia	-9.223	2	RMO	41	R14	A	20	M	1	2.703	21	NA	NA	24	NA	1	3	24
RMO 193	Amazon	Rondonia	-9.223	2	RMO	41	R14	A	20	M	1	2.683	21	NA	NA	24	NA	1	3	24
RMO 194	Amazon	Rondonia	-9.223	2	RMO	41	R14	A	20	M	1	2.62	22	NA	NA	25	NA	1	3	25
RMO 195	Amazon	Rondonia	-9.223	2	RMO	41	R14	A	20	M	1	2.946	24	NA	NA	27	NA	1	3	27
RMO 196	Amazon	Rondonia	-9.223	2	RMO	41	R14	B	24	F	0	2.660331992	15	NA	NA	17	NA	1	2	17
RMO 197	Amazon	Rondonia	-9.223	2	RMO	41	R14	B	24	M	1	2.566605836	17	NA	NA	18	NA	1	3	18
RMO 198	Amazon	Rondonia	-9.223	2	RMO	41	R14	B	24	M	1	2.773966318	18	NA	NA	20	NA	1	2	20
RMO 199	Amazon	Rondonia	-9.223	2	RMO	41	R14	B	24	M	1	2.734925705	19	NA	NA	21	NA	1	2	21
RMO 200	Amazon	Rondonia	-9.223	2	RMO	41	R14	B	24	M	1	2.988076935	20	NA	NA	22	NA	1	3	22
RMO 201	Amazon	Rondonia	-9.223	2	RMO	41	R14	B	24	M	1	2.669063817	15	NA	NA	16	NA	1	3	16
RMO 203	Amazon	Rondonia	-9.223	2	RMO	41	R14	B	24	M	1	2.636362659	18	NA	NA	20	NA	1	1	20
RMO 204	Amazon	Rondonia	-9.223	2	RMO	41	R14	B	24	M	1	2.602537021	18	NA	NA	20	NA	1	3	20
RMO 205	Amazon	Rondonia	-9.223	2	RMO	41	R14	B	24	F	0	2.623553374	19	NA	NA	21	NA	1	3	21
RMO 206	Amazon	Rondonia	-9.223	2	RMO	41	R14	B	24	M	1	2.795628025	13	NA	NA	15	NA	1	3	15
RMO 207	Amazon	Rondonia	-9.223	2	RMO	41	R14	B	24	F	0	2.730528828	17	NA	NA	19	NA	1	3	19
RMO 208	Amazon	Rondonia	-9.223	2	RMO	41	R14	B	24	F	0	2.666889824	18	NA	NA	21	NA	1	3	21
RMO 209	Amazon	Rondonia	-9.223	2	RMO	41	R14	B	24	F	0	2.926931342	20	NA	NA	22	NA	1	3	22
RMO 210	Amazon	Rondonia	-9.223	2	RMO	41	R14	B	24		NA	NA	NA	18	NA	NA	18	0	NA	18
RMO 211	Amazon	Rondonia	-9.223	2	RMO	41	R14	C	28	M	1	2.701253257	12	NA	NA	13	NA	1	3	13
RMO 212	Amazon	Rondonia	-9.223	2	RMO	41	R14	C	28	M	1	2.535547395	15	NA	NA	16	NA	1	1	16
RMO 213	Amazon	Rondonia	-9.223	2	RMO	41	R14	C	28	F	0	2.5385786	16	NA	NA	17	NA	1	2	17
RMO 214	Amazon	Rondonia	-9.223	2	RMO	41	R14	C	28	M	1	2.743373966	18	NA	NA	20	NA	1	1	20
RMO 215	Amazon	Rondonia	-9.223	2	RMO	41	R14	C	28	F	0	2.29835725	19	NA	NA	20	NA	1	2	20
RMO 216	Amazon	Rondonia	-9.223	2	RMO	41	R14	C	28	M	1	2.46947039	13	NA	NA	15	NA	1	1	15
RMO 217	Amazon	Rondonia	-9.223	2	RMO	41	R14	C	28	F	0	2.557645856	16	NA	NA	17	NA	1	2	17
RMO 218	Amazon	Rondonia	-9.223	2	RMO	41	R14	C	28	M	1	2.483084737	17	NA	NA	18	NA	1	2	18
RMO 219	Amazon	Rondonia	-9.223	2	RMO	41	R14	C	28	M	1	2.747174379	18	NA	NA	19	NA	1	2	19
RMO 220	Amazon	Rondonia	-9.223	2	RMO	41	R14	C	28	F	0	2.687922474	20	NA	NA	21	NA	1	2	21
RMO 221	Amazon	Rondonia	-9.223	2	RMO	41	R14	C	28	M	1	2.512826396	15	NA	NA	16	NA	1	1	16
RMO 222	Amazon	Rondonia	-9.223	2	RMO	41	R14	C	28	F	0	2.574340297	16	NA	NA	17	NA	1	1	17
RMO 223	Amazon	Rondonia	-9.223	2	RMO	41	R14	C	28	M	1	2.519889429	16	NA	NA	18	NA	1	1	18
RMO 224	Amazon	Rondonia	-9.223	2	RMO	41	R14	C	28	M	1	2.496497003	16	NA	NA	18	NA	1	1	18
RMO 225	Amazon	Rondonia	-9.223	2	RMO	41	R14	C	28	M	1	2.778386011	19	NA	NA	21	NA	1	1	21
RMO 226	Amazon	Rondonia	-9.223	2	RMO	6	R2	A	20	M	1	2.969844075	17	NA	NA	20	NA	1	5	20
RMO 227	Amazon	Rondonia	-9.223	2	RMO	6	R2	A	20	F	0	2.823860601	19	NA	NA	22	NA	1	4	22
RMO 228	Amazon	Rondonia	-9.223	2	RMO	6	R2	A	20	F	0	2.799408882	21	NA	NA	24	NA	1	6	24
RMO 229	Amazon	Rondonia	-9.223	2	RMO	6	R2	A	20	M	1	2.853703301	23	NA	NA	26	NA	1	5	26
RMO 230	Amazon	Rondonia	-9.223	2	RMO	6	R2	A	20	F	0	2.865792267	23	NA	NA	26	NA	1	4	26
RMO 231	Amazon	Rondonia	-9.223	2	RMO	6	R2	A	20	F	0	2.775397177	18	NA	NA	21	NA	1	5	21
RMO 232	Amazon	Rondonia	-9.223	2	RMO	6	R2	A	20	F	0	2.920233357	21	NA	NA	24	NA	1	4	24
RMO 233	Amazon	Rondonia	-9.223	2	RMO	6	R2	A	20	M	1	2.800080311	21	NA	NA	24	NA	1	5	24
RMO 234	Amazon	Rondonia	-9.223	2	RMO	6	R2	A	20	F	0	3.015162217	25	NA	NA	28	NA	1	3	28
RMO 235	Amazon	Rondonia	-9.223	2	RMO	6	R2	A	20	F	0	2.729202268	26	NA	NA	28	NA	1	3	28
RMO 236	Amazon	Rondonia	-9.223	2	RMO	6	R2	A	20	F	0	2.895188435	17	NA	NA	20	NA	1	5	20
RMO 237	Amazon	Rondonia	-9.223	2	RMO	6	R2	A	20	F	0	2.880540871	19	NA	NA	22	NA	1	4	22
RMO 238	Amazon	Rondonia	-9.223	2	RMO	6	R2	A	20	F	0	2.834059138	22	NA	NA	25	NA	1	5	25
RMO 239	Amazon	Rondonia	-9.223	2	RMO	6	R2	A	20	F	0	2.899451678	24	NA	NA	27	NA	1	4	27
RMO 240	Amazon	Rondonia	-9.223	2	RMO	6	R2	A	20	F	0	2.842367247	31	NA	NA	34	NA	1	6	34
RMO 241	Amazon	Rondonia	-9.223	2	RMO	6	R2	B	24	F	0	2.721223355	14	NA	NA	16	NA	1	3	16
RMO 242	Amazon	Rondonia	-9.223	2	RMO	6	R2	B	24		NA	NA	NA	NA	17	NA	17	0	NA	17
RMO 243	Amazon	Rondonia	-9.223	2	RMO	6	R2	B	24	F	0	2.528611477	17	NA	NA	18	NA	1	3	18
RMO 244	Amazon	Rondonia	-9.223	2	RMO	6	R2	B	24	M	1	2.688179964	18	NA	NA	20	NA	1	3	20
RMO 245	Amazon	Rondonia	-9.223	2	RMO	6	R2	B	24	F	0	2.82799021	21	NA	NA	23	NA	1	4	23
RMO 246	Amazon	Rondonia	-9.223	2	RMO	6	R2	B	24	F	0	2.625596993	14	NA	NA	15	NA	1	3	15
RMO 247	Amazon	Rondonia	-9.223	2	RMO	6	R2	B	24	F	0	2.684588149	15	NA	NA	17	NA	1	3	17
RMO 248	Amazon	Rondonia	-9.223	2	RMO	6	R2	B	24	M	1	2.694786686	17	NA	NA	19	NA	1	2	19
RMO 249	Amazon	Rondonia	-9.223	2	RMO	6	R2	B	24	M	1	2.911426566	18	NA	NA	20	NA	1	4	20
RMO 250	Amazon	Rondonia	-9.223	2	RMO	6	R2	B	24	M	1	2.987676034	21	NA	NA	23	NA	1	4	23
RMO 251	Amazon	Rondonia	-9.223	2	RMO	6	R2	B	24	M	1	2.698023231	14	NA	NA	15	NA	1	3	15
RMO 252	Amazon	Rondonia	-9.223	2	RMO	6	R2	B	24	F	0	2.716689585	16	NA	NA	18	NA	1	3	18
RMO 253	Amazon	Rondonia	-9.223	2	RMO	6	R2	B	24	F	0	2.58420638	17	NA	NA	19	NA	1	3	19
RMO 254	Amazon	Rondonia	-9.223	2	RMO	6	R2	B	24	F	0	2.629100805	20	NA	NA	21	NA	1	4	21
RMO 255	Amazon	Rondonia	-9.223	2	RMO	6	R2	B	24	F	0	2.927221425	21	NA	NA	23	NA	1	3	23
RMO 256	Amazon	Rondonia	-9.223	2	RMO	6	R2	C	28	F	0	2.458134336	11	NA	NA	12	NA	1	2	12
RMO 257	Amazon	Rondonia	-9.223	2	RMO	6	R2	C	28		NA	2.449513329	14	NA	NA	15	NA	1	2	15
RMO 258	Amazon	Rondonia	-9.223	2	RMO	6	R2	C	28	F	0	2.61634041	15	NA	NA	16	NA	1	2	16
RMO 259	Amazon	Rondonia	-9.223	2	RMO	6	R2	C	28	M	1	2.668659657	17	NA	NA	18	NA	1	2	18
RMO 260	Amazon	Rondonia	-9.223	2	RMO	6	R2	C	28	F	0	2.347325874	17	NA	NA	18	NA	1	1	18
RMO 261	Amazon	Rondonia	-9.223	2	RMO	6	R2	C	28	F	0	2.547717845	10	NA	NA	12	NA	1	2	12
RMO 262	Amazon	Rondonia	-9.223	2	RMO	6	R2	C	28	F	0	2.597172114	12	NA	NA	13	NA	1	2	13
RMO 263	Amazon	Rondonia	-9.223	2	RMO	6	R2	C	28	F	0	2.784458198	14	NA	NA	16	NA	1	2	16
RMO 264	Amazon	Rondonia	-9.223	2	RMO	6	R2	C	28	M	1	2.64134622	17	NA	NA	19	NA	1	2	19
RMO 265	Amazon	Rondonia	-9.223	2	RMO	6	R2	C	28		NA	NA	NA	9	NA	NA	9	0	NA	9
RMO 266	Amazon	Rondonia	-9.223	2	RMO	6	R2	C	28	F	0	2.454920607	13	NA	NA	14	NA	1	2	14
RMO 267	Amazon	Rondonia	-9.223	2	RMO	6	R2	C	28	F	0	2.493042081	14	NA	NA	15	NA	1	2	15
RMO 268	Amazon	Rondonia	-9.223	2	RMO	6	R2	C	28	M	1	2.555	16	NA	NA	17	NA	1	1	17
RMO 269	Amazon	Rondonia	-9.223	2	RMO	6	R2	C	28	F	0	2.443	17	NA	NA	18	NA	1	2	18
RMO 270	Amazon	Rondonia	-9.223	2	RMO	18	R5	C	28	M	1	2.538	19	NA	NA	20	NA	1	2	20
RMO 271	Amazon	Rondonia	-9.223	2	RMO	18	R5	A	20	M	1	2.782	19	NA	NA	22	NA	1	1	22
RMO 272	Amazon	Rondonia	-9.223	2	RMO	18	R5	A	20	M	1	2.884	20	NA	NA	23	NA	1	4	23
RMO 273	Amazon	Rondonia	-9.223	2	RMO	18	R5	A	20	M	1	2.955	20	NA	NA	23	NA	1	4	23
RMO 274	Amazon	Rondonia	-9.223	2	RMO	18	R5	A	20	F	0	2.983	23	NA	NA	26	NA	1	4	26
RMO 275	Amazon	Rondonia	-9.223	2	RMO	18	R5	A	20	M	1	2.923	24	NA	NA	27	NA	1	4	27
RMO 276	Amazon	Rondonia	-9.223	2	RMO	18	R5	A	20	F	0	2.825	19	NA	NA	22	NA	1	4	22
RMO 277	Amazon	Rondonia	-9.223	2	RMO	18	R5	A	20	F	0	2.852	20	NA	NA	23	NA	1	4	23
RMO 278	Amazon	Rondonia	-9.223	2	RMO	18	R5	A	20	M	1	2.781	21	NA	NA	24	NA	1	3	24
RMO 279	Amazon	Rondonia	-9.223	2	RMO	18	R5	A	20	M	1	2.861	21	NA	NA	24	NA	1	2	24
RMO 280	Amazon	Rondonia	-9.223	2	RMO	18	R5	A	20	M	1	3.175	24	NA	NA	27	NA	1	5	27
RMO 281	Amazon	Rondonia	-9.223	2	RMO	18	R5	A	20	F	0	2.672	19	NA	NA	22	NA	1	4	22
RMO 282	Amazon	Rondonia	-9.223	2	RMO	18	R5	A	20	M	1	2.733	19	NA	NA	22	NA	1	4	22
RMO 283	Amazon	Rondonia	-9.223	2	RMO	18	R5	A	20	M	1	2.833	23	NA	NA	26	NA	1	4	26
RMO 284	Amazon	Rondonia	-9.223	2	RMO	18	R5	A	20	F	0	2.83	23	NA	NA	26	NA	1	3	26
RMO 285	Amazon	Rondonia	-9.223	2	RMO	18	R5	A	20	F	0	2.921	24	NA	NA	27	NA	1	5	27
RMO 286	Amazon	Rondonia	-9.223	2	RMO	18	R5	B	24	M	1	2.753	14	NA	NA	17	NA	1	1	17
RMO 287	Amazon	Rondonia	-9.223	2	RMO	18	R5	B	24	F	0	2.654	15	NA	NA	17	NA	1	3	17
RMO 288	Amazon	Rondonia	-9.223	2	RMO	18	R5	B	24	F	0	2.74	17	NA	NA	19	NA	1	4	19
RMO 289	Amazon	Rondonia	-9.223	2	RMO	18	R5	B	24	M	1	2.64	17	NA	NA	19	NA	1	2	19
RMO 290	Amazon	Rondonia	-9.223	2	RMO	18	R5	B	24	M	1	2.831	18	NA	NA	20	NA	1	4	20
RMO 291	Amazon	Rondonia	-9.223	2	RMO	18	R5	B	24	M	1	NA	16	NA	NA	18	NA	1	2	18
RMO 292	Amazon	Rondonia	-9.223	2	RMO	18	R5	B	24	F	0	2.523	16	NA	NA	18	NA	1	3	18
RMO 293	Amazon	Rondonia	-9.223	2	RMO	18	R5	B	24	M	1	2.557	17	NA	NA	19	NA	1	3	19
RMO 294	Amazon	Rondonia	-9.223	2	RMO	18	R5	B	24	M	1	NA	17	NA	NA	19	NA	1	0	19
RMO 295	Amazon	Rondonia	-9.223	2	RMO	18	R5	B	24	F	0	2.683	18	NA	NA	20	NA	1	3	20
RMO 296	Amazon	Rondonia	-9.223	2	RMO	18	R5	B	24	M	1	2.613	15	NA	NA	17	NA	1	3	17
RMO 297	Amazon	Rondonia	-9.223	2	RMO	18	R5	B	24	F	0	2.516	16	NA	NA	18	NA	1	3	18
RMO 298	Amazon	Rondonia	-9.223	2	RMO	18	R5	B	24	M	1	2.508	17	NA	NA	18	NA	1	3	18
RMO 299	Amazon	Rondonia	-9.223	2	RMO	18	R5	B	24	M	1	2.617	17	NA	NA	18	NA	1	3	18
RMO 300	Amazon	Rondonia	-9.223	2	RMO	18	R5	B	24	M	1	2.817	18	NA	NA	20	NA	1	3	20
RMO 301	Amazon	Rondonia	-9.223	2	RMO	18	R5	C	28	M	1	2.538	11	NA	NA	13	NA	1	2	13
RMO 302	Amazon	Rondonia	-9.223	2	RMO	18	R5	C	28		NA	NA	NA	NA	18	NA	18	0	NA	18
RMO 303	Amazon	Rondonia	-9.223	2	RMO	18	R5	C	28	M	1	2.57	17	NA	NA	18	NA	1	2	18
RMO 304	Amazon	Rondonia	-9.223	2	RMO	18	R5	C	28	F	0	2.733	17	NA	NA	18	NA	1	2	18
RMO 305	Amazon	Rondonia	-9.223	2	RMO	18	R5	C	28		NA	NA	NA	15	NA	NA	15	0	NA	15
RMO 306	Amazon	Rondonia	-9.223	2	RMO	18	R5	C	28		NA	NA	NA	NA	16	NA	16	0	NA	16
RMO 307	Amazon	Rondonia	-9.223	2	RMO	18	R5	C	28	M	1	2.496	15	NA	NA	16	NA	1	1	16
RMO 308	Amazon	Rondonia	-9.223	2	RMO	18	R5	C	28	F	0	2.528	16	NA	NA	17	NA	1	0	17
RMO 309	Amazon	Rondonia	-9.223	2	RMO	18	R5	C	28	M	1	NA	17	NA	NA	18	NA	1	0	18
RMO 310	Amazon	Rondonia	-9.223	2	RMO	18	R5	C	28	F	0	NA	19	NA	NA	20	NA	1	0	20
RMO 311	Amazon	Rondonia	-9.223	2	RMO	18	R5	C	28	M	1	2.504	12	NA	NA	13	NA	1	2	13
RMO 312	Amazon	Rondonia	-9.223	2	RMO	18	R5	C	28	M	1	2.497	15	NA	NA	16	NA	1	2	16
RMO 313	Amazon	Rondonia	-9.223	2	RMO	18	R5	C	28	M	1	2.678	15	NA	NA	16	NA	1	2	16
RMO 314	Amazon	Rondonia	-9.223	2	RMO	18	R5	C	28	M	1	2.84	16	NA	NA	18	NA	1	2	18
RMO 315	Amazon	Rondonia	-9.223	2	RMO	18	R5	C	28		NA	NA	NA	2	NA	NA	2	0	NA	2
RMO 316	Amazon	Rondonia	-9.223	2	RMO	24	R6	A	20	M	1	2.755	20	NA	NA	23	NA	1	4	23
RMO 317	Amazon	Rondonia	-9.223	2	RMO	24	R6	A	20		NA	NA	NA	NA	21	NA	21	0	NA	21
RMO 318	Amazon	Rondonia	-9.223	2	RMO	24	R6	A	20	F	0	3.092	23	NA	NA	26	NA	1	6	26
RMO 319	Amazon	Rondonia	-9.223	2	RMO	24	R6	A	20	F	0	2.901	24	NA	NA	26	NA	1	5	26
RMO 320	Amazon	Rondonia	-9.223	2	RMO	24	R6	A	20		NA	NA	NA	5	NA	NA	5	0	NA	5
RMO 321	Amazon	Rondonia	-9.223	2	RMO	24	R6	A	20	F	0	2.934	19	NA	NA	22	NA	1	4	22
RMO 322	Amazon	Rondonia	-9.223	2	RMO	24	R6	A	20	F	0	2.916	19	NA	NA	22	NA	1	6	22
RMO 323	Amazon	Rondonia	-9.223	2	RMO	24	R6	A	20	F	0	2.96	22	NA	NA	25	NA	1	4	25
RMO 324	Amazon	Rondonia	-9.223	2	RMO	24	R6	A	20	F	0	2.972	22	NA	NA	25	NA	1	5	25
RMO 325	Amazon	Rondonia	-9.223	2	RMO	24	R6	A	20		NA	NA	NA	NA	26	NA	26	0	NA	26
RMO 326	Amazon	Rondonia	-9.223	2	RMO	24	R6	A	20	M	1	2.798	20	NA	NA	24	NA	1	3	24
RMO 327	Amazon	Rondonia	-9.223	2	RMO	24	R6	A	20	M	1	2.871	20	NA	NA	23	NA	1	4	23
RMO 328	Amazon	Rondonia	-9.223	2	RMO	24	R6	A	20	F	0	2.866	22	NA	NA	25	NA	1	6	25
RMO 329	Amazon	Rondonia	-9.223	2	RMO	24	R6	A	20	M	1	2.916	23	NA	NA	26	NA	1	4	26
RMO 330	Amazon	Rondonia	-9.223	2	RMO	24	R6	A	20	F	0	3.04	26	NA	NA	29	NA	1	6	29
RMO 331	Amazon	Rondonia	-9.223	2	RMO	24	R6	B	24	M	1	2.75	16	NA	NA	18	NA	1	3	18
RMO 332	Amazon	Rondonia	-9.223	2	RMO	24	R6	B	24	F	0	2.58	17	NA	NA	19	NA	1	4	19
RMO 333	Amazon	Rondonia	-9.223	2	RMO	24	R6	B	24	M	1	2.747	18	NA	NA	20	NA	1	4	20
RMO 334	Amazon	Rondonia	-9.223	2	RMO	24	R6	B	24	F	0	2.756	20	NA	NA	22	NA	1	2	22
RMO 335	Amazon	Rondonia	-9.223	2	RMO	24	R6	B	24	M	1	3.038	22	NA	NA	24	NA	1	4	24
RMO 336	Amazon	Rondonia	-9.223	2	RMO	24	R6	B	24	F	0	2.561	17	NA	NA	18	NA	1	3	18
RMO 337	Amazon	Rondonia	-9.223	2	RMO	24	R6	B	24	F	0	NA	18	NA	NA	20	NA	1	3	20
RMO 338	Amazon	Rondonia	-9.223	2	RMO	24	R6	B	24	M	1	2.686	19	NA	NA	21	NA	1	3	21
RMO 339	Amazon	Rondonia	-9.223	2	RMO	24	R6	B	24		NA	NA	NA	NA	21	NA	21	0	NA	21
RMO 340	Amazon	Rondonia	-9.223	2	RMO	24	R6	B	24	M	1	2.762	22	NA	NA	24	NA	1	3	24
RMO 341	Amazon	Rondonia	-9.223	2	RMO	24	R6	B	24	M	1	2.781	16	NA	NA	18	NA	1	3	18
RMO 342	Amazon	Rondonia	-9.223	2	RMO	24	R6	B	24	M	1	NA	18	NA	NA	20	NA	1	1	20
RMO 343	Amazon	Rondonia	-9.223	2	RMO	24	R6	B	24	M	1	2.848	21	NA	NA	23	NA	1	4	23
RMO 344	Amazon	Rondonia	-9.223	2	RMO	24	R6	B	24	F	0	2.632	22	NA	NA	24	NA	1	2	24
RMO 345	Amazon	Rondonia	-9.223	2	RMO	24	R6	B	24	M	1	2.871	23	NA	NA	24	NA	1	4	24
RMO 346	Amazon	Rondonia	-9.223	2	RMO	24	R6	C	28	M	1	2.511	12	NA	NA	13	NA	1	2	13
RMO 347	Amazon	Rondonia	-9.223	2	RMO	24	R6	C	28	M	1	2.494	17	NA	NA	18	NA	1	2	18
RMO 348	Amazon	Rondonia	-9.223	2	RMO	24	R6	C	28	F	0	2.473	17	NA	NA	19	NA	1	2	19
RMO 349	Amazon	Rondonia	-9.223	2	RMO	24	R6	C	28	F	0	2.375	17	NA	NA	18	NA	1	2	18
RMO 350	Amazon	Rondonia	-9.223	2	RMO	24	R6	C	28		NA	NA	NA	19	NA	NA	19	0	NA	19
RMO 351	Amazon	Rondonia	-9.223	2	RMO	24	R6	C	28	F	0	2.431	14	NA	NA	15	NA	1	2	15
RMO 352	Amazon	Rondonia	-9.223	2	RMO	24	R6	C	28	F	0	2.458	16	NA	NA	17	NA	1	2	17
RMO 353	Amazon	Rondonia	-9.223	2	RMO	24	R6	C	28	F	0	2.487	20	NA	NA	22	NA	1	2	22
RMO 354	Amazon	Rondonia	-9.223	2	RMO	24	R6	C	28	M	1	2.54	18	NA	NA	20	NA	1	2	20
RMO 355	Amazon	Rondonia	-9.223	2	RMO	24	R6	C	28		NA	NA	NA	17	NA	NA	17	0	NA	17
RMO 356	Amazon	Rondonia	-9.223	2	RMO	24	R6	C	28	F	0	2.636	12	NA	NA	14	NA	1	2	14
RMO 357	Amazon	Rondonia	-9.223	2	RMO	24	R6	C	28	F	0	2.546	16	NA	NA	18	NA	1	1	18
RMO 358	Amazon	Rondonia	-9.223	2	RMO	24	R6	C	28	F	0	2.524	18	NA	NA	20	NA	1	2	20
RMO 359	Amazon	Rondonia	-9.223	2	RMO	24	R6	C	28		NA	NA	NA	NA	19	NA	19	0	NA	19
RMO 360	Amazon	Rondonia	-9.223	2	RMO	24	R6	C	28		NA	NA	NA	9	NA	NA	9	0	NA	9
RMO 361	Amazon	Rondonia	-9.223	2	RMO	27	R8	A	20	F	0	2.793	18	NA	NA	21	NA	1	4	21
RMO 362	Amazon	Rondonia	-9.223	2	RMO	27	R8	A	20	F	0	2.723	18	NA	NA	21	NA	1	5	21
RMO 363	Amazon	Rondonia	-9.223	2	RMO	27	R8	A	20	M	1	2.693	20	NA	NA	23	NA	1	3	23
RMO 364	Amazon	Rondonia	-9.223	2	RMO	27	R8	A	20	M	1	2.818	22	NA	NA	25	NA	1	5	25
RMO 365	Amazon	Rondonia	-9.223	2	RMO	27	R8	A	20		NA	NA	NA	NA	24	NA	24	0	NA	24
RMO 366	Amazon	Rondonia	-9.223	2	RMO	27	R8	A	20	M	1	2.765	18	NA	NA	21	NA	1	4	21
RMO 367	Amazon	Rondonia	-9.223	2	RMO	27	R8	A	20	F	0	2.725	22	NA	NA	24	NA	1	6	24
RMO 368	Amazon	Rondonia	-9.223	2	RMO	27	R8	A	20	M	1	2.72	22	NA	NA	25	NA	1	3	25
RMO 369	Amazon	Rondonia	-9.223	2	RMO	27	R8	A	20	F	0	2.627	23	NA	NA	25	NA	1	5	25
RMO 370	Amazon	Rondonia	-9.223	2	RMO	27	R8	A	20	M	1	2.861	23	NA	NA	26	NA	1	5	26
RMO 371	Amazon	Rondonia	-9.223	2	RMO	27	R8	A	20	M	1	2.893	19	NA	NA	22	NA	1	4	22
RMO 372	Amazon	Rondonia	-9.223	2	RMO	27	R8	A	20	M	1	2.811	20	NA	NA	23	NA	1	4	23
RMO 373	Amazon	Rondonia	-9.223	2	RMO	27	R8	A	20	F	0	2.971	22	NA	NA	25	NA	1	6	25
RMO 374	Amazon	Rondonia	-9.223	2	RMO	27	R8	A	20	M	1	2.96	26	NA	NA	29	NA	1	6	29
RMO 375	Amazon	Rondonia	-9.223	2	RMO	27	R8	A	20		NA	NA	NA	17	NA	NA	17	0	NA	17
RMO 376	Amazon	Rondonia	-9.223	2	RMO	27	R8	B	24	M	1	2.781	14	NA	NA	16	NA	1	3	16
RMO 378	Amazon	Rondonia	-9.223	2	RMO	27	R8	B	24	M	1	2.8	17	NA	NA	19	NA	1	4	19
RMO 379	Amazon	Rondonia	-9.223	2	RMO	27	R8	B	24	M	1	2.801	20	NA	NA	22	NA	1	3	22
RMO 380	Amazon	Rondonia	-9.223	2	RMO	27	R8	B	24		NA	NA	NA	23	NA	NA	23	0	NA	23
RMO 381	Amazon	Rondonia	-9.223	2	RMO	27	R8	B	24	M	1	2.562	15	NA	NA	17	NA	1	3	17
RMO 382	Amazon	Rondonia	-9.223	2	RMO	27	R8	B	24	M	1	2.58	16	NA	NA	18	NA	1	3	18
RMO 383	Amazon	Rondonia	-9.223	2	RMO	27	R8	B	24	M	1	2.749	18	NA	NA	20	NA	1	3	20
RMO 384	Amazon	Rondonia	-9.223	2	RMO	27	R8	B	24	M	1	2.755	18	NA	NA	20	NA	1	3	20
RMO 385	Amazon	Rondonia	-9.223	2	RMO	27	R8	B	24	M	1	2.94	22	NA	NA	24	NA	1	4	24
RMO 386	Amazon	Rondonia	-9.223	2	RMO	27	R8	B	24	M	1	2.726	14	NA	NA	16	NA	1	5	16
RMO 387	Amazon	Rondonia	-9.223	2	RMO	27	R8	B	24	M	1	2.812	16	NA	NA	18	NA	1	3	18
RMO 388	Amazon	Rondonia	-9.223	2	RMO	27	R8	B	24	F	0	2.573	19	NA	NA	21	NA	1	4	21
RMO 389	Amazon	Rondonia	-9.223	2	RMO	27	R8	B	24	F	0	2.745	24	NA	NA	26	NA	1	3	26
RMO 390	Amazon	Rondonia	-9.223	2	RMO	27	R8	B	24	M	1	2.6	24	NA	NA	26	NA	1	3	26
RMO 391	Amazon	Rondonia	-9.223	2	RMO	27	R8	C	28	F	0	2.531	16	NA	NA	18	NA	1	1	18
RMO 392	Amazon	Rondonia	-9.223	2	RMO	27	R8	C	28	F	0	2.512	19	NA	NA	20	NA	1	2	20
RMO 393	Amazon	Rondonia	-9.223	2	RMO	27	R8	C	28		NA	NA	NA	17	NA	NA	17	0	NA	17
RMO 394	Amazon	Rondonia	-9.223	2	RMO	27	R8	C	28		NA	NA	NA	16	NA	NA	16	0	NA	16
RMO 395	Amazon	Rondonia	-9.223	2	RMO	27	R8	C	28		NA	NA	NA	14	NA	NA	14	0	NA	14
RMO 396	Amazon	Rondonia	-9.223	2	RMO	27	R8	C	28	F	0	2.389	14	NA	NA	15	NA	1	2	15
RMO 397	Amazon	Rondonia	-9.223	2	RMO	27	R8	C	28	M	1	2.382	14	NA	NA	15	NA	1	2	15
RMO 398	Amazon	Rondonia	-9.223	2	RMO	27	R8	C	28	F	0	2.328	16	NA	NA	17	NA	1	2	17
RMO 399	Amazon	Rondonia	-9.223	2	RMO	27	R8	C	28	F	0	2.512	19	NA	NA	21	NA	1	2	21
RMO 400	Amazon	Rondonia	-9.223	2	RMO	27	R8	C	28		NA	NA	NA	19	NA	NA	19	0	NA	19
RMO 401	Amazon	Rondonia	-9.223	2	RMO	27	R8	C	28	M	1	2.569	11	NA	NA	12	NA	1	2	12
RMO 402	Amazon	Rondonia	-9.223	2	RMO	27	R8	C	28	F	0	2.39	14	NA	NA	15	NA	1	2	15
RMO 403	Amazon	Rondonia	-9.223	2	RMO	27	R8	C	28	M	1	2.591	16	NA	NA	17	NA	1	2	17
RMO 404	Amazon	Rondonia	-9.223	2	RMO	27	R8	C	28	M	1	2.348	17	NA	NA	18	NA	1	1	18
RMO 405	Amazon	Rondonia	-9.223	2	RMO	27	R8	C	28		NA	NA	NA	NA	20	NA	20	0	NA	20
RMO 406	Amazon	Rondonia	-9.223	2	RMO	28	R9	A	20	F	0	2.73	20	NA	NA	23	NA	1	4	23
RMO 407	Amazon	Rondonia	-9.223	2	RMO	28	R9	A	20	F	0	NA	21	NA	NA	24	NA	1	5	24
RMO 408	Amazon	Rondonia	-9.223	2	RMO	28	R9	A	20	M	1	NA	21	NA	NA	24	NA	1	1	24
RMO 409	Amazon	Rondonia	-9.223	2	RMO	28	R9	A	20	F	0	2.755	22	NA	NA	25	NA	1	5	25
RMO 410	Amazon	Rondonia	-9.223	2	RMO	28	R9	A	20	F	0	2.958	26	NA	NA	29	NA	1	4	29
RMO 411	Amazon	Rondonia	-9.223	2	RMO	28	R9	A	20	M	1	2.687	19	NA	NA	22	NA	1	4	22
RMO 412	Amazon	Rondonia	-9.223	2	RMO	28	R9	A	20		NA	NA	NA	NA	20	NA	20	0	NA	20
RMO 413	Amazon	Rondonia	-9.223	2	RMO	28	R9	A	20	M	1	2.734	22	NA	NA	27	NA	1	3	27
RMO 414	Amazon	Rondonia	-9.223	2	RMO	28	R9	A	20	M	1	2.825	25	NA	NA	28	NA	1	2	28
RMO 415	Amazon	Rondonia	-9.223	2	RMO	28	R9	A	20	M	1	2.739	27	NA	NA	30	NA	1	4	30
RMO 416	Amazon	Rondonia	-9.223	2	RMO	28	R9	A	20		NA	NA	NA	NA	19	NA	19	0	NA	19
RMO 417	Amazon	Rondonia	-9.223	2	RMO	28	R9	A	20	F	0	2.667	20	NA	NA	23	NA	1	4	23
RMO 418	Amazon	Rondonia	-9.223	2	RMO	28	R9	A	20	F	0	2.791	21	NA	NA	24	NA	1	5	24
RMO 419	Amazon	Rondonia	-9.223	2	RMO	28	R9	A	20	F	0	2.812	23	NA	NA	26	NA	1	4	26
RMO 420	Amazon	Rondonia	-9.223	2	RMO	28	R9	A	20	M	1	2.839	25	NA	NA	28	NA	1	1	28
RMO 421	Amazon	Rondonia	-9.223	2	RMO	28	R9	B	24	M	1	2.718	12	NA	NA	14	NA	1	3	14
RMO 422	Amazon	Rondonia	-9.223	2	RMO	28	R9	B	24		NA	NA	NA	NA	15	NA	15	0	NA	15
RMO 423	Amazon	Rondonia	-9.223	2	RMO	28	R9	B	24	M	1	2.426	14	NA	NA	16	NA	1	1	16
RMO 424	Amazon	Rondonia	-9.223	2	RMO	28	R9	B	24	M	1	2.75	16	NA	NA	18	NA	1	3	18
RMO 425	Amazon	Rondonia	-9.223	2	RMO	28	R9	B	24	F	0	2.687	17	NA	NA	19	NA	1	4	19
RMO 426	Amazon	Rondonia	-9.223	2	RMO	28	R9	B	24	M	1	2.589	15	NA	NA	17	NA	1	3	17
RMO 427	Amazon	Rondonia	-9.223	2	RMO	28	R9	B	24	M	1	2.647	17	NA	NA	19	NA	1	4	19
RMO 428	Amazon	Rondonia	-9.223	2	RMO	28	R9	B	24	F	0	2.637	19	NA	NA	21	NA	1	4	21
RMO 429	Amazon	Rondonia	-9.223	2	RMO	28	R9	B	24	M	1	2.674	19	NA	NA	21	NA	1	4	21
RMO 430	Amazon	Rondonia	-9.223	2	RMO	28	R9	B	24		NA	NA	NA	NA	20	NA	20	0	NA	20
RMO 431	Amazon	Rondonia	-9.223	2	RMO	28	R9	B	24	F	0	2.47	17	NA	NA	19	NA	1	3	19
RMO 432	Amazon	Rondonia	-9.223	2	RMO	28	R9	B	24	F	0	2.409	18	NA	NA	20	NA	1	3	20
RMO 433	Amazon	Rondonia	-9.223	2	RMO	28	R9	B	24	F	0	2.454	19	NA	NA	21	NA	1	3	21
RMO 434	Amazon	Rondonia	-9.223	2	RMO	28	R9	B	24	F	0	2.467	20	NA	NA	22	NA	1	3	22
RMO 435	Amazon	Rondonia	-9.223	2	RMO	28	R9	B	24		NA	NA	NA	21	NA	NA	21	0	NA	21
RMO 436	Amazon	Rondonia	-9.223	2	RMO	28	R9	C	28		NA	NA	NA	NA	13	NA	13	0	NA	13
RMO 437	Amazon	Rondonia	-9.223	2	RMO	28	R9	C	28		NA	NA	NA	NA	13	NA	13	0	NA	13
RMO 438	Amazon	Rondonia	-9.223	2	RMO	28	R9	C	28		NA	NA	NA	NA	14	NA	14	0	NA	14
RMO 439	Amazon	Rondonia	-9.223	2	RMO	28	R9	C	28	F	0	2.331	13	NA	NA	14	NA	1	1	14
RMO 440	Amazon	Rondonia	-9.223	2	RMO	28	R9	C	28		NA	NA	NA	12	NA	NA	12	0	NA	12
RMO 441	Amazon	Rondonia	-9.223	2	RMO	28	R9	C	28	F	0	2.362	12	NA	NA	13	NA	1	2	13
RMO 442	Amazon	Rondonia	-9.223	2	RMO	28	R9	C	28	M	1	2.595	13	NA	NA	15	NA	1	2	15
RMO 443	Amazon	Rondonia	-9.223	2	RMO	28	R9	C	28	M	1	2.568	14	NA	NA	15	NA	1	2	15
RMO 444	Amazon	Rondonia	-9.223	2	RMO	28	R9	C	28		NA	NA	NA	NA	16	NA	16	0	NA	16
RMO 445	Amazon	Rondonia	-9.223	2	RMO	28	R9	C	28		NA	NA	NA	NA	17	NA	17	0	NA	17
RMO 446	Amazon	Rondonia	-9.223	2	RMO	28	R9	C	28		NA	NA	NA	NA	13	NA	13	0	NA	13
RMO 447	Amazon	Rondonia	-9.223	2	RMO	28	R9	C	28	M	1	2.601	13	NA	NA	15	NA	1	2	15
RMO 448	Amazon	Rondonia	-9.223	2	RMO	28	R9	C	28	F	0	NA	15	NA	NA	16	NA	1	3	16
RMO 449	Amazon	Rondonia	-9.223	2	RMO	28	R9	C	28	F	0	2.546	16	NA	NA	17	NA	1	2	17
RMO 450	Amazon	Rondonia	-9.223	2	RMO	28	R9	C	28		NA	NA	NA	11	NA	NA	11	0	NA	11
RMO 451	Amazon	Rondonia	-9.223	2	RMO	30	R10	A	20	M	1	2.9	19	NA	NA	22	NA	1	4	22
RMO 452	Amazon	Rondonia	-9.223	2	RMO	30	R10	A	20	F	0	2.66	20	NA	NA	23	NA	1	5	23
RMO 453	Amazon	Rondonia	-9.223	2	RMO	30	R10	A	20	M	1	2.74	20	NA	NA	23	NA	1	4	23
RMO 454	Amazon	Rondonia	-9.223	2	RMO	30	R10	A	20	M	1	2.91	21	NA	NA	24	NA	1	4	24
RMO 455	Amazon	Rondonia	-9.223	2	RMO	30	R10	A	20	M	1	2.925	23	NA	NA	26	NA	1	4	26
RMO 456	Amazon	Rondonia	-9.223	2	RMO	30	R10	A	20	F	0	2.757	20	NA	NA	23	NA	1	3	23
RMO 457	Amazon	Rondonia	-9.223	2	RMO	30	R10	A	20	F	0	2.854	20	NA	NA	23	NA	1	7	23
RMO 458	Amazon	Rondonia	-9.223	2	RMO	30	R10	A	20	M	1	2.85	20	NA	NA	23	NA	1	4	23
RMO 459	Amazon	Rondonia	-9.223	2	RMO	30	R10	A	20	F	0	2.608	22	NA	NA	25	NA	1	3	25
RMO 460	Amazon	Rondonia	-9.223	2	RMO	30	R10	A	20	M	1	2.707	22	NA	NA	25	NA	1	5	25
RMO 461	Amazon	Rondonia	-9.223	2	RMO	30	R10	A	20	F	0	2.654	19	NA	NA	22	NA	1	6	22
RMO 462	Amazon	Rondonia	-9.223	2	RMO	30	R10	A	20		NA	NA	NA	NA	23	NA	23	0	NA	23
RMO 463	Amazon	Rondonia	-9.223	2	RMO	30	R10	A	20		NA	NA	NA	NA	25	NA	25	0	NA	25
RMO 464	Amazon	Rondonia	-9.223	2	RMO	30	R10	A	20	M	1	2.76	24	NA	NA	27	NA	1	4	27
RMO 465	Amazon	Rondonia	-9.223	2	RMO	30	R10	A	20	M	1	2.911	25	NA	NA	28	NA	1	3	28
RMO 466	Amazon	Rondonia	-9.223	2	RMO	30	R10	B	24	M	1	2.554	16	NA	NA	17	NA	1	3	17
RMO 467	Amazon	Rondonia	-9.223	2	RMO	30	R10	B	24	M	1	2.686	16	NA	NA	18	NA	1	3	18
RMO 468	Amazon	Rondonia	-9.223	2	RMO	30	R10	B	24		NA	NA	NA	NA	20	NA	20	0	NA	20
RMO 469	Amazon	Rondonia	-9.223	2	RMO	30	R10	B	24	M	1	2.953	20	NA	NA	22	NA	1	3	22
RMO 470	Amazon	Rondonia	-9.223	2	RMO	30	R10	B	24	F	0	2.754	21	NA	NA	24	NA	1	3	24
RMO 471	Amazon	Rondonia	-9.223	2	RMO	30	R10	B	24	M	1	2.626	17	NA	NA	19	NA	1	3	19
RMO 472	Amazon	Rondonia	-9.223	2	RMO	30	R10	B	24	M	1	2.615	18	NA	NA	21	NA	1	2	21
RMO 473	Amazon	Rondonia	-9.223	2	RMO	30	R10	B	24	F	0	2.434	18	NA	NA	20	NA	1	3	20
RMO 474	Amazon	Rondonia	-9.223	2	RMO	30	R10	B	24	F	0	2.47	18	NA	NA	20	NA	1	4	20
RMO 475	Amazon	Rondonia	-9.223	2	RMO	30	R10	B	24	M	1	2.705	19	NA	NA	21	NA	1	3	21
RMO 476	Amazon	Rondonia	-9.223	2	RMO	30	R10	B	24	M	1	2.615	16	NA	NA	18	NA	1	3	18
RMO 477	Amazon	Rondonia	-9.223	2	RMO	30	R10	B	24	F	0	2.59	18	NA	NA	20	NA	1	3	20
RMO 478	Amazon	Rondonia	-9.223	2	RMO	30	R10	B	24	M	1	2.591	18	NA	NA	20	NA	1	3	20
RMO 479	Amazon	Rondonia	-9.223	2	RMO	30	R10	B	24	M	1	2.72	19	NA	NA	21	NA	1	3	21
RMO 480	Amazon	Rondonia	-9.223	2	RMO	30	R10	B	24	M	1	2.847	20	NA	NA	22	NA	1	4	22
RMO 481	Amazon	Rondonia	-9.223	2	RMO	30	R10	C	28	M	1	2.568	12	NA	NA	13	NA	1	2	13
RMO 482	Amazon	Rondonia	-9.223	2	RMO	30	R10	C	28	F	0	2.451	12	NA	NA	13	NA	1	2	13
RMO 483	Amazon	Rondonia	-9.223	2	RMO	30	R10	C	28	M	1	2.47	14	NA	NA	16	NA	1	1	16
RMO 484	Amazon	Rondonia	-9.223	2	RMO	30	R10	C	28	M	1	2.422	15	NA	NA	16	NA	1	2	16
RMO 485	Amazon	Rondonia	-9.223	2	RMO	30	R10	C	28	M	1	2.764	16	NA	NA	18	NA	1	2	18
RMO 486	Amazon	Rondonia	-9.223	2	RMO	30	R10	C	28	M	1	2.497	12	NA	NA	14	NA	1	1	14
RMO 487	Amazon	Rondonia	-9.223	2	RMO	30	R10	C	28	M	1	NA	12	NA	NA	14	NA	1	0	14
RMO 488	Amazon	Rondonia	-9.223	2	RMO	30	R10	C	28		NA	NA	NA	NA	14	NA	14	0	NA	14
RMO 489	Amazon	Rondonia	-9.223	2	RMO	30	R10	C	28	M	1	2.499	16	NA	NA	17	NA	1	2	17
RMO 490	Amazon	Rondonia	-9.223	2	RMO	30	R10	C	28	F	0	2.671	17	NA	NA	18	NA	1	2	18
RMO 491	Amazon	Rondonia	-9.223	2	RMO	30	R10	C	28	M	1	2.591	11	NA	NA	13	NA	1	2	13
RMO 492	Amazon	Rondonia	-9.223	2	RMO	30	R10	C	28	M	1	2.424	12	NA	NA	14	NA	1	1	14
RMO 493	Amazon	Rondonia	-9.223	2	RMO	30	R10	C	28		NA	NA	NA	NA	16	NA	16	0	NA	16
RMO 494	Amazon	Rondonia	-9.223	2	RMO	30	R10	C	28	F	0	2.555	17	NA	NA	18	NA	1	2	18
RMO 495	Amazon	Rondonia	-9.223	2	RMO	30	R10	C	28	M	1	2.673	18	NA	NA	20	NA	1	2	20
RMO 496	Amazon	Rondonia	-9.223	2	RMO	36	R12	A	20	M	1	2.673	20	NA	NA	24	NA	1	4	24
RMO 497	Amazon	Rondonia	-9.223	2	RMO	36	R12	A	20	F	0	2.697	21	NA	NA	24	NA	1	4	24
RMO 498	Amazon	Rondonia	-9.223	2	RMO	36	R12	A	20	F	0	2.804	22	NA	NA	25	NA	1	6	25
RMO 499	Amazon	Rondonia	-9.223	2	RMO	36	R12	A	20	F	0	2.9	24	NA	NA	27	NA	1	3	27
RMO 500	Amazon	Rondonia	-9.223	2	RMO	36	R12	A	20	F	0	2.974	26	NA	NA	28	NA	1	5	28
RMO 501	Amazon	Rondonia	-9.223	2	RMO	36	R12	A	20	M	1	2.607	21	NA	NA	25	NA	1	2	25
RMO 503	Amazon	Rondonia	-9.223	2	RMO	36	R12	A	20	F	0	2.576	22	NA	NA	25	NA	1	5	25
RMO 504	Amazon	Rondonia	-9.223	2	RMO	36	R12	A	20	M	1	2.565	22	NA	NA	25	NA	1	4	25
RMO 505	Amazon	Rondonia	-9.223	2	RMO	36	R12	A	20	F	0	2.682	23	NA	NA	26	NA	1	3	26
RMO 506	Amazon	Rondonia	-9.223	2	RMO	36	R12	A	20	M	1	2.78	19	NA	NA	22	NA	1	4	22
RMO 507	Amazon	Rondonia	-9.223	2	RMO	36	R12	A	20	F	0	2.739	19	NA	NA	22	NA	1	5	22
RMO 508	Amazon	Rondonia	-9.223	2	RMO	36	R12	A	20	M	1	2.706	20	NA	NA	23	NA	1	4	23
RMO 509	Amazon	Rondonia	-9.223	2	RMO	36	R12	A	20	F	0	2.724	21	NA	NA	23	NA	1	5	23
RMO 510	Amazon	Rondonia	-9.223	2	RMO	36	R12	A	20	M	1	2.887	23	NA	NA	26	NA	1	3	26
RMO 511	Amazon	Rondonia	-9.223	2	RMO	36	R12	B	24	M	1	2.59	16	NA	NA	18	NA	1	3	18
RMO 512	Amazon	Rondonia	-9.223	2	RMO	36	R12	B	24	M	1	2.76	16	NA	NA	18	NA	1	3	18
RMO 513	Amazon	Rondonia	-9.223	2	RMO	36	R12	B	24	F	0	2.59	17	NA	NA	19	NA	1	3	19
RMO 514	Amazon	Rondonia	-9.223	2	RMO	36	R12	B	24	F	0	2.646	19	NA	NA	21	NA	1	4	21
RMO 515	Amazon	Rondonia	-9.223	2	RMO	36	R12	B	24	M	1	2.716	19	NA	NA	21	NA	1	3	21
RMO 516	Amazon	Rondonia	-9.223	2	RMO	36	R12	B	24	M	1	2.635	17	NA	NA	19	NA	1	2	19
RMO 517	Amazon	Rondonia	-9.223	2	RMO	36	R12	B	24	M	1	2.539	17	NA	NA	19	NA	1	3	19
RMO 518	Amazon	Rondonia	-9.223	2	RMO	36	R12	B	24	M	1	2.444	18	NA	NA	20	NA	1	3	20
RMO 519	Amazon	Rondonia	-9.223	2	RMO	36	R12	B	24	M	1	2.657	18	NA	NA	20	NA	1	3	20
RMO 520	Amazon	Rondonia	-9.223	2	RMO	36	R12	B	24	F	0	2.664	20	NA	NA	22	NA	1	3	22
RMO 521	Amazon	Rondonia	-9.223	2	RMO	36	R12	B	24	M	1	2.562	15	NA	NA	17	NA	1	2	17
RMO 522	Amazon	Rondonia	-9.223	2	RMO	36	R12	B	24	M	1	2.684	16	NA	NA	18	NA	1	3	18
RMO 523	Amazon	Rondonia	-9.223	2	RMO	36	R12	B	24	F	0	2.577	18	NA	NA	20	NA	1	3	20
RMO 524	Amazon	Rondonia	-9.223	2	RMO	36	R12	B	24	M	1	2.624	19	NA	NA	21	NA	1	3	21
RMO 525	Amazon	Rondonia	-9.223	2	RMO	36	R12	B	24	M	1	2.948	21	NA	NA	23	NA	1	4	23
RMO 526	Amazon	Rondonia	-9.223	2	RMO	36	R12	C	28		NA	NA	NA	NA	17	NA	17	0	NA	17
RMO 527	Amazon	Rondonia	-9.223	2	RMO	36	R12	C	28		NA	NA	NA	NA	17	NA	17	0	NA	17
RMO 528	Amazon	Rondonia	-9.223	2	RMO	36	R12	C	28	M	1	2.522	17	NA	NA	18	NA	1	2	18
RMO 529	Amazon	Rondonia	-9.223	2	RMO	36	R12	C	28		NA	NA	NA	NA	18	NA	18	0	NA	18
RMO 530	Amazon	Rondonia	-9.223	2	RMO	36	R12	C	28		NA	NA	NA	NA	19	NA	19	0	NA	19
RMO 531	Amazon	Rondonia	-9.223	2	RMO	36	R12	C	28	M	1	2.521	15	NA	NA	16	NA	1	2	16
RMO 532	Amazon	Rondonia	-9.223	2	RMO	36	R12	C	28		NA	NA	NA	NA	18	NA	18	0	NA	18
RMO 533	Amazon	Rondonia	-9.223	2	RMO	36	R12	C	28	M	1	2.508	18	NA	NA	20	NA	1	1	20
RMO 534	Amazon	Rondonia	-9.223	2	RMO	36	R12	C	28	F	0	2.53	20	NA	NA	22	NA	1	2	22
RMO 535	Amazon	Rondonia	-9.223	2	RMO	36	R12	C	28	M	1	2.756	21	NA	NA	23	NA	1	1	23
RMO 536	Amazon	Rondonia	-9.223	2	RMO	36	R12	C	28	M	1	2.627	14	NA	NA	16	NA	1	2	16
RMO 537	Amazon	Rondonia	-9.223	2	RMO	36	R12	C	28	F	0	2.496	17	NA	NA	19	NA	1	2	19
RMO 538	Amazon	Rondonia	-9.223	2	RMO	36	R12	C	28	F	0	2.423	17	NA	NA	19	NA	1	2	19
RMO 539	Amazon	Rondonia	-9.223	2	RMO	36	R12	C	28	M	1	2.772	17	NA	NA	19	NA	1	2	19
RMO 540	Amazon	Rondonia	-9.223	2	RMO	36	R12	C	28		NA	NA	NA	13	NA	NA	13	0	NA	13
RMO 541	Amazon	Rondonia	-9.223	2	RMO	42	R15	A	20	M	1	2.813	21	NA	NA	24	NA	1	4	24
RMO 542	Amazon	Rondonia	-9.223	2	RMO	42	R15	A	20	F	0	2.657	21	NA	NA	24	NA	1	4	24
RMO 543	Amazon	Rondonia	-9.223	2	RMO	42	R15	A	20	F	0	2.594	22	NA	NA	25	NA	1	3	25
RMO 544	Amazon	Rondonia	-9.223	2	RMO	42	R15	A	20	M	1	NA	22	NA	NA	25	NA	1	2	25
RMO 545	Amazon	Rondonia	-9.223	2	RMO	42	R15	A	20	F	0	2.852	24	NA	NA	26	NA	1	5	26
RMO 546	Amazon	Rondonia	-9.223	2	RMO	42	R15	A	20	M	1	2.941	19	NA	NA	22	NA	1	4	22
RMO 547	Amazon	Rondonia	-9.223	2	RMO	42	R15	A	20	M	1	3.059	22	NA	NA	25	NA	1	5	25
RMO 548	Amazon	Rondonia	-9.223	2	RMO	42	R15	A	20	M	1	2.748	22	NA	NA	25	NA	1	4	25
RMO 549	Amazon	Rondonia	-9.223	2	RMO	42	R15	A	20	F	0	2.739	26	NA	NA	29	NA	1	4	29
RMO 550	Amazon	Rondonia	-9.223	2	RMO	42	R15	A	20		NA	NA	NA	16	NA	NA	16	0	NA	16
RMO 551	Amazon	Rondonia	-9.223	2	RMO	42	R15	A	20	F	0	2.631	21	NA	NA	24	NA	1	4	24
RMO 552	Amazon	Rondonia	-9.223	2	RMO	42	R15	A	20		NA	NA	NA	NA	23	NA	23	0	NA	23
RMO 553	Amazon	Rondonia	-9.223	2	RMO	42	R15	A	20	F	0	2.625	22	NA	NA	25	NA	1	5	25
RMO 554	Amazon	Rondonia	-9.223	2	RMO	42	R15	A	20	F	0	2.801	25	NA	NA	28	NA	1	4	28
RMO 555	Amazon	Rondonia	-9.223	2	RMO	42	R15	A	20		NA	NA	NA	19	NA	NA	19	0	NA	19
RMO 556	Amazon	Rondonia	-9.223	2	RMO	42	R15	B	24	F	0	2.626	14	NA	NA	16	NA	1	3	16
RMO 557	Amazon	Rondonia	-9.223	2	RMO	42	R15	B	24	F	0	2.602	17	NA	NA	19	NA	1	3	19
RMO 558	Amazon	Rondonia	-9.223	2	RMO	42	R15	B	24	F	0	2.543	17	NA	NA	19	NA	1	2	19
RMO 559	Amazon	Rondonia	-9.223	2	RMO	42	R15	B	24	M	1	2.512	17	NA	NA	18	NA	1	3	18
RMO 560	Amazon	Rondonia	-9.223	2	RMO	42	R15	B	24	F	0	2.633	18	NA	NA	20	NA	1	3	20
RMO 561	Amazon	Rondonia	-9.223	2	RMO	42	R15	B	24	F	0	2.717	12	NA	NA	14	NA	1	3	14
RMO 562	Amazon	Rondonia	-9.223	2	RMO	42	R15	B	24	M	1	2.621	14	NA	NA	15	NA	1	3	15
RMO 563	Amazon	Rondonia	-9.223	2	RMO	42	R15	B	24		NA	NA	NA	2	NA	NA	2	0	NA	2
RMO 564	Amazon	Rondonia	-9.223	2	RMO	42	R15	B	24		NA	NA	NA	2	NA	NA	2	0	NA	2
RMO 565	Amazon	Rondonia	-9.223	2	RMO	42	R15	B	24		NA	NA	NA	2	NA	NA	2	0	NA	2
RMO 566	Amazon	Rondonia	-9.223	2	RMO	42	R15	B	24	M	1	2.708	13	NA	NA	15	NA	1	3	15
RMO 567	Amazon	Rondonia	-9.223	2	RMO	42	R15	B	24	M	1	2.478	17	NA	NA	19	NA	1	3	19
RMO 568	Amazon	Rondonia	-9.223	2	RMO	42	R15	B	24	M	1	2.489	17	NA	NA	19	NA	1	3	19
RMO 569	Amazon	Rondonia	-9.223	2	RMO	42	R15	B	24	F	0	2.442	20	NA	NA	22	NA	1	2	22
RMO 570	Amazon	Rondonia	-9.223	2	RMO	42	R15	B	24	F	0	2.605	20	NA	NA	23	NA	1	2	23
RMO 571	Amazon	Rondonia	-9.223	2	RMO	42	R15	C	28	F	0	2.521	11	NA	NA	13	NA	1	2	13
RMO 572	Amazon	Rondonia	-9.223	2	RMO	42	R15	C	28		NA	NA	NA	NA	16	NA	16	0	NA	16
RMO 573	Amazon	Rondonia	-9.223	2	RMO	42	R15	C	28	F	0	2.556	18	NA	NA	20	NA	1	1	20
RMO 574	Amazon	Rondonia	-9.223	2	RMO	42	R15	C	28		NA	NA	NA	22	NA	NA	22	0	NA	22
RMO 575	Amazon	Rondonia	-9.223	2	RMO	42	R15	C	28		NA	NA	NA	20	NA	NA	20	0	NA	20
RMO 576	Amazon	Rondonia	-9.223	2	RMO	42	R15	C	28	M	1	2.543	15	NA	NA	16	NA	1	2	16
RMO 577	Amazon	Rondonia	-9.223	2	RMO	42	R15	C	28	M	1	2.54	15	NA	NA	16	NA	1	2	16
RMO 578	Amazon	Rondonia	-9.223	2	RMO	42	R15	C	28	F	0	2.245	19	NA	NA	21	NA	1	2	21
RMO 579	Amazon	Rondonia	-9.223	2	RMO	42	R15	C	28	F	0	2.437	19	NA	NA	21	NA	1	2	21
RMO 580	Amazon	Rondonia	-9.223	2	RMO	42	R15	C	28		NA	NA	NA	21	NA	NA	21	0	NA	21
RMO 581	Amazon	Rondonia	-9.223	2	RMO	42	R15	C	28	M	1	2.345	16	NA	NA	18	NA	1	1	18
RMO 582	Amazon	Rondonia	-9.223	2	RMO	42	R15	C	28	F	0	2.239	17	NA	NA	18	NA	1	0	18
RMO 583	Amazon	Rondonia	-9.223	2	RMO	42	R15	C	28		NA	NA	NA	NA	19	NA	19	0	NA	19
RMO 584	Amazon	Rondonia	-9.223	2	RMO	42	R15	C	28		NA	NA	NA	NA	20	NA	20	0	NA	20
RMO 585	Amazon	Rondonia	-9.223	2	RMO	42	R15	C	28		NA	NA	NA	14	NA	NA	14	0	NA	14
RMO 586	Amazon	Rondonia	-9.223	2	RMO	13	R3	A	20	M	1	2.794	18	NA	NA	21	NA	1	4	21
RMO 587	Amazon	Rondonia	-9.223	2	RMO	13	R3	A	20	M	1	2.885	18	NA	NA	21	NA	1	4	21
RMO 588	Amazon	Rondonia	-9.223	2	RMO	13	R3	A	20	M	1	2.8	20	NA	NA	23	NA	1	4	23
RMO 589	Amazon	Rondonia	-9.223	2	RMO	13	R3	A	20		NA	NA	NA	NA	21	NA	21	0	NA	21
RMO 590	Amazon	Rondonia	-9.223	2	RMO	13	R3	A	20	F	0	2.855	21	NA	NA	24	NA	1	5	24
RMO 591	Amazon	Rondonia	-9.223	2	RMO	13	R3	A	20	F	0	2.84	19	NA	NA	22	NA	1	4	22
RMO 592	Amazon	Rondonia	-9.223	2	RMO	13	R3	A	20	M	1	2.79	20	NA	NA	23	NA	1	3	23
RMO 593	Amazon	Rondonia	-9.223	2	RMO	13	R3	A	20	F	0	2.746	21	NA	NA	24	NA	1	3	24
RMO 594	Amazon	Rondonia	-9.223	2	RMO	13	R3	A	20	F	0	NA	21	NA	NA	24	NA	1	4	24
RMO 595	Amazon	Rondonia	-9.223	2	RMO	13	R3	A	20	F	0	2.766	24	NA	NA	27	NA	1	4	27
RMO 596	Amazon	Rondonia	-9.223	2	RMO	13	R3	A	20	M	1	2.79	19	NA	NA	22	NA	1	4	22
RMO 597	Amazon	Rondonia	-9.223	2	RMO	13	R3	A	20	M	1	2.533	21	NA	NA	24	NA	1	4	24
RMO 598	Amazon	Rondonia	-9.223	2	RMO	13	R3	A	20	F	0	2.625	21	NA	NA	24	NA	1	4	24
RMO 599	Amazon	Rondonia	-9.223	2	RMO	13	R3	A	20	F	0	2.621	22	NA	NA	25	NA	1	4	25
RMO 600	Amazon	Rondonia	-9.223	2	RMO	13	R3	A	20	F	0	2.76	23	NA	NA	26	NA	1	4	26
RMO 601	Amazon	Rondonia	-9.223	2	RMO	13	R3	B	24	F	0	2.437	15	NA	NA	17	NA	1	3	17
RMO 602	Amazon	Rondonia	-9.223	2	RMO	13	R3	B	24	F	0	2.593	16	NA	NA	17	NA	1	4	17
RMO 603	Amazon	Rondonia	-9.223	2	RMO	13	R3	B	24	F	0	2.532	16	NA	NA	17	NA	1	2	17
RMO 604	Amazon	Rondonia	-9.223	2	RMO	13	R3	B	24	M	1	2.652	16	NA	NA	18	NA	1	3	18
RMO 605	Amazon	Rondonia	-9.223	2	RMO	13	R3	B	24	F	0	2.64	18	NA	NA	21	NA	1	2	21
RMO 606	Amazon	Rondonia	-9.223	2	RMO	13	R3	B	24	M	1	2.525	16	NA	NA	18	NA	1	1	18
RMO 607	Amazon	Rondonia	-9.223	2	RMO	13	R3	B	24	F	0	2.504	16	NA	NA	18	NA	1	2	18
RMO 608	Amazon	Rondonia	-9.223	2	RMO	13	R3	B	24	F	0	2.395	17	NA	NA	18	NA	1	3	18
RMO 609	Amazon	Rondonia	-9.223	2	RMO	13	R3	B	24	F	0	2.417	18	NA	NA	20	NA	1	3	20
RMO 610	Amazon	Rondonia	-9.223	2	RMO	13	R3	B	24	F	0	2.783	20	NA	NA	22	NA	1	3	22
RMO 611	Amazon	Rondonia	-9.223	2	RMO	13	R3	B	24	F	0	2.407	15	NA	NA	17	NA	1	2	17
RMO 612	Amazon	Rondonia	-9.223	2	RMO	13	R3	B	24	F	0	2.446	15	NA	NA	17	NA	1	2	17
RMO 613	Amazon	Rondonia	-9.223	2	RMO	13	R3	B	24	F	0	2.395	16	NA	NA	18	NA	1	2	18
RMO 614	Amazon	Rondonia	-9.223	2	RMO	13	R3	B	24	M	1	2.506	17	NA	NA	19	NA	1	2	19
RMO 615	Amazon	Rondonia	-9.223	2	RMO	13	R3	B	24	F	0	2.458	17	NA	NA	18	NA	1	3	18
RMO 616	Amazon	Rondonia	-9.223	2	RMO	13	R3	C	28	M	1	2.478	11	NA	NA	12	NA	1	1	12
RMO 617	Amazon	Rondonia	-9.223	2	RMO	13	R3	C	28	M	1	2.422	14	NA	NA	15	NA	1	2	15
RMO 618	Amazon	Rondonia	-9.223	2	RMO	13	R3	C	28	F	0	2.545	15	NA	NA	16	NA	1	2	16
RMO 619	Amazon	Rondonia	-9.223	2	RMO	13	R3	C	28	M	1	2.595	15	NA	NA	17	NA	1	1	17
RMO 620	Amazon	Rondonia	-9.223	2	RMO	13	R3	C	28	F	0	2.687	19	NA	NA	21	NA	1	2	21
RMO 621	Amazon	Rondonia	-9.223	2	RMO	13	R3	C	28	M	1	2.551	16	NA	NA	17	NA	1	2	17
RMO 622	Amazon	Rondonia	-9.223	2	RMO	13	R3	C	28	F	0	2.359	16	NA	NA	17	NA	1	2	17
RMO 623	Amazon	Rondonia	-9.223	2	RMO	13	R3	C	28	M	1	2.249	16	NA	NA	17	NA	1	0	17
RMO 624	Amazon	Rondonia	-9.223	2	RMO	13	R3	C	28	M	1	2.648	17	NA	NA	19	NA	1	1	19
RMO 625	Amazon	Rondonia	-9.223	2	RMO	13	R3	C	28	M	1	2.811	17	NA	NA	19	NA	1	2	19
RMO 626	Amazon	Rondonia	-9.223	2	RMO	13	R3	C	28	F	0	2.257	13	NA	NA	15	NA	1	1	15
RMO 627	Amazon	Rondonia	-9.223	2	RMO	13	R3	C	28	F	0	2.284	14	NA	NA	15	NA	1	2	15
RMO 628	Amazon	Rondonia	-9.223	2	RMO	13	R3	C	28	F	0	2.36	16	NA	NA	17	NA	1	2	17
RMO 629	Amazon	Rondonia	-9.223	2	RMO	13	R3	C	28	F	0	2.551	17	NA	NA	19	NA	1	2	19
RMO 630	Amazon	Rondonia	-9.223	2	RMO	13	R3	C	28		NA	NA	NA	4	NA	NA	4	0	NA	4
RMO 631	Amazon	Rondonia	-9.223	2	RMO	17	R4	A	20	F	0	2.723	19	NA	NA	24	NA	1	3	24
RMO 632	Amazon	Rondonia	-9.223	2	RMO	17	R4	A	20	M	1	2.728	22	NA	NA	25	NA	1	5	25
RMO 633	Amazon	Rondonia	-9.223	2	RMO	17	R4	A	20	M	1	2.592	22	NA	NA	25	NA	1	3	25
RMO 634	Amazon	Rondonia	-9.223	2	RMO	17	R4	A	20	F	0	2.622	23	NA	NA	26	NA	1	4	26
RMO 635	Amazon	Rondonia	-9.223	2	RMO	17	R4	A	20	M	1	3.007	25	NA	NA	28	NA	1	6	28
RMO 636	Amazon	Rondonia	-9.223	2	RMO	17	R4	A	20	M	1	2.871	17	NA	NA	21	NA	1	4	21
RMO 637	Amazon	Rondonia	-9.223	2	RMO	17	R4	A	20	F	0	2.837	21	NA	NA	24	NA	1	4	24
RMO 638	Amazon	Rondonia	-9.223	2	RMO	17	R4	A	20	M	1	2.685	21	NA	NA	24	NA	1	4	24
RMO 639	Amazon	Rondonia	-9.223	2	RMO	17	R4	A	20	M	1	2.892	25	NA	NA	28	NA	1	3	28
RMO 640	Amazon	Rondonia	-9.223	2	RMO	17	R4	A	20	F	0	2.857	25	NA	NA	28	NA	1	5	28
RMO 641	Amazon	Rondonia	-9.223	2	RMO	17	R4	A	20	F	0	2.938	18	NA	NA	21	NA	1	5	21
RMO 642	Amazon	Rondonia	-9.223	2	RMO	17	R4	A	20	M	1	2.904	21	NA	NA	24	NA	1	5	24
RMO 643	Amazon	Rondonia	-9.223	2	RMO	17	R4	A	20		NA	NA	NA	NA	23	NA	23	0	NA	23
RMO 644	Amazon	Rondonia	-9.223	2	RMO	17	R4	A	20	F	0	2.794	23	NA	NA	26	NA	1	4	26
RMO 645	Amazon	Rondonia	-9.223	2	RMO	17	R4	A	20		NA	NA	NA	16	NA	NA	16	0	NA	16
RMO 646	Amazon	Rondonia	-9.223	2	RMO	17	R4	B	24	M	1	2.714	16	NA	NA	18	NA	1	3	18
RMO 647	Amazon	Rondonia	-9.223	2	RMO	17	R4	B	24	F	0	2.474	16	NA	NA	18	NA	1	3	18
RMO 648	Amazon	Rondonia	-9.223	2	RMO	17	R4	B	24	F	0	2.471	17	NA	NA	18	NA	1	4	18
RMO 649	Amazon	Rondonia	-9.223	2	RMO	17	R4	B	24	F	0	2.827	17	NA	NA	20	NA	1	3	20
RMO 650	Amazon	Rondonia	-9.223	2	RMO	17	R4	B	24		NA	NA	NA	16	NA	NA	16	0	NA	16
RMO 651	Amazon	Rondonia	-9.223	2	RMO	17	R4	B	24	M	1	2.592	15	NA	NA	17	NA	1	3	17
RMO 652	Amazon	Rondonia	-9.223	2	RMO	17	R4	B	24	F	0	2.548	16	NA	NA	18	NA	1	3	18
RMO 653	Amazon	Rondonia	-9.223	2	RMO	17	R4	B	24	M	1	2.664	17	NA	NA	19	NA	1	3	19
RMO 654	Amazon	Rondonia	-9.223	2	RMO	17	R4	B	24	M	1	2.612	19	NA	NA	21	NA	1	3	21
RMO 655	Amazon	Rondonia	-9.223	2	RMO	17	R4	B	24	F	0	2.886	22	NA	NA	24	NA	1	4	24
RMO 656	Amazon	Rondonia	-9.223	2	RMO	17	R4	B	24	M	1	2.618	17	NA	NA	19	NA	1	3	19
RMO 657	Amazon	Rondonia	-9.223	2	RMO	17	R4	B	24	M	1	2.407	17	NA	NA	19	NA	1	3	19
RMO 658	Amazon	Rondonia	-9.223	2	RMO	17	R4	B	24	F	0	2.441	18	NA	NA	20	NA	1	4	20
RMO 659	Amazon	Rondonia	-9.223	2	RMO	17	R4	B	24	F	0	2.674	20	NA	NA	22	NA	1	3	22
RMO 660	Amazon	Rondonia	-9.223	2	RMO	17	R4	B	24	M	1	2.972	21	NA	NA	23	NA	1	4	23
RMO 661	Amazon	Rondonia	-9.223	2	RMO	17	R4	C	28	M	1	2.494	14	NA	NA	15	NA	1	2	15
RMO 662	Amazon	Rondonia	-9.223	2	RMO	17	R4	C	28	M	1	2.529	17	NA	NA	18	NA	1	2	18
RMO 663	Amazon	Rondonia	-9.223	2	RMO	17	R4	C	28	F	0	2.549	21	NA	NA	23	NA	1	2	23
RMO 664	Amazon	Rondonia	-9.223	2	RMO	17	R4	C	28		NA	NA	NA	24	NA	NA	24	0	NA	24
RMO 665	Amazon	Rondonia	-9.223	2	RMO	17	R4	C	28		NA	NA	NA	19	NA	NA	19	0	NA	19
RMO 666	Amazon	Rondonia	-9.223	2	RMO	17	R4	C	28	F	0	2.337	13	NA	NA	14	NA	1	2	14
RMO 667	Amazon	Rondonia	-9.223	2	RMO	17	R4	C	28		NA	NA	NA	NA	17	NA	17	0	NA	17
RMO 668	Amazon	Rondonia	-9.223	2	RMO	17	R4	C	28	M	1	2.508	16	NA	NA	18	NA	1	2	18
RMO 669	Amazon	Rondonia	-9.223	2	RMO	17	R4	C	28	M	1	2.667	18	NA	NA	19	NA	1	2	19
RMO 670	Amazon	Rondonia	-9.223	2	RMO	17	R4	C	28		NA	NA	NA	7	NA	NA	7	0	NA	7
RMO 671	Amazon	Rondonia	-9.223	2	RMO	17	R4	C	28	M	1	2.443	13	NA	NA	14	NA	1	3	14
RMO 672	Amazon	Rondonia	-9.223	2	RMO	17	R4	C	28	M	1	2.547	15	NA	NA	16	NA	1	2	16
RMO 673	Amazon	Rondonia	-9.223	2	RMO	17	R4	C	28	M	1	2.691	16	NA	NA	18	NA	1	1	18
RMO 674	Amazon	Rondonia	-9.223	2	RMO	17	R4	C	28	F	0	2.45	18	NA	NA	19	NA	1	2	19
RMO 675	Amazon	Rondonia	-9.223	2	RMO	17	R4	C	28		NA	NA	NA	7	NA	NA	7	0	NA	7
RMO 676	Amazon	Rondonia	-9.223	2	RMO	5	R1	A	20	M	1	2.853	18	NA	NA	21	NA	1	4	21
RMO 677	Amazon	Rondonia	-9.223	2	RMO	5	R1	A	20	F	0	2.991	19	NA	NA	22	NA	1	1	22
RMO 678	Amazon	Rondonia	-9.223	2	RMO	5	R1	A	20	F	0	2.87	20	NA	NA	23	NA	1	5	23
RMO 679	Amazon	Rondonia	-9.223	2	RMO	5	R1	A	20		NA	NA	NA	5	NA	NA	5	0	NA	5
RMO 680	Amazon	Rondonia	-9.223	2	RMO	5	R1	A	20		NA	NA	NA	5	NA	NA	5	0	NA	5
RMO 681	Amazon	Rondonia	-9.223	2	RMO	5	R1	A	20	M	1	2.752	20	NA	NA	23	NA	1	4	23
RMO 682	Amazon	Rondonia	-9.223	2	RMO	5	R1	A	20	F	0	2.731	22	NA	NA	25	NA	1	5	25
RMO 683	Amazon	Rondonia	-9.223	2	RMO	5	R1	A	20	M	1	2.766	23	NA	NA	26	NA	1	3	26
RMO 684	Amazon	Rondonia	-9.223	2	RMO	5	R1	A	20	M	1	2.715	23	NA	NA	26	NA	1	4	26
RMO 685	Amazon	Rondonia	-9.223	2	RMO	5	R1	A	20	M	1	2.694	24	NA	NA	27	NA	1	3	27
RMO 686	Amazon	Rondonia	-9.223	2	RMO	5	R1	A	20	F	0	2.755	19	NA	NA	22	NA	1	5	22
RMO 687	Amazon	Rondonia	-9.223	2	RMO	5	R1	A	20	M	1	2.888	19	NA	NA	22	NA	1	4	22
RMO 688	Amazon	Rondonia	-9.223	2	RMO	5	R1	A	20	F	0	2.787	20	NA	NA	23	NA	1	5	23
RMO 689	Amazon	Rondonia	-9.223	2	RMO	5	R1	A	20	F	0	2.963	23	NA	NA	26	NA	1	5	26
RMO 690	Amazon	Rondonia	-9.223	2	RMO	5	R1	A	20		NA	NA	NA	14	NA	NA	14	0	NA	14
RMO 691	Amazon	Rondonia	-9.223	2	RMO	5	R1	B	24	F	0	2.615	15	NA	NA	16	NA	1	3	16
RMO 692	Amazon	Rondonia	-9.223	2	RMO	5	R1	B	24	M	1	2.59	17	NA	NA	19	NA	1	3	19
RMO 693	Amazon	Rondonia	-9.223	2	RMO	5	R1	B	24	F	0	2.566	17	NA	NA	19	NA	1	3	19
RMO 694	Amazon	Rondonia	-9.223	2	RMO	5	R1	B	24	F	0	2.425	18	NA	NA	20	NA	1	4	20
RMO 695	Amazon	Rondonia	-9.223	2	RMO	5	R1	B	24	F	0	2.73	20	NA	NA	22	NA	1	4	22
RMO 696	Amazon	Rondonia	-9.223	2	RMO	5	R1	B	24	F	0	2.655	15	NA	NA	16	NA	1	4	16
RMO 697	Amazon	Rondonia	-9.223	2	RMO	5	R1	B	24	M	1	2.674	16	NA	NA	18	NA	1	3	18
RMO 698	Amazon	Rondonia	-9.223	2	RMO	5	R1	B	24	M	1	2.621	16	NA	NA	18	NA	1	2	18
RMO 699	Amazon	Rondonia	-9.223	2	RMO	5	R1	B	24	F	0	2.71	19	NA	NA	21	NA	1	4	21
RMO 700	Amazon	Rondonia	-9.223	2	RMO	5	R1	B	24	M	1	2.794	23	NA	NA	25	NA	1	3	25
RMO 701	Amazon	Rondonia	-9.223	2	RMO	5	R1	B	24	F	0	2.524	14	NA	NA	16	NA	1	3	16
RMO 702	Amazon	Rondonia	-9.223	2	RMO	5	R1	B	24	F	0	2.56	15	NA	NA	17	NA	1	3	17
RMO 703	Amazon	Rondonia	-9.223	2	RMO	5	R1	B	24	M	1	2.665	16	NA	NA	18	NA	1	3	18
RMO 704	Amazon	Rondonia	-9.223	2	RMO	5	R1	B	24	F	0	NA	17	NA	NA	20	NA	1	3	20
RMO 705	Amazon	Rondonia	-9.223	2	RMO	5	R1	B	24		NA	NA	NA	4	NA	NA	4	0	NA	4
RMO 706	Amazon	Rondonia	-9.223	2	RMO	5	R1	C	28	M	1	2.486	14	NA	NA	16	NA	1	1	16
RMO 707	Amazon	Rondonia	-9.223	2	RMO	5	R1	C	28	M	1	2.548	15	NA	NA	17	NA	1	2	17
RMO 708	Amazon	Rondonia	-9.223	2	RMO	5	R1	C	28	M	1	2.516	16	NA	NA	17	NA	1	2	17
RMO 709	Amazon	Rondonia	-9.223	2	RMO	5	R1	C	28	M	1	2.707	17	NA	NA	19	NA	1	2	19
RMO 710	Amazon	Rondonia	-9.223	2	RMO	5	R1	C	28		NA	NA	NA	15	NA	NA	15	0	NA	15
RMO 711	Amazon	Rondonia	-9.223	2	RMO	5	R1	C	28	M	1	NA	14	NA	NA	15	NA	1	2	15
RMO 712	Amazon	Rondonia	-9.223	2	RMO	5	R1	C	28	M	1	2.41	16	NA	NA	17	NA	1	2	17
RMO 713	Amazon	Rondonia	-9.223	2	RMO	5	R1	C	28	F	0	2.473	20	NA	NA	22	NA	1	2	22
RMO 715	Amazon	Rondonia	-9.223	2	RMO	5	R1	C	28		NA	NA	NA	21	NA	NA	21	0	NA	21
RMO 716	Amazon	Rondonia	-9.223	2	RMO	5	R1	C	28	F	0	2.256	15	NA	NA	16	NA	1	2	16
RMO 717	Amazon	Rondonia	-9.223	2	RMO	5	R1	C	28	F	0	2.306	16	NA	NA	17	NA	1	0	17
RMO 718	Amazon	Rondonia	-9.223	2	RMO	5	R1	C	28		NA	NA	NA	NA	18	NA	18	0	NA	18
RMO 719	Amazon	Rondonia	-9.223	2	RMO	5	R1	C	28	F	0	2.562	18	NA	NA	20	NA	1	2	20
RMO 720	Amazon	Rondonia	-9.223	2	RMO	5	R1	C	28		NA	NA	NA	17	NA	NA	17	0	NA	17
SJU 014	Mata Atlantica	Rio de Janeiro	-22.611	3	SJU	6	S6	A	20	F	0	3.051	23	NA	NA	27	NA	1	5	27
SJU 015	Mata Atlantica	Rio de Janeiro	-22.611	3	SJU	6	S6	A	20	F	0	2.909	23	NA	NA	26	NA	1	5	26
SJU 016	Mata Atlantica	Rio de Janeiro	-22.611	3	SJU	6	S6	A	20	M	1	3.021	25	NA	NA	28	NA	1	5	28
SJU 017	Mata Atlantica	Rio de Janeiro	-22.611	3	SJU	6	S6	A	20	M	1	2.87	26	NA	NA	29	NA	1	5	29
SJU 018	Mata Atlantica	Rio de Janeiro	-22.611	3	SJU	6	S6	A	20	F	0	3.116	26	NA	NA	29	NA	1	7	29
SJU 019	Mata Atlantica	Rio de Janeiro	-22.611	3	SJU	6	S6	A	20	M	1	2.878	20	NA	NA	24	NA	1	4	24
SJU 020	Mata Atlantica	Rio de Janeiro	-22.611	3	SJU	6	S6	A	20	F	0	2.887	22	NA	NA	26	NA	1	5	26
SJU 021	Mata Atlantica	Rio de Janeiro	-22.611	3	SJU	6	S6	A	20	M	1	2.913	25	NA	NA	28	NA	1	4	28
SJU 022	Mata Atlantica	Rio de Janeiro	-22.611	3	SJU	6	S6	A	20	F	0	2.853	26	NA	NA	29	NA	1	7	29
SJU 023	Mata Atlantica	Rio de Janeiro	-22.611	3	SJU	6	S6	A	20	F	0	2.984	27	NA	NA	30	NA	1	5	30
SJU 024	Mata Atlantica	Rio de Janeiro	-22.611	3	SJU	6	S6	A	20	M	1	2.901	20	NA	NA	24	NA	1	5	24
SJU 025	Mata Atlantica	Rio de Janeiro	-22.611	3	SJU	6	S6	A	20	M	1	3.016	23	NA	NA	26	NA	1	4	26
SJU 026	Mata Atlantica	Rio de Janeiro	-22.611	3	SJU	6	S6	A	20	M	1	2.982	24	NA	NA	27	NA	1	4	27
SJU 027	Mata Atlantica	Rio de Janeiro	-22.611	3	SJU	6	S6	A	20	F	0	3.236	25	NA	NA	28	NA	1	6	28
SJU 028	Mata Atlantica	Rio de Janeiro	-22.611	3	SJU	6	S6	A	20	F	0	3.004	25	NA	NA	28	NA	1	5	28
SJU 029	Mata Atlantica	Rio de Janeiro	-22.611	3	SJU	6	S6	B	24	M	1	2.665	15	NA	NA	17	NA	1	2	17
SJU 030	Mata Atlantica	Rio de Janeiro	-22.611	3	SJU	6	S6	B	24	F	0	2.747	19	NA	NA	21	NA	1	3	21
SJU 031	Mata Atlantica	Rio de Janeiro	-22.611	3	SJU	6	S6	B	24	F	0	2.725	20	NA	NA	22	NA	1	3	22
SJU 032	Mata Atlantica	Rio de Janeiro	-22.611	3	SJU	6	S6	B	24	F	0	2.85	23	NA	NA	25	NA	1	4	25
SJU 033	Mata Atlantica	Rio de Janeiro	-22.611	3	SJU	6	S6	B	24	F	0	2.945	23	NA	NA	25	NA	1	4	25
SJU 034	Mata Atlantica	Rio de Janeiro	-22.611	3	SJU	6	S6	B	24	F	0	2.53	19	NA	NA	21	NA	1	2	21
SJU 035	Mata Atlantica	Rio de Janeiro	-22.611	3	SJU	6	S6	B	24	F	0	2.64	20	NA	NA	22	NA	1	3	22
SJU 036	Mata Atlantica	Rio de Janeiro	-22.611	3	SJU	6	S6	B	24	F	0	2.703	21	NA	NA	23	NA	1	3	23
SJU 037	Mata Atlantica	Rio de Janeiro	-22.611	3	SJU	6	S6	B	24	M	1	2.815	21	NA	NA	23	NA	1	3	23
SJU 038	Mata Atlantica	Rio de Janeiro	-22.611	3	SJU	6	S6	B	24	F	0	2.86	23	NA	NA	26	NA	1	3	26
SJU 039	Mata Atlantica	Rio de Janeiro	-22.611	3	SJU	6	S6	B	24	M	1	2.67	18	NA	NA	20	NA	1	2	20
SJU 040	Mata Atlantica	Rio de Janeiro	-22.611	3	SJU	6	S6	B	24	F	0	2.748	21	NA	NA	23	NA	1	3	23
SJU 041	Mata Atlantica	Rio de Janeiro	-22.611	3	SJU	6	S6	B	24	F	0	2.919	22	NA	NA	24	NA	1	4	24
SJU 042	Mata Atlantica	Rio de Janeiro	-22.611	3	SJU	6	S6	B	24		NA	NA	NA	NA	25	NA	25	0	NA	25
SJU 043	Mata Atlantica	Rio de Janeiro	-22.611	3	SJU	6	S6	B	24		NA	NA	NA	20	NA	NA	20	0	NA	20
SJU 044	Mata Atlantica	Rio de Janeiro	-22.611	3	SJU	6	S6	C	28		NA	NA	NA	NA	16	NA	16	0	NA	16
SJU 045	Mata Atlantica	Rio de Janeiro	-22.611	3	SJU	6	S6	C	28		NA	NA	NA	NA	21	NA	21	0	NA	21
SJU 046	Mata Atlantica	Rio de Janeiro	-22.611	3	SJU	6	S6	C	28		NA	NA	NA	23	NA	NA	23	0	NA	23
SJU 047	Mata Atlantica	Rio de Janeiro	-22.611	3	SJU	6	S6	C	28		NA	NA	NA	22	NA	NA	22	0	NA	22
SJU 048	Mata Atlantica	Rio de Janeiro	-22.611	3	SJU	6	S6	C	28		NA	NA	NA	22	NA	NA	22	0	NA	22
SJU 049	Mata Atlantica	Rio de Janeiro	-22.611	3	SJU	6	S6	C	28		NA	NA	NA	NA	17	NA	17	0	NA	17
SJU 050	Mata Atlantica	Rio de Janeiro	-22.611	3	SJU	6	S6	C	28	M	1	2.633	18	NA	NA	20	NA	1	1	20
SJU 051	Mata Atlantica	Rio de Janeiro	-22.611	3	SJU	6	S6	C	28	M	1	2.702	18	NA	NA	19	NA	1	2	19
SJU 052	Mata Atlantica	Rio de Janeiro	-22.611	3	SJU	6	S6	C	28		NA	NA	NA	NA	22	NA	22	0	NA	22
SJU 053	Mata Atlantica	Rio de Janeiro	-22.611	3	SJU	6	S6	C	28		NA	NA	NA	21	NA	NA	21	0	NA	21
SJU 054	Mata Atlantica	Rio de Janeiro	-22.611	3	SJU	6	S6	C	28		NA	NA	NA	NA	18	NA	18	0	NA	18
SJU 055	Mata Atlantica	Rio de Janeiro	-22.611	3	SJU	6	S6	C	28	M	1	2.586	25	NA	NA	26	NA	1	3	26
SJU 056	Mata Atlantica	Rio de Janeiro	-22.611	3	SJU	6	S6	C	28		NA	NA	NA	19	NA	NA	19	0	NA	19
SJU 057	Mata Atlantica	Rio de Janeiro	-22.611	3	SJU	6	S6	C	28		NA	NA	NA	19	NA	NA	19	0	NA	19
SJU 058	Mata Atlantica	Rio de Janeiro	-22.611	3	SJU	6	S6	C	28		NA	NA	NA	5	NA	NA	5	0	NA	5
SJU 059	Mata Atlantica	Rio de Janeiro	-22.611	3	SJU	4	S4	A	20	M	1	3.168	23	NA	NA	26	NA	1	4	26
SJU 060	Mata Atlantica	Rio de Janeiro	-22.611	3	SJU	4	S4	A	20	F	0	3.114	24	NA	NA	27	NA	1	4	27
SJU 061	Mata Atlantica	Rio de Janeiro	-22.611	3	SJU	4	S4	A	20	F	0	3.096	26	NA	NA	29	NA	1	6	29
SJU 062	Mata Atlantica	Rio de Janeiro	-22.611	3	SJU	4	S4	A	20	F	0	3.025	28	NA	NA	31	NA	1	5	31
SJU 063	Mata Atlantica	Rio de Janeiro	-22.611	3	SJU	4	S4	A	20		NA	NA	NA	25	NA	NA	25	0	NA	25
SJU 064	Mata Atlantica	Rio de Janeiro	-22.611	3	SJU	4	S4	A	20		NA	NA	NA	NA	23	NA	23	0	NA	23
SJU 065	Mata Atlantica	Rio de Janeiro	-22.611	3	SJU	4	S4	A	20	M	1	2.884	24	NA	NA	27	NA	1	4	27
SJU 066	Mata Atlantica	Rio de Janeiro	-22.611	3	SJU	4	S4	A	20	F	0	2.849	24	NA	NA	28	NA	1	3	28
SJU 067	Mata Atlantica	Rio de Janeiro	-22.611	3	SJU	4	S4	A	20	F	0	2.915	24	NA	NA	28	NA	1	4	28
SJU 068	Mata Atlantica	Rio de Janeiro	-22.611	3	SJU	4	S4	A	20	M	1	2.838	25	NA	NA	28	NA	1	5	28
SJU 069	Mata Atlantica	Rio de Janeiro	-22.611	3	SJU	4	S4	A	20	F	0	2.936	20	NA	NA	23	NA	1	5	23
SJU 070	Mata Atlantica	Rio de Janeiro	-22.611	3	SJU	4	S4	A	20	F	0	2.887	21	NA	NA	25	NA	1	4	25
SJU 071	Mata Atlantica	Rio de Janeiro	-22.611	3	SJU	4	S4	A	20	M	1	2.966	23	NA	NA	26	NA	1	5	26
SJU 072	Mata Atlantica	Rio de Janeiro	-22.611	3	SJU	4	S4	A	20	M	1	3.229	26	NA	NA	29	NA	1	6	29
SJU 073	Mata Atlantica	Rio de Janeiro	-22.611	3	SJU	4	S4	A	20		NA	NA	NA	16	NA	NA	16	0	NA	16
SJU 074	Mata Atlantica	Rio de Janeiro	-22.611	3	SJU	4	S4	B	24	M	1	2.635	14	NA	NA	16	NA	1	2	16
SJU 075	Mata Atlantica	Rio de Janeiro	-22.611	3	SJU	4	S4	B	24	F	0	2.695	17	NA	NA	19	NA	1	2	19
SJU 076	Mata Atlantica	Rio de Janeiro	-22.611	3	SJU	4	S4	B	24	M	1	2.886	19	NA	NA	21	NA	1	2	21
SJU 077	Mata Atlantica	Rio de Janeiro	-22.611	3	SJU	4	S4	B	24	F	0	2.822	20	NA	NA	22	NA	1	3	22
SJU 078	Mata Atlantica	Rio de Janeiro	-22.611	3	SJU	4	S4	B	24	M	1	2.806	21	NA	NA	22	NA	1	3	22
SJU 079	Mata Atlantica	Rio de Janeiro	-22.611	3	SJU	4	S4	B	24	M	1	2.738	14	NA	NA	16	NA	1	2	16
SJU 080	Mata Atlantica	Rio de Janeiro	-22.611	3	SJU	4	S4	B	24	F	0	2.651	19	NA	NA	22	NA	1	2	22
SJU 081	Mata Atlantica	Rio de Janeiro	-22.611	3	SJU	4	S4	B	24	M	1	2.696	19	NA	NA	21	NA	1	2	21
SJU 082	Mata Atlantica	Rio de Janeiro	-22.611	3	SJU	4	S4	B	24		NA	NA	NA	NA	21	NA	21	0	NA	21
SJU 083	Mata Atlantica	Rio de Janeiro	-22.611	3	SJU	4	S4	B	24	M	1	2.802	20	NA	NA	22	NA	1	3	22
SJU 084	Mata Atlantica	Rio de Janeiro	-22.611	3	SJU	4	S4	B	24	M	1	2.541	17	NA	NA	19	NA	1	2	19
SJU 085	Mata Atlantica	Rio de Janeiro	-22.611	3	SJU	4	S4	B	24		NA	NA	NA	NA	20	NA	20	0	NA	20
SJU 086	Mata Atlantica	Rio de Janeiro	-22.611	3	SJU	4	S4	B	24	M	1	2.723	21	NA	NA	23	NA	1	2	23
SJU 087	Mata Atlantica	Rio de Janeiro	-22.611	3	SJU	4	S4	B	24		NA	NA	NA	23	NA	NA	23	0	NA	23
SJU 088	Mata Atlantica	Rio de Janeiro	-22.611	3	SJU	4	S4	B	24		NA	NA	NA	10	NA	NA	10	0	NA	10
SJU 089	Mata Atlantica	Rio de Janeiro	-22.611	3	SJU	4	S4	C	28		NA	NA	NA	NA	16	NA	16	0	NA	16
SJU 090	Mata Atlantica	Rio de Janeiro	-22.611	3	SJU	4	S4	C	28		NA	NA	NA	NA	18	NA	18	0	NA	18
SJU 091	Mata Atlantica	Rio de Janeiro	-22.611	3	SJU	4	S4	C	28		NA	NA	NA	24	NA	NA	24	0	NA	24
SJU 092	Mata Atlantica	Rio de Janeiro	-22.611	3	SJU	4	S4	C	28		NA	NA	NA	21	NA	NA	21	0	NA	21
SJU 093	Mata Atlantica	Rio de Janeiro	-22.611	3	SJU	4	S4	C	28		NA	NA	NA	21	NA	NA	21	0	NA	21
SJU 094	Mata Atlantica	Rio de Janeiro	-22.611	3	SJU	4	S4	C	28		NA	NA	NA	NA	18	NA	18	0	NA	18
SJU 095	Mata Atlantica	Rio de Janeiro	-22.611	3	SJU	4	S4	C	28		NA	NA	NA	NA	25	NA	25	0	NA	25
SJU 096	Mata Atlantica	Rio de Janeiro	-22.611	3	SJU	4	S4	C	28		NA	NA	NA	24	NA	NA	24	0	NA	24
SJU 097	Mata Atlantica	Rio de Janeiro	-22.611	3	SJU	4	S4	C	28		NA	NA	NA	21	NA	NA	21	0	NA	21
SJU 098	Mata Atlantica	Rio de Janeiro	-22.611	3	SJU	4	S4	C	28		NA	NA	NA	18	NA	NA	18	0	NA	18
SJU 099	Mata Atlantica	Rio de Janeiro	-22.611	3	SJU	4	S4	C	28		NA	NA	NA	25	NA	NA	25	0	NA	25
SJU 100	Mata Atlantica	Rio de Janeiro	-22.611	3	SJU	4	S4	C	28		NA	NA	NA	25	NA	NA	25	0	NA	25
SJU 101	Mata Atlantica	Rio de Janeiro	-22.611	3	SJU	4	S4	C	28		NA	NA	NA	22	NA	NA	22	0	NA	22
SJU 102	Mata Atlantica	Rio de Janeiro	-22.611	3	SJU	4	S4	C	28		NA	NA	NA	21	NA	NA	21	0	NA	21
SJU 103	Mata Atlantica	Rio de Janeiro	-22.611	3	SJU	4	S4	C	28		NA	NA	NA	21	NA	NA	21	0	NA	21
SJU 104	Mata Atlantica	Rio de Janeiro	-22.611	3	SJU	1	S1	A	20	F	0	2.84	20	NA	NA	24	NA	1	4	24
SJU 105	Mata Atlantica	Rio de Janeiro	-22.611	3	SJU	1	S1	A	20	M	1	2.613	21	NA	NA	24	NA	1	4	24
SJU 106	Mata Atlantica	Rio de Janeiro	-22.611	3	SJU	1	S1	A	20	M	1	3.035	23	NA	NA	26	NA	1	5	26
SJU 107	Mata Atlantica	Rio de Janeiro	-22.611	3	SJU	1	S1	A	20	F	0	3.004	25	NA	NA	29	NA	1	4	29
SJU 108	Mata Atlantica	Rio de Janeiro	-22.611	3	SJU	1	S1	A	20	F	0	2.815	26	NA	NA	30	NA	1	4	30
SJU 109	Mata Atlantica	Rio de Janeiro	-22.611	3	SJU	1	S1	A	20	F	0	2.903	19	NA	NA	23	NA	1	6	23
SJU 110	Mata Atlantica	Rio de Janeiro	-22.611	3	SJU	1	S1	A	20	F	0	3.146	24	NA	NA	27	NA	1	5	27
SJU 111	Mata Atlantica	Rio de Janeiro	-22.611	3	SJU	1	S1	A	20	F	0	2.918	26	NA	NA	29	NA	1	5	29
SJU 112	Mata Atlantica	Rio de Janeiro	-22.611	3	SJU	1	S1	A	20	F	0	NA	27	NA	NA	30	NA	1	5	30
SJU 113	Mata Atlantica	Rio de Janeiro	-22.611	3	SJU	1	S1	A	20		NA	NA	NA	NA	30	NA	30	0	NA	30
SJU 114	Mata Atlantica	Rio de Janeiro	-22.611	3	SJU	1	S1	A	20		NA	NA	NA	NA	21	NA	21	0	NA	21
SJU 115	Mata Atlantica	Rio de Janeiro	-22.611	3	SJU	1	S1	A	20	M	1	2.849	22	NA	NA	25	NA	1	3	25
SJU 116	Mata Atlantica	Rio de Janeiro	-22.611	3	SJU	1	S1	A	20	F	0	2.95	23	NA	NA	26	NA	1	3	26
SJU 117	Mata Atlantica	Rio de Janeiro	-22.611	3	SJU	1	S1	A	20	F	0	2.918	24	NA	NA	27	NA	1	4	27
SJU 118	Mata Atlantica	Rio de Janeiro	-22.611	3	SJU	1	S1	A	20		NA	NA	NA	NA	25	NA	25	0	NA	25
SJU 119	Mata Atlantica	Rio de Janeiro	-22.611	3	SJU	1	S1	B	24	M	1	2.742	14	NA	NA	16	NA	1	3	16
SJU 120	Mata Atlantica	Rio de Janeiro	-22.611	3	SJU	1	S1	B	24	F	0	2.734	16	NA	NA	18	NA	1	3	18
SJU 121	Mata Atlantica	Rio de Janeiro	-22.611	3	SJU	1	S1	B	24	M	1	2.661	18	NA	NA	20	NA	1	3	20
SJU 122	Mata Atlantica	Rio de Janeiro	-22.611	3	SJU	1	S1	B	24	F	0	NA	20	NA	NA	22	NA	1	2	22
SJU 123	Mata Atlantica	Rio de Janeiro	-22.611	3	SJU	1	S1	B	24	F	0	2.776	21	NA	NA	23	NA	1	3	23
SJU 124	Mata Atlantica	Rio de Janeiro	-22.611	3	SJU	1	S1	B	24	F	0	2.617	16	NA	NA	18	NA	1	2	18
SJU 125	Mata Atlantica	Rio de Janeiro	-22.611	3	SJU	1	S1	B	24	M	1	2.66	16	NA	NA	18	NA	1	3	18
SJU 126	Mata Atlantica	Rio de Janeiro	-22.611	3	SJU	1	S1	B	24	M	1	2.962	18	NA	NA	20	NA	1	3	20
SJU 127	Mata Atlantica	Rio de Janeiro	-22.611	3	SJU	1	S1	B	24	M	1	2.665	20	NA	NA	22	NA	1	2	22
SJU 128	Mata Atlantica	Rio de Janeiro	-22.611	3	SJU	1	S1	B	24	F	0	2.739	21	NA	NA	23	NA	1	2	23
SJU 129	Mata Atlantica	Rio de Janeiro	-22.611	3	SJU	1	S1	B	24	M	1	2.591	15	NA	NA	17	NA	1	2	17
SJU 130	Mata Atlantica	Rio de Janeiro	-22.611	3	SJU	1	S1	B	24	M	1	2.767	18	NA	NA	20	NA	1	3	20
SJU 131	Mata Atlantica	Rio de Janeiro	-22.611	3	SJU	1	S1	B	24	F	0	2.723	18	NA	NA	20	NA	1	0	20
SJU 132	Mata Atlantica	Rio de Janeiro	-22.611	3	SJU	1	S1	B	24	F	0	2.792	20	NA	NA	22	NA	1	3	22
SJU 133	Mata Atlantica	Rio de Janeiro	-22.611	3	SJU	1	S1	B	24	M	1	2.961	21	NA	NA	23	NA	1	3	23
SJU 134	Mata Atlantica	Rio de Janeiro	-22.611	3	SJU	1	S1	C	28		NA	NA	NA	NA	15	NA	15	0	NA	15
SJU 135	Mata Atlantica	Rio de Janeiro	-22.611	3	SJU	1	S1	C	28	F	0	2.629	17	NA	NA	18	NA	1	2	18
SJU 136	Mata Atlantica	Rio de Janeiro	-22.611	3	SJU	1	S1	C	28	F	0	2.628	19	NA	NA	20	NA	1	3	20
SJU 137	Mata Atlantica	Rio de Janeiro	-22.611	3	SJU	1	S1	C	28	M	1	2.792	19	NA	NA	21	NA	1	1	21
SJU 138	Mata Atlantica	Rio de Janeiro	-22.611	3	SJU	1	S1	C	28		NA	NA	NA	22	NA	NA	22	0	NA	22
SJU 139	Mata Atlantica	Rio de Janeiro	-22.611	3	SJU	1	S1	C	28	M	1	2.659	12	NA	NA	14	NA	1	2	14
SJU 140	Mata Atlantica	Rio de Janeiro	-22.611	3	SJU	1	S1	C	28		NA	NA	NA	NA	18	NA	18	0	NA	18
SJU 141	Mata Atlantica	Rio de Janeiro	-22.611	3	SJU	1	S1	C	28		NA	NA	NA	22	NA	NA	22	0	NA	22
SJU 142	Mata Atlantica	Rio de Janeiro	-22.611	3	SJU	1	S1	C	28		NA	NA	NA	22	NA	NA	22	0	NA	22
SJU 143	Mata Atlantica	Rio de Janeiro	-22.611	3	SJU	1	S1	C	28		NA	NA	NA	18	NA	NA	18	0	NA	18
SJU 144	Mata Atlantica	Rio de Janeiro	-22.611	3	SJU	1	S1	C	28		NA	NA	NA	NA	19	NA	19	0	NA	19
SJU 145	Mata Atlantica	Rio de Janeiro	-22.611	3	SJU	1	S1	C	28		NA	NA	NA	NA	19	NA	19	0	NA	19
SJU 146	Mata Atlantica	Rio de Janeiro	-22.611	3	SJU	1	S1	C	28		NA	NA	NA	24	NA	NA	24	0	NA	24
SJU 147	Mata Atlantica	Rio de Janeiro	-22.611	3	SJU	1	S1	C	28		NA	NA	NA	24	NA	NA	24	0	NA	24
SJU 148	Mata Atlantica	Rio de Janeiro	-22.611	3	SJU	1	S1	C	28		NA	NA	NA	20	NA	NA	20	0	NA	20
SJU 149	Mata Atlantica	Rio de Janeiro	-22.611	3	SJU	2	S2	A	20	F	0	3.052	20	NA	NA	24	NA	1	3	24
SJU 150	Mata Atlantica	Rio de Janeiro	-22.611	3	SJU	2	S2	A	20	F	0	3.052	20	NA	NA	24	NA	1	5	24
SJU 151	Mata Atlantica	Rio de Janeiro	-22.611	3	SJU	2	S2	A	20	F	0	3.231	23	NA	NA	24	NA	1	8	24
SJU 152	Mata Atlantica	Rio de Janeiro	-22.611	3	SJU	2	S2	A	20	F	0	3.222	25	NA	NA	26	NA	1	8	26
SJU 153	Mata Atlantica	Rio de Janeiro	-22.611	3	SJU	2	S2	A	20		NA	NA	NA	30	NA	NA	30	0	NA	30
SJU 154	Mata Atlantica	Rio de Janeiro	-22.611	3	SJU	2	S2	A	20	M	1	3.025	20	NA	NA	24	NA	1	4	24
SJU 155	Mata Atlantica	Rio de Janeiro	-22.611	3	SJU	2	S2	A	20	F	0	2.938	24	NA	NA	27	NA	1	5	27
SJU 156	Mata Atlantica	Rio de Janeiro	-22.611	3	SJU	2	S2	A	20	F	0	2.997	24	NA	NA	27	NA	1	4	27
SJU 157	Mata Atlantica	Rio de Janeiro	-22.611	3	SJU	2	S2	A	20	M	1	2.827	25	NA	NA	28	NA	1	5	28
SJU 158	Mata Atlantica	Rio de Janeiro	-22.611	3	SJU	2	S2	A	20	M	1	3.062	27	NA	NA	30	NA	1	3	30
SJU 159	Mata Atlantica	Rio de Janeiro	-22.611	3	SJU	2	S2	A	20	M	1	2.99	22	NA	NA	26	NA	1	4	26
SJU 160	Mata Atlantica	Rio de Janeiro	-22.611	3	SJU	2	S2	A	20	M	1	3.083	23	NA	NA	27	NA	1	3	27
SJU 161	Mata Atlantica	Rio de Janeiro	-22.611	3	SJU	2	S2	A	20	F	0	3.104	24	NA	NA	27	NA	1	4	27
SJU 162	Mata Atlantica	Rio de Janeiro	-22.611	3	SJU	2	S2	A	20	M	1	3.05	24	NA	NA	27	NA	1	4	27
SJU 163	Mata Atlantica	Rio de Janeiro	-22.611	3	SJU	2	S2	A	20	M	1	3.014	24	NA	NA	27	NA	1	4	27
SJU 164	Mata Atlantica	Rio de Janeiro	-22.611	3	SJU	2	S2	B	24		NA	NA	NA	NA	21	NA	21	0	NA	21
SJU 165	Mata Atlantica	Rio de Janeiro	-22.611	3	SJU	2	S2	B	24		NA	NA	NA	NA	23	NA	23	0	NA	23
SJU 166	Mata Atlantica	Rio de Janeiro	-22.611	3	SJU	2	S2	B	24	F	0	2.988	25	NA	NA	27	NA	1	3	27
SJU 167	Mata Atlantica	Rio de Janeiro	-22.611	3	SJU	2	S2	B	24		NA	NA	NA	22	NA	NA	22	0	NA	22
SJU 168	Mata Atlantica	Rio de Janeiro	-22.611	3	SJU	2	S2	B	24		NA	NA	NA	22	NA	NA	22	0	NA	22
SJU 169	Mata Atlantica	Rio de Janeiro	-22.611	3	SJU	2	S2	B	24	F	0	2.773	17	NA	NA	19	NA	1	2	19
SJU 170	Mata Atlantica	Rio de Janeiro	-22.611	3	SJU	2	S2	B	24	M	1	2.852	19	NA	NA	21	NA	1	2	21
SJU 171	Mata Atlantica	Rio de Janeiro	-22.611	3	SJU	2	S2	B	24		NA	NA	NA	NA	21	NA	21	0	NA	21
SJU 172	Mata Atlantica	Rio de Janeiro	-22.611	3	SJU	2	S2	B	24	F	0	2.991	22	NA	NA	24	NA	1	3	24
SJU 173	Mata Atlantica	Rio de Janeiro	-22.611	3	SJU	2	S2	B	24		NA	NA	NA	8	NA	NA	8	0	NA	8
SJU 174	Mata Atlantica	Rio de Janeiro	-22.611	3	SJU	2	S2	B	24	F	0	2.741	18	NA	NA	20	NA	1	3	20
SJU 175	Mata Atlantica	Rio de Janeiro	-22.611	3	SJU	2	S2	B	24		NA	NA	NA	NA	21	NA	21	0	NA	21
SJU 176	Mata Atlantica	Rio de Janeiro	-22.611	3	SJU	2	S2	B	24	F	0	2.78	20	NA	NA	22	NA	1	3	22
SJU 177	Mata Atlantica	Rio de Janeiro	-22.611	3	SJU	2	S2	B	24		NA	NA	NA	NA	22	NA	22	0	NA	22
SJU 178	Mata Atlantica	Rio de Janeiro	-22.611	3	SJU	2	S2	B	24		NA	NA	NA	25	NA	NA	25	0	NA	25
SJU 179	Mata Atlantica	Rio de Janeiro	-22.611	3	SJU	2	S2	C	28		NA	NA	NA	NA	17	NA	17	0	NA	17
SJU 180	Mata Atlantica	Rio de Janeiro	-22.611	3	SJU	2	S2	C	28		NA	NA	NA	NA	22	NA	22	0	NA	22
SJU 181	Mata Atlantica	Rio de Janeiro	-22.611	3	SJU	2	S2	C	28		NA	NA	NA	25	NA	NA	25	0	NA	25
SJU 182	Mata Atlantica	Rio de Janeiro	-22.611	3	SJU	2	S2	C	28		NA	NA	NA	24	NA	NA	24	0	NA	24
SJU 183	Mata Atlantica	Rio de Janeiro	-22.611	3	SJU	2	S2	C	28		NA	NA	NA	22	NA	NA	22	0	NA	22
SJU 184	Mata Atlantica	Rio de Janeiro	-22.611	3	SJU	2	S2	C	28	F	0	2.75	12	NA	NA	13	NA	1	2	13
SJU 185	Mata Atlantica	Rio de Janeiro	-22.611	3	SJU	2	S2	C	28	F	0	2.704	14	NA	NA	15	NA	1	2	15
SJU 186	Mata Atlantica	Rio de Janeiro	-22.611	3	SJU	2	S2	C	28		NA	NA	NA	9	NA	NA	9	0	NA	9
SJU 187	Mata Atlantica	Rio de Janeiro	-22.611	3	SJU	2	S2	C	28		NA	NA	NA	9	NA	NA	9	0	NA	9
SJU 188	Mata Atlantica	Rio de Janeiro	-22.611	3	SJU	2	S2	C	28		NA	NA	NA	9	NA	NA	9	0	NA	9
SJU 189	Mata Atlantica	Rio de Janeiro	-22.611	3	SJU	2	S2	C	28	M	1	2.548	14	NA	NA	15	NA	1	2	15
SJU 190	Mata Atlantica	Rio de Janeiro	-22.611	3	SJU	2	S2	C	28	M	1	2.534	19	NA	NA	20	NA	1	2	20
SJU 191	Mata Atlantica	Rio de Janeiro	-22.611	3	SJU	2	S2	C	28		NA	NA	NA	24	NA	NA	24	0	NA	24
SJU 192	Mata Atlantica	Rio de Janeiro	-22.611	3	SJU	2	S2	C	28		NA	NA	NA	24	NA	NA	24	0	NA	24
SJU 193	Mata Atlantica	Rio de Janeiro	-22.611	3	SJU	2	S2	C	28		NA	NA	NA	21	NA	NA	21	0	NA	21
SJU 194	Mata Atlantica	Rio de Janeiro	-22.611	3	SJU	3	S3	A	20	M	1	2.924	20	NA	NA	24	NA	1	4	24
SJU 195	Mata Atlantica	Rio de Janeiro	-22.611	3	SJU	3	S3	A	20	M	1	2.949	21	NA	NA	25	NA	1	4	25
SJU 196	Mata Atlantica	Rio de Janeiro	-22.611	3	SJU	3	S3	A	20	M	1	2.956	22	NA	NA	25	NA	1	4	25
SJU 197	Mata Atlantica	Rio de Janeiro	-22.611	3	SJU	3	S3	A	20	F	0	2.948	26	NA	NA	29	NA	1	7	29
SJU 198	Mata Atlantica	Rio de Janeiro	-22.611	3	SJU	3	S3	A	20	F	0	3.05	26	NA	NA	29	NA	1	5	29
SJU 199	Mata Atlantica	Rio de Janeiro	-22.611	3	SJU	3	S3	A	20		NA	NA	NA	NA	23	NA	23	0	NA	23
SJU 200	Mata Atlantica	Rio de Janeiro	-22.611	3	SJU	3	S3	A	20	M	1	2.944	23	NA	NA	26	NA	1	4	26
SJU 201	Mata Atlantica	Rio de Janeiro	-22.611	3	SJU	3	S3	A	20	M	1	2.996	23	NA	NA	26	NA	1	5	26
SJU 202	Mata Atlantica	Rio de Janeiro	-22.611	3	SJU	3	S3	A	20	M	1	2.818	24	NA	NA	27	NA	1	3	27
SJU 203	Mata Atlantica	Rio de Janeiro	-22.611	3	SJU	3	S3	A	20		NA	NA	NA	24	NA	NA	24	0	NA	24
SJU 204	Mata Atlantica	Rio de Janeiro	-22.611	3	SJU	3	S3	A	20	M	1	2.939	22	NA	NA	25	NA	1	5	25
SJU 205	Mata Atlantica	Rio de Janeiro	-22.611	3	SJU	3	S3	A	20	M	1	2.822	23	NA	NA	27	NA	1	3	27
SJU 206	Mata Atlantica	Rio de Janeiro	-22.611	3	SJU	3	S3	A	20	F	0	2.905	25	NA	NA	28	NA	1	4	28
SJU 207	Mata Atlantica	Rio de Janeiro	-22.611	3	SJU	3	S3	A	20	M	1	3.039	25	NA	NA	28	NA	1	5	28
SJU 208	Mata Atlantica	Rio de Janeiro	-22.611	3	SJU	3	S3	A	20	F	0	3.027	28	NA	NA	31	NA	1	6	31
SJU 209	Mata Atlantica	Rio de Janeiro	-22.611	3	SJU	3	S3	B	24	M	1	2.663	16	NA	NA	18	NA	1	2	18
SJU 210	Mata Atlantica	Rio de Janeiro	-22.611	3	SJU	3	S3	B	24	M	1	2.751	19	NA	NA	21	NA	1	3	21
SJU 211	Mata Atlantica	Rio de Janeiro	-22.611	3	SJU	3	S3	B	24	F	0	2.515	20	NA	NA	22	NA	1	3	22
SJU 212	Mata Atlantica	Rio de Janeiro	-22.611	3	SJU	3	S3	B	24	F	0	2.723	21	NA	NA	23	NA	1	3	23
SJU 213	Mata Atlantica	Rio de Janeiro	-22.611	3	SJU	3	S3	B	24	M	1	2.803	22	NA	NA	24	NA	1	3	24
SJU 214	Mata Atlantica	Rio de Janeiro	-22.611	3	SJU	3	S3	B	24	M	1	2.606	17	NA	NA	19	NA	1	3	19
SJU 215	Mata Atlantica	Rio de Janeiro	-22.611	3	SJU	3	S3	B	24	M	1	2.687	18	NA	NA	20	NA	1	3	20
SJU 216	Mata Atlantica	Rio de Janeiro	-22.611	3	SJU	3	S3	B	24	F	0	2.537	19	NA	NA	21	NA	1	2	21
SJU 217	Mata Atlantica	Rio de Janeiro	-22.611	3	SJU	3	S3	B	24	F	0	2.806	20	NA	NA	22	NA	1	4	22
SJU 218	Mata Atlantica	Rio de Janeiro	-22.611	3	SJU	3	S3	B	24	M	1	2.788	22	NA	NA	24	NA	1	3	24
SJU 219	Mata Atlantica	Rio de Janeiro	-22.611	3	SJU	3	S3	B	24	M	1	2.769	13	NA	NA	15	NA	1	2	15
SJU 220	Mata Atlantica	Rio de Janeiro	-22.611	3	SJU	3	S3	B	24	F	0	2.744	16	NA	NA	18	NA	1	3	18
SJU 221	Mata Atlantica	Rio de Janeiro	-22.611	3	SJU	3	S3	B	24	M	1	2.743	19	NA	NA	21	NA	1	2	21
SJU 222	Mata Atlantica	Rio de Janeiro	-22.611	3	SJU	3	S3	B	24	F	0	2.702	22	NA	NA	24	NA	1	2	24
SJU 223	Mata Atlantica	Rio de Janeiro	-22.611	3	SJU	3	S3	B	24	F	0	2.716	22	NA	NA	24	NA	1	2	24
SJU 224	Mata Atlantica	Rio de Janeiro	-22.611	3	SJU	3	S3	C	28		NA	NA	NA	NA	15	NA	15	0	NA	15
SJU 225	Mata Atlantica	Rio de Janeiro	-22.611	3	SJU	3	S3	C	28	F	0	2.713	19	NA	NA	20	NA	1	2	20
SJU 226	Mata Atlantica	Rio de Janeiro	-22.611	3	SJU	3	S3	C	28		NA	NA	NA	NA	21	NA	21	0	NA	21
SJU 227	Mata Atlantica	Rio de Janeiro	-22.611	3	SJU	3	S3	C	28	F	0	2.532	20	NA	NA	22	NA	1	2	22
SJU 228	Mata Atlantica	Rio de Janeiro	-22.611	3	SJU	3	S3	C	28		NA	NA	NA	17	NA	NA	17	0	NA	17
SJU 229	Mata Atlantica	Rio de Janeiro	-22.611	3	SJU	3	S3	C	28	M	1	2.92	19	NA	NA	21	NA	1	2	21
SJU 230	Mata Atlantica	Rio de Janeiro	-22.611	3	SJU	3	S3	C	28		NA	NA	NA	18	NA	NA	18	0	NA	18
SJU 231	Mata Atlantica	Rio de Janeiro	-22.611	3	SJU	3	S3	C	28		NA	NA	NA	17	NA	NA	17	0	NA	17
SJU 232	Mata Atlantica	Rio de Janeiro	-22.611	3	SJU	3	S3	C	28		NA	NA	NA	17	NA	NA	17	0	NA	17
SJU 233	Mata Atlantica	Rio de Janeiro	-22.611	3	SJU	3	S3	C	28		NA	NA	NA	15	NA	NA	15	0	NA	15
SJU 234	Mata Atlantica	Rio de Janeiro	-22.611	3	SJU	3	S3	C	28	M	1	2.51	14	NA	NA	15	NA	1	2	15
SJU 235	Mata Atlantica	Rio de Janeiro	-22.611	3	SJU	3	S3	C	28	F	0	2.662	17	NA	NA	18	NA	1	2	18
SJU 236	Mata Atlantica	Rio de Janeiro	-22.611	3	SJU	3	S3	C	28		NA	NA	NA	18	NA	NA	18	0	NA	18
SJU 237	Mata Atlantica	Rio de Janeiro	-22.611	3	SJU	3	S3	C	28		NA	NA	NA	18	NA	NA	18	0	NA	18
SJU 238	Mata Atlantica	Rio de Janeiro	-22.611	3	SJU	3	S3	C	28		NA	NA	NA	15	NA	NA	15	0	NA	15
SJU 239	Mata Atlantica	Rio de Janeiro	-22.611	3	SJU	5	S5	A	20	M	1	2.917	21	NA	NA	24	NA	1	4	24
SJU 240	Mata Atlantica	Rio de Janeiro	-22.611	3	SJU	5	S5	A	20	M	1	2.781	22	NA	NA	26	NA	1	4	26
SJU 241	Mata Atlantica	Rio de Janeiro	-22.611	3	SJU	5	S5	A	20	F	0	2.868	23	NA	NA	26	NA	1	5	26
SJU 242	Mata Atlantica	Rio de Janeiro	-22.611	3	SJU	5	S5	A	20	F	0	2.898	26	NA	NA	29	NA	1	6	29
SJU 243	Mata Atlantica	Rio de Janeiro	-22.611	3	SJU	5	S5	A	20	F	0	2.975	29	NA	NA	32	NA	1	7	32
SJU 244	Mata Atlantica	Rio de Janeiro	-22.611	3	SJU	5	S5	A	20	F	0	2.769	22	NA	NA	25	NA	1	5	25
SJU 245	Mata Atlantica	Rio de Janeiro	-22.611	3	SJU	5	S5	A	20	M	1	2.905	24	NA	NA	27	NA	1	6	27
SJU 246	Mata Atlantica	Rio de Janeiro	-22.611	3	SJU	5	S5	A	20	M	1	2.814	24	NA	NA	27	NA	1	3	27
SJU 247	Mata Atlantica	Rio de Janeiro	-22.611	3	SJU	5	S5	A	20	M	1	2.909	26	NA	NA	29	NA	1	3	29
SJU 248	Mata Atlantica	Rio de Janeiro	-22.611	3	SJU	5	S5	A	20		NA	NA	NA	30	NA	NA	30	0	NA	30
SJU 249	Mata Atlantica	Rio de Janeiro	-22.611	3	SJU	5	S5	A	20		NA	NA	NA	NA	22	NA	22	0	NA	22
SJU 250	Mata Atlantica	Rio de Janeiro	-22.611	3	SJU	5	S5	A	20	F	0	2.97	23	NA	NA	26	NA	1	6	26
SJU 251	Mata Atlantica	Rio de Janeiro	-22.611	3	SJU	5	S5	A	20	F	0	2.971	24	NA	NA	27	NA	1	5	27
SJU 252	Mata Atlantica	Rio de Janeiro	-22.611	3	SJU	5	S5	A	20	F	0	2.933	26	NA	NA	29	NA	1	6	29
SJU 253	Mata Atlantica	Rio de Janeiro	-22.611	3	SJU	5	S5	A	20	M	1	3.202	29	NA	NA	32	NA	1	4	32
SJU 254	Mata Atlantica	Rio de Janeiro	-22.611	3	SJU	5	S5	B	24	M	1	2.871	14	NA	NA	16	NA	1	2	16
SJU 255	Mata Atlantica	Rio de Janeiro	-22.611	3	SJU	5	S5	B	24	M	1	NA	17	NA	NA	19	NA	1	3	19
SJU 256	Mata Atlantica	Rio de Janeiro	-22.611	3	SJU	5	S5	B	24	M	1	NA	20	NA	NA	22	NA	1	3	22
SJU 257	Mata Atlantica	Rio de Janeiro	-22.611	3	SJU	5	S5	B	24	M	1	2.966	24	NA	NA	26	NA	1	2	26
SJU 258	Mata Atlantica	Rio de Janeiro	-22.611	3	SJU	5	S5	B	24	M	1	2.855	24	NA	NA	27	NA	1	2	27
SJU 259	Mata Atlantica	Rio de Janeiro	-22.611	3	SJU	5	S5	B	24	M	1	2.505	14	NA	NA	15	NA	1	3	15
SJU 260	Mata Atlantica	Rio de Janeiro	-22.611	3	SJU	5	S5	B	24	M	1	2.562	16	NA	NA	18	NA	1	2	18
SJU 261	Mata Atlantica	Rio de Janeiro	-22.611	3	SJU	5	S5	B	24	F	0	2.811	18	NA	NA	20	NA	1	3	20
SJU 262	Mata Atlantica	Rio de Janeiro	-22.611	3	SJU	5	S5	B	24	M	1	2.938	20	NA	NA	22	NA	1	4	22
SJU 263	Mata Atlantica	Rio de Janeiro	-22.611	3	SJU	5	S5	B	24	M	1	2.715	22	NA	NA	24	NA	1	3	24
SJU 264	Mata Atlantica	Rio de Janeiro	-22.611	3	SJU	5	S5	B	24	M	1	2.733	15	NA	NA	17	NA	1	3	17
SJU 265	Mata Atlantica	Rio de Janeiro	-22.611	3	SJU	5	S5	B	24	F	0	2.734	17	NA	NA	19	NA	1	3	19
SJU 266	Mata Atlantica	Rio de Janeiro	-22.611	3	SJU	5	S5	B	24	M	1	2.706	21	NA	NA	23	NA	1	3	23
SJU 267	Mata Atlantica	Rio de Janeiro	-22.611	3	SJU	5	S5	B	24	F	0	2.883	24	NA	NA	26	NA	1	3	26
SJU 268	Mata Atlantica	Rio de Janeiro	-22.611	3	SJU	5	S5	B	24		NA	NA	NA	NA	26	NA	26	0	NA	26
SJU 269	Mata Atlantica	Rio de Janeiro	-22.611	3	SJU	5	S5	C	28	F	0	2.601	14	NA	NA	15	NA	1	2	15
SJU 270	Mata Atlantica	Rio de Janeiro	-22.611	3	SJU	5	S5	C	28	M	1	2.502	14	NA	NA	15	NA	1	2	15
SJU 271	Mata Atlantica	Rio de Janeiro	-22.611	3	SJU	5	S5	C	28	F	0	2.657	17	NA	NA	18	NA	1	2	18
SJU 272	Mata Atlantica	Rio de Janeiro	-22.611	3	SJU	5	S5	C	28		NA	NA	NA	12	NA	NA	12	0	NA	12
SJU 273	Mata Atlantica	Rio de Janeiro	-22.611	3	SJU	5	S5	C	28		NA	NA	NA	12	NA	NA	12	0	NA	12
SJU 274	Mata Atlantica	Rio de Janeiro	-22.611	3	SJU	5	S5	C	28		NA	NA	NA	NA	17	NA	17	0	NA	17
SJU 275	Mata Atlantica	Rio de Janeiro	-22.611	3	SJU	5	S5	C	28		NA	NA	NA	24	NA	NA	24	0	NA	24
SJU 276	Mata Atlantica	Rio de Janeiro	-22.611	3	SJU	5	S5	C	28		NA	NA	NA	21	NA	NA	21	0	NA	21
SJU 277	Mata Atlantica	Rio de Janeiro	-22.611	3	SJU	5	S5	C	28		NA	NA	NA	20	NA	NA	20	0	NA	20
SJU 278	Mata Atlantica	Rio de Janeiro	-22.611	3	SJU	5	S5	C	28		NA	NA	NA	18	NA	NA	18	0	NA	18
SJU 279	Mata Atlantica	Rio de Janeiro	-22.611	3	SJU	5	S5	C	28	F	0	2.574	18	NA	NA	19	NA	1	2	19
SJU 280	Mata Atlantica	Rio de Janeiro	-22.611	3	SJU	5	S5	C	28		NA	NA	NA	NA	19	NA	19	0	NA	19
SJU 281	Mata Atlantica	Rio de Janeiro	-22.611	3	SJU	5	S5	C	28		NA	NA	NA	21	NA	NA	21	0	NA	21
SJU 282	Mata Atlantica	Rio de Janeiro	-22.611	3	SJU	5	S5	C	28		NA	NA	NA	15	NA	NA	15	0	NA	15
SJU 283	Mata Atlantica	Rio de Janeiro	-22.611	3	SJU	5	S5	C	28		NA	NA	NA	5	NA	NA	5	0	NA	5
SJU 284	Mata Atlantica	Rio de Janeiro	-22.611	3	SJU	7	S7	A	20	M	1	3.061	20	NA	NA	24	NA	1	4	24
SJU 285	Mata Atlantica	Rio de Janeiro	-22.611	3	SJU	7	S7	A	20	F	0	3.008	21	NA	NA	25	NA	1	4	25
SJU 286	Mata Atlantica	Rio de Janeiro	-22.611	3	SJU	7	S7	A	20		NA	NA	NA	27	NA	NA	27	0	NA	27
SJU 287	Mata Atlantica	Rio de Janeiro	-22.611	3	SJU	7	S7	A	20		NA	NA	NA	23	NA	NA	23	0	NA	23
SJU 288	Mata Atlantica	Rio de Janeiro	-22.611	3	SJU	7	S7	A	20		NA	NA	NA	23	NA	NA	23	0	NA	23
SJU 289	Mata Atlantica	Rio de Janeiro	-22.611	3	SJU	7	S7	A	20	F	0	3.192	18	NA	NA	21	NA	1	6	21
SJU 290	Mata Atlantica	Rio de Janeiro	-22.611	3	SJU	7	S7	A	20	F	0	3.35	22	NA	NA	25	NA	1	5	25
SJU 291	Mata Atlantica	Rio de Janeiro	-22.611	3	SJU	7	S7	A	20	F	0	3.232	26	NA	NA	29	NA	1	6	29
SJU 292	Mata Atlantica	Rio de Janeiro	-22.611	3	SJU	7	S7	A	20	F	0	3.103	35	NA	NA	38	NA	1	7	38
SJU 293	Mata Atlantica	Rio de Janeiro	-22.611	3	SJU	7	S7	A	20		NA	NA	NA	5	NA	NA	5	0	NA	5
SJU 294	Mata Atlantica	Rio de Janeiro	-22.611	3	SJU	7	S7	B	24	F	0	2.873	17	NA	NA	19	NA	1	3	19
SJU 295	Mata Atlantica	Rio de Janeiro	-22.611	3	SJU	7	S7	B	24	F	0	2.811	19	NA	NA	21	NA	1	3	21
SJU 296	Mata Atlantica	Rio de Janeiro	-22.611	3	SJU	7	S7	B	24	M	1	2.933	24	NA	NA	26	NA	1	2	26
SJU 297	Mata Atlantica	Rio de Janeiro	-22.611	3	SJU	7	S7	B	24	M	1	2.93	24	NA	NA	26	NA	1	2	26
SJU 298	Mata Atlantica	Rio de Janeiro	-22.611	3	SJU	7	S7	B	24		NA	NA	NA	20	NA	NA	20	0	NA	20
SJU 299	Mata Atlantica	Rio de Janeiro	-22.611	3	SJU	7	S7	B	24		NA	NA	NA	NA	18	NA	18	0	NA	18
SJU 300	Mata Atlantica	Rio de Janeiro	-22.611	3	SJU	7	S7	B	24	M	1	2.752	22	NA	NA	24	NA	1	3	24
SJU 301	Mata Atlantica	Rio de Janeiro	-22.611	3	SJU	7	S7	B	24		NA	NA	NA	NA	24	NA	24	0	NA	24
SJU 302	Mata Atlantica	Rio de Janeiro	-22.611	3	SJU	7	S7	B	24	F	0	2.646	24	NA	NA	26	NA	1	2	26
SJU 303	Mata Atlantica	Rio de Janeiro	-22.611	3	SJU	7	S7	B	24	M	1	3.018	26	NA	NA	28	NA	1	3	28
SJU 304	Mata Atlantica	Rio de Janeiro	-22.611	3	SJU	7	S7	C	28	M	1	2.608	12	NA	NA	13	NA	1	2	13
SJU 305	Mata Atlantica	Rio de Janeiro	-22.611	3	SJU	7	S7	C	28	F	0	2.325	12	NA	NA	13	NA	1	2	13
SJU 306	Mata Atlantica	Rio de Janeiro	-22.611	3	SJU	7	S7	C	28		NA	NA	NA	NA	17	NA	17	0	NA	17
SJU 307	Mata Atlantica	Rio de Janeiro	-22.611	3	SJU	7	S7	C	28		NA	NA	NA	19	NA	NA	19	0	NA	19
SJU 308	Mata Atlantica	Rio de Janeiro	-22.611	3	SJU	7	S7	C	28		NA	NA	NA	19	NA	NA	19	0	NA	19
SJU 309	Mata Atlantica	Rio de Janeiro	-22.611	3	SJU	7	S7	C	28	F	0	2.499	15	NA	NA	16	NA	1	2	16
SJU 310	Mata Atlantica	Rio de Janeiro	-22.611	3	SJU	7	S7	C	28	F	0	2.721	22	NA	NA	24	NA	1	2	24
SJU 311	Mata Atlantica	Rio de Janeiro	-22.611	3	SJU	7	S7	C	28		NA	NA	NA	20	NA	NA	20	0	NA	20
SJU 312	Mata Atlantica	Rio de Janeiro	-22.611	3	SJU	7	S7	C	28		NA	NA	NA	19	NA	NA	19	0	NA	19
SJU 313	Mata Atlantica	Rio de Janeiro	-22.611	3	SJU	7	S7	C	28		NA	NA	NA	12	NA	NA	12	0	NA	12
SJU 314	Mata Atlantica	Rio de Janeiro	-22.611	3	SJU	7	S7	C	28	F	0	2.685	11	NA	NA	12	NA	1	2	12
SJU 315	Mata Atlantica	Rio de Janeiro	-22.611	3	SJU	7	S7	C	28	F	0	2.676	17	NA	NA	18	NA	1	2	18
SJU 316	Mata Atlantica	Rio de Janeiro	-22.611	3	SJU	7	S7	C	28		NA	NA	NA	NA	18	NA	18	0	NA	18
SJU 317	Mata Atlantica	Rio de Janeiro	-22.611	3	SJU	7	S7	C	28	M	1	2.903	21	NA	NA	22	NA	1	3	22
SJU 318	Mata Atlantica	Rio de Janeiro	-22.611	3	SJU	7	S7	C	28		NA	NA	NA	17	NA	NA	17	0	NA	17
SJU 319	Mata Atlantica	Rio de Janeiro	-22.611	3	SJU	9	S8	A	20	M	1	2.841	21	NA	NA	25	NA	1	4	25
SJU 320	Mata Atlantica	Rio de Janeiro	-22.611	3	SJU	9	S8	A	20	M	1	2.876	23	NA	NA	26	NA	1	4	26
SJU 321	Mata Atlantica	Rio de Janeiro	-22.611	3	SJU	9	S8	A	20	F	0	3.048	23	NA	NA	26	NA	1	5	26
SJU 322	Mata Atlantica	Rio de Janeiro	-22.611	3	SJU	9	S8	A	20	F	0	3.021	25	NA	NA	28	NA	1	6	28
SJU 323	Mata Atlantica	Rio de Janeiro	-22.611	3	SJU	9	S8	A	20	M	1	3.293	27	NA	NA	30	NA	1	7	30
SJU 324	Mata Atlantica	Rio de Janeiro	-22.611	3	SJU	9	S8	A	20	M	1	3.108	20	NA	NA	24	NA	1	4	24
SJU 325	Mata Atlantica	Rio de Janeiro	-22.611	3	SJU	9	S8	A	20	F	0	2.936	20	NA	NA	23	NA	1	6	23
SJU 326	Mata Atlantica	Rio de Janeiro	-22.611	3	SJU	9	S8	A	20	M	1	3.227	22	NA	NA	26	NA	1	5	26
SJU 327	Mata Atlantica	Rio de Janeiro	-22.611	3	SJU	9	S8	A	20	M	1	3.022	25	NA	NA	29	NA	1	5	29
SJU 328	Mata Atlantica	Rio de Janeiro	-22.611	3	SJU	9	S8	A	20	F	0	3.037	26	NA	NA	29	NA	1	7	29
SJU 329	Mata Atlantica	Rio de Janeiro	-22.611	3	SJU	9	S8	A	20	F	0	3.175	21	NA	NA	24	NA	1	6	24
SJU 330	Mata Atlantica	Rio de Janeiro	-22.611	3	SJU	9	S8	A	20		NA	NA	NA	26	NA	NA	26	0	NA	26
SJU 331	Mata Atlantica	Rio de Janeiro	-22.611	3	SJU	9	S8	A	20		NA	NA	NA	22	NA	NA	22	0	NA	22
SJU 332	Mata Atlantica	Rio de Janeiro	-22.611	3	SJU	9	S8	A	20		NA	NA	NA	22	NA	NA	22	0	NA	22
SJU 333	Mata Atlantica	Rio de Janeiro	-22.611	3	SJU	9	S8	A	20		NA	NA	NA	17	NA	NA	17	0	NA	17
SJU 334	Mata Atlantica	Rio de Janeiro	-22.611	3	SJU	9	S8	B	24	F	0	2.83	14	NA	NA	16	NA	1	2	16
SJU 335	Mata Atlantica	Rio de Janeiro	-22.611	3	SJU	9	S8	B	24		NA	NA	NA	NA	17	NA	17	0	NA	17
SJU 336	Mata Atlantica	Rio de Janeiro	-22.611	3	SJU	9	S8	B	24	F	0	2.881	18	NA	NA	20	NA	1	3	20
SJU 337	Mata Atlantica	Rio de Janeiro	-22.611	3	SJU	9	S8	B	24	F	0	2.834	20	NA	NA	22	NA	1	3	22
SJU 338	Mata Atlantica	Rio de Janeiro	-22.611	3	SJU	9	S8	B	24		NA	NA	NA	NA	22	NA	22	0	NA	22
SJU 339	Mata Atlantica	Rio de Janeiro	-22.611	3	SJU	9	S8	B	24	F	0	2.623	17	NA	NA	19	NA	1	3	19
SJU 340	Mata Atlantica	Rio de Janeiro	-22.611	3	SJU	9	S8	B	24		NA	NA	NA	NA	19	NA	19	0	NA	19
SJU 341	Mata Atlantica	Rio de Janeiro	-22.611	3	SJU	9	S8	B	24	M	1	2.895	20	NA	NA	22	NA	1	2	22
SJU 342	Mata Atlantica	Rio de Janeiro	-22.611	3	SJU	9	S8	B	24		NA	NA	NA	18	NA	NA	18	0	NA	18
SJU 343	Mata Atlantica	Rio de Janeiro	-22.611	3	SJU	9	S8	B	24		NA	NA	NA	4	NA	NA	4	0	NA	4
SJU 344	Mata Atlantica	Rio de Janeiro	-22.611	3	SJU	9	S8	B	24	M	1	2.726	18	NA	NA	20	NA	1	3	20
SJU 345	Mata Atlantica	Rio de Janeiro	-22.611	3	SJU	9	S8	B	24		NA	NA	NA	NA	20	NA	20	0	NA	20
SJU 346	Mata Atlantica	Rio de Janeiro	-22.611	3	SJU	9	S8	B	24	F	0	2.801	20	NA	NA	22	NA	1	2	22
SJU 347	Mata Atlantica	Rio de Janeiro	-22.611	3	SJU	9	S8	B	24	M	1	2.854	20	NA	NA	22	NA	1	2	22
SJU 348	Mata Atlantica	Rio de Janeiro	-22.611	3	SJU	9	S8	B	24	M	1	2.784	20	NA	NA	22	NA	1	2	22
SJU 349	Mata Atlantica	Rio de Janeiro	-22.611	3	SJU	9	S8	C	28		NA	NA	NA	NA	21	NA	21	0	NA	21
SJU 350	Mata Atlantica	Rio de Janeiro	-22.611	3	SJU	9	S8	C	28		NA	NA	NA	22	NA	NA	22	0	NA	22
SJU 351	Mata Atlantica	Rio de Janeiro	-22.611	3	SJU	9	S8	C	28		NA	NA	NA	21	NA	NA	21	0	NA	21
SJU 352	Mata Atlantica	Rio de Janeiro	-22.611	3	SJU	9	S8	C	28		NA	NA	NA	19	NA	NA	19	0	NA	19
SJU 353	Mata Atlantica	Rio de Janeiro	-22.611	3	SJU	9	S8	C	28		NA	NA	NA	19	NA	NA	19	0	NA	19
SJU 354	Mata Atlantica	Rio de Janeiro	-22.611	3	SJU	9	S8	C	28		NA	NA	NA	25	NA	NA	25	0	NA	25
SJU 355	Mata Atlantica	Rio de Janeiro	-22.611	3	SJU	9	S8	C	28		NA	NA	NA	22	NA	NA	22	0	NA	22
SJU 356	Mata Atlantica	Rio de Janeiro	-22.611	3	SJU	9	S8	C	28		NA	NA	NA	22	NA	NA	22	0	NA	22
SJU 357	Mata Atlantica	Rio de Janeiro	-22.611	3	SJU	9	S8	C	28		NA	NA	NA	20	NA	NA	20	0	NA	20
SJU 358	Mata Atlantica	Rio de Janeiro	-22.611	3	SJU	9	S8	C	28		NA	NA	NA	19	NA	NA	19	0	NA	19
SJU 359	Mata Atlantica	Rio de Janeiro	-22.611	3	SJU	9	S8	C	28		NA	NA	NA	22	NA	NA	22	0	NA	22
SJU 360	Mata Atlantica	Rio de Janeiro	-22.611	3	SJU	9	S8	C	28		NA	NA	NA	22	NA	NA	22	0	NA	22
SJU 361	Mata Atlantica	Rio de Janeiro	-22.611	3	SJU	9	S8	C	28		NA	NA	NA	22	NA	NA	22	0	NA	22
SJU 362	Mata Atlantica	Rio de Janeiro	-22.611	3	SJU	9	S8	C	28		NA	NA	NA	21	NA	NA	21	0	NA	21
SJU 363	Mata Atlantica	Rio de Janeiro	-22.611	3	SJU	9	S8	C	28		NA	NA	NA	13	NA	NA	13	0	NA	13
SJU 364	Mata Atlantica	Rio de Janeiro	-22.611	3	SJU	12	S11	A	20	M	1	2.889	20	NA	NA	24	NA	1	3	24
SJU 365	Mata Atlantica	Rio de Janeiro	-22.611	3	SJU	12	S11	A	20	M	1	2.966	21	NA	NA	24	NA	1	4	24
SJU 366	Mata Atlantica	Rio de Janeiro	-22.611	3	SJU	12	S11	A	20	M	1	3.216	25	NA	NA	28	NA	1	5	28
SJU 367	Mata Atlantica	Rio de Janeiro	-22.611	3	SJU	12	S11	A	20		NA	NA	NA	23	NA	NA	23	0	NA	23
SJU 368	Mata Atlantica	Rio de Janeiro	-22.611	3	SJU	12	S11	A	20		NA	NA	NA	21	NA	NA	21	0	NA	21
SJU 369	Mata Atlantica	Rio de Janeiro	-22.611	3	SJU	12	S11	A	20		NA	NA	NA	NA	21	NA	21	0	NA	21
SJU 370	Mata Atlantica	Rio de Janeiro	-22.611	3	SJU	12	S11	A	20	M	1	3.05	21	NA	NA	25	NA	1	3	25
SJU 371	Mata Atlantica	Rio de Janeiro	-22.611	3	SJU	12	S11	A	20	M	1	2.983	22	NA	NA	25	NA	1	1	25
SJU 372	Mata Atlantica	Rio de Janeiro	-22.611	3	SJU	12	S11	A	20	M	1	3.026	23	NA	NA	26	NA	1	4	26
SJU 373	Mata Atlantica	Rio de Janeiro	-22.611	3	SJU	12	S11	A	20	M	1	NA	23	NA	NA	26	NA	1	3	26
SJU 374	Mata Atlantica	Rio de Janeiro	-22.611	3	SJU	12	S11	A	20	F	0	3.109	19	NA	NA	23	NA	1	4	23
SJU 375	Mata Atlantica	Rio de Janeiro	-22.611	3	SJU	12	S11	A	20	M	1	2.933	21	NA	NA	24	NA	1	4	24
SJU 376	Mata Atlantica	Rio de Janeiro	-22.611	3	SJU	12	S11	A	20	F	0	3.133	22	NA	NA	25	NA	1	4	25
SJU 377	Mata Atlantica	Rio de Janeiro	-22.611	3	SJU	12	S11	A	20		NA	NA	NA	NA	25	NA	25	0	NA	25
SJU 378	Mata Atlantica	Rio de Janeiro	-22.611	3	SJU	12	S11	A	20		NA	NA	NA	15	NA	NA	15	0	NA	15
SJU 379	Mata Atlantica	Rio de Janeiro	-22.611	3	SJU	12	S11	B	24	F	0	2.668	18	NA	NA	20	NA	1	2	20
SJU 380	Mata Atlantica	Rio de Janeiro	-22.611	3	SJU	12	S11	B	24		NA	NA	NA	NA	21	NA	21	0	NA	21
SJU 381	Mata Atlantica	Rio de Janeiro	-22.611	3	SJU	12	S11	B	24	M	1	2.812	20	NA	NA	22	NA	1	3	22
SJU 382	Mata Atlantica	Rio de Janeiro	-22.611	3	SJU	12	S11	B	24		NA	NA	NA	NA	21	NA	21	0	NA	21
SJU 383	Mata Atlantica	Rio de Janeiro	-22.611	3	SJU	12	S11	B	24	M	1	3.052	22	NA	NA	24	NA	1	3	24
SJU 384	Mata Atlantica	Rio de Janeiro	-22.611	3	SJU	12	S11	B	24	M	1	2.905	17	NA	NA	19	NA	1	3	19
SJU 385	Mata Atlantica	Rio de Janeiro	-22.611	3	SJU	12	S11	B	24	F	0	2.669	20	NA	NA	22	NA	1	2	22
SJU 386	Mata Atlantica	Rio de Janeiro	-22.611	3	SJU	12	S11	B	24	F	0	NA	21	NA	NA	23	NA	1	3	23
SJU 387	Mata Atlantica	Rio de Janeiro	-22.611	3	SJU	12	S11	B	24	F	0	2.856	21	NA	NA	23	NA	1	4	23
SJU 388	Mata Atlantica	Rio de Janeiro	-22.611	3	SJU	12	S11	B	24		NA	NA	NA	16	NA	NA	16	0	NA	16
SJU 389	Mata Atlantica	Rio de Janeiro	-22.611	3	SJU	12	S11	B	24	M	1	2.822	18	NA	NA	20	NA	1	3	20
SJU 390	Mata Atlantica	Rio de Janeiro	-22.611	3	SJU	12	S11	B	24	F	0	2.681	19	NA	NA	21	NA	1	1	21
SJU 391	Mata Atlantica	Rio de Janeiro	-22.611	3	SJU	12	S11	B	24	F	0	2.805	19	NA	NA	21	NA	1	2	21
SJU 392	Mata Atlantica	Rio de Janeiro	-22.611	3	SJU	12	S11	B	24	M	1	2.705	20	NA	NA	22	NA	1	2	22
SJU 393	Mata Atlantica	Rio de Janeiro	-22.611	3	SJU	12	S11	B	24	M	1	2.865	22	NA	NA	24	NA	1	3	24
SJU 394	Mata Atlantica	Rio de Janeiro	-22.611	3	SJU	12	S11	C	28		NA	NA	NA	NA	16	NA	16	0	NA	16
SJU 395	Mata Atlantica	Rio de Janeiro	-22.611	3	SJU	12	S11	C	28	M	1	2.631	16	NA	NA	17	NA	1	2	17
SJU 396	Mata Atlantica	Rio de Janeiro	-22.611	3	SJU	12	S11	C	28		NA	NA	NA	NA	17	NA	17	0	NA	17
SJU 397	Mata Atlantica	Rio de Janeiro	-22.611	3	SJU	12	S11	C	28	M	1	2.815	18	NA	NA	19	NA	1	1	19
SJU 398	Mata Atlantica	Rio de Janeiro	-22.611	3	SJU	12	S11	C	28		NA	NA	NA	NA	19	NA	19	0	NA	19
SJU 399	Mata Atlantica	Rio de Janeiro	-22.611	3	SJU	12	S11	C	28		NA	NA	NA	NA	26	NA	26	0	NA	26
SJU 400	Mata Atlantica	Rio de Janeiro	-22.611	3	SJU	12	S11	C	28		NA	NA	NA	25	NA	NA	25	0	NA	25
SJU 401	Mata Atlantica	Rio de Janeiro	-22.611	3	SJU	12	S11	C	28		NA	NA	NA	23	NA	NA	23	0	NA	23
SJU 402	Mata Atlantica	Rio de Janeiro	-22.611	3	SJU	12	S11	C	28		NA	NA	NA	23	NA	NA	23	0	NA	23
SJU 403	Mata Atlantica	Rio de Janeiro	-22.611	3	SJU	12	S11	C	28		NA	NA	NA	21	NA	NA	21	0	NA	21
SJU 404	Mata Atlantica	Rio de Janeiro	-22.611	3	SJU	12	S11	C	28		NA	NA	NA	NA	18	NA	18	0	NA	18
SJU 405	Mata Atlantica	Rio de Janeiro	-22.611	3	SJU	12	S11	C	28		NA	NA	NA	NA	19	NA	19	0	NA	19
SJU 406	Mata Atlantica	Rio de Janeiro	-22.611	3	SJU	12	S11	C	28		NA	NA	NA	21	NA	NA	21	0	NA	21
SJU 407	Mata Atlantica	Rio de Janeiro	-22.611	3	SJU	12	S11	C	28		NA	NA	NA	19	NA	NA	19	0	NA	19
SJU 408	Mata Atlantica	Rio de Janeiro	-22.611	3	SJU	12	S11	C	28		NA	NA	NA	14	NA	NA	14	0	NA	14
SJU 409	Mata Atlantica	Rio de Janeiro	-22.611	3	SJU	10	S9	A	20	F	0	2.948	20	NA	NA	23	NA	1	5	23
SJU 410	Mata Atlantica	Rio de Janeiro	-22.611	3	SJU	10	S9	A	20	F	0	3.044	23	NA	NA	26	NA	1	6	26
SJU 411	Mata Atlantica	Rio de Janeiro	-22.611	3	SJU	10	S9	A	20	M	1	2.865	26	NA	NA	29	NA	1	4	29
SJU 412	Mata Atlantica	Rio de Janeiro	-22.611	3	SJU	10	S9	A	20	M	1	2.647	27	NA	NA	30	NA	1	3	30
SJU 413	Mata Atlantica	Rio de Janeiro	-22.611	3	SJU	10	S9	A	20	M	1	2.978	27	NA	NA	30	NA	1	4	30
SJU 414	Mata Atlantica	Rio de Janeiro	-22.611	3	SJU	10	S9	A	20	F	0	2.854	21	NA	NA	24	NA	1	4	24
SJU 415	Mata Atlantica	Rio de Janeiro	-22.611	3	SJU	10	S9	A	20	F	0	2.938	21	NA	NA	24	NA	1	4	24
SJU 416	Mata Atlantica	Rio de Janeiro	-22.611	3	SJU	10	S9	A	20	M	1	2.912	23	NA	NA	26	NA	1	5	26
SJU 417	Mata Atlantica	Rio de Janeiro	-22.611	3	SJU	10	S9	A	20	M	1	3.125	25	NA	NA	28	NA	1	7	28
SJU 418	Mata Atlantica	Rio de Janeiro	-22.611	3	SJU	10	S9	A	20		NA	NA	NA	13	NA	NA	13	0	NA	13
SJU 419	Mata Atlantica	Rio de Janeiro	-22.611	3	SJU	10	S9	A	20	M	1	3.017	21	NA	NA	24	NA	1	5	24
SJU 420	Mata Atlantica	Rio de Janeiro	-22.611	3	SJU	10	S9	A	20	M	1	3.087	23	NA	NA	26	NA	1	6	26
SJU 421	Mata Atlantica	Rio de Janeiro	-22.611	3	SJU	10	S9	A	20	M	1	3.017	24	NA	NA	27	NA	1	6	27
SJU 422	Mata Atlantica	Rio de Janeiro	-22.611	3	SJU	10	S9	A	20	F	0	3.01	27	NA	NA	30	NA	1	5	30
SJU 423	Mata Atlantica	Rio de Janeiro	-22.611	3	SJU	10	S9	A	20	F	0	3.11	28	NA	NA	31	NA	1	7	31
SJU 424	Mata Atlantica	Rio de Janeiro	-22.611	3	SJU	10	S9	B	24	M	1	2.709	14	NA	NA	16	NA	1	2	16
SJU 425	Mata Atlantica	Rio de Janeiro	-22.611	3	SJU	10	S9	B	24	F	0	2.839	17	NA	NA	19	NA	1	3	19
SJU 426	Mata Atlantica	Rio de Janeiro	-22.611	3	SJU	10	S9	B	24	F	0	3.04	19	NA	NA	21	NA	1	3	21
SJU 427	Mata Atlantica	Rio de Janeiro	-22.611	3	SJU	10	S9	B	24	M	1	3.007	21	NA	NA	23	NA	1	3	23
SJU 428	Mata Atlantica	Rio de Janeiro	-22.611	3	SJU	10	S9	B	24		NA	NA	NA	15	NA	NA	15	0	NA	15
SJU 429	Mata Atlantica	Rio de Janeiro	-22.611	3	SJU	10	S9	B	24	M	1	NA	19	NA	NA	21	NA	1	2	21
SJU 430	Mata Atlantica	Rio de Janeiro	-22.611	3	SJU	10	S9	B	24		NA	NA	NA	NA	20	NA	20	0	NA	20
SJU 431	Mata Atlantica	Rio de Janeiro	-22.611	3	SJU	10	S9	B	24	F	0	2.895	22	NA	NA	24	NA	1	3	24
SJU 432	Mata Atlantica	Rio de Janeiro	-22.611	3	SJU	10	S9	B	24	F	0	2.762	23	NA	NA	25	NA	1	4	25
SJU 434	Mata Atlantica	Rio de Janeiro	-22.611	3	SJU	10	S9	B	24	F	0	2.774	17	NA	NA	19	NA	1	4	19
SJU 435	Mata Atlantica	Rio de Janeiro	-22.611	3	SJU	10	S9	B	24	M	1	2.742	19	NA	NA	21	NA	1	3	21
SJU 436	Mata Atlantica	Rio de Janeiro	-22.611	3	SJU	10	S9	B	24	M	1	2.785	19	NA	NA	21	NA	1	2	21
SJU 437	Mata Atlantica	Rio de Janeiro	-22.611	3	SJU	10	S9	B	24		NA	NA	NA	NA	23	NA	23	0	NA	23
SJU 438	Mata Atlantica	Rio de Janeiro	-22.611	3	SJU	10	S9	B	24	M	1	2.787	22	NA	NA	24	NA	1	2	24
SJU 439	Mata Atlantica	Rio de Janeiro	-22.611	3	SJU	10	S9	C	28	F	0	2.699	17	NA	NA	18	NA	1	2	18
SJU 440	Mata Atlantica	Rio de Janeiro	-22.611	3	SJU	10	S9	C	28	M	1	2.778	23	NA	NA	25	NA	1	2	25
SJU 441	Mata Atlantica	Rio de Janeiro	-22.611	3	SJU	10	S9	C	28		NA	NA	NA	24	NA	NA	24	0	NA	24
SJU 442	Mata Atlantica	Rio de Janeiro	-22.611	3	SJU	10	S9	C	28		NA	NA	NA	19	NA	NA	19	0	NA	19
SJU 443	Mata Atlantica	Rio de Janeiro	-22.611	3	SJU	10	S9	C	28		NA	NA	NA	17	NA	NA	17	0	NA	17
SJU 444	Mata Atlantica	Rio de Janeiro	-22.611	3	SJU	10	S9	C	28	M	1	2.631	16	NA	NA	18	NA	1	1	18
SJU 445	Mata Atlantica	Rio de Janeiro	-22.611	3	SJU	10	S9	C	28		NA	NA	NA	22	NA	NA	22	0	NA	22
SJU 446	Mata Atlantica	Rio de Janeiro	-22.611	3	SJU	10	S9	C	28		NA	NA	NA	22	NA	NA	22	0	NA	22
SJU 447	Mata Atlantica	Rio de Janeiro	-22.611	3	SJU	10	S9	C	28		NA	NA	NA	20	NA	NA	20	0	NA	20
SJU 448	Mata Atlantica	Rio de Janeiro	-22.611	3	SJU	10	S9	C	28		NA	NA	NA	20	NA	NA	20	0	NA	20
SJU 449	Mata Atlantica	Rio de Janeiro	-22.611	3	SJU	10	S9	C	28		NA	NA	NA	22	NA	NA	22	0	NA	22
SJU 450	Mata Atlantica	Rio de Janeiro	-22.611	3	SJU	10	S9	C	28		NA	NA	NA	19	NA	NA	19	0	NA	19
SJU 451	Mata Atlantica	Rio de Janeiro	-22.611	3	SJU	10	S9	C	28		NA	NA	NA	19	NA	NA	19	0	NA	19
SJU 452	Mata Atlantica	Rio de Janeiro	-22.611	3	SJU	10	S9	C	28		NA	NA	NA	18	NA	NA	18	0	NA	18
SJU 453	Mata Atlantica	Rio de Janeiro	-22.611	3	SJU	10	S9	C	28		NA	NA	NA	17	NA	NA	17	0	NA	17
SJU 454	Mata Atlantica	Rio de Janeiro	-22.611	3	SJU	11	S10	A	20	F	0	3.007	19	NA	NA	23	NA	1	4	23
SJU 455	Mata Atlantica	Rio de Janeiro	-22.611	3	SJU	11	S10	A	20	M	1	3.119	23	NA	NA	26	NA	1	5	26
SJU 456	Mata Atlantica	Rio de Janeiro	-22.611	3	SJU	11	S10	A	20	F	0	2.99	26	NA	NA	29	NA	1	4	29
SJU 457	Mata Atlantica	Rio de Janeiro	-22.611	3	SJU	11	S10	A	20	F	0	3.103	27	NA	NA	30	NA	1	7	30
SJU 458	Mata Atlantica	Rio de Janeiro	-22.611	3	SJU	11	S10	A	20		NA	NA	NA	NA	30	NA	30	0	NA	30
SJU 459	Mata Atlantica	Rio de Janeiro	-22.611	3	SJU	11	S10	A	20	M	1	3.093	20	NA	NA	23	NA	1	5	23
SJU 460	Mata Atlantica	Rio de Janeiro	-22.611	3	SJU	11	S10	A	20	M	1	3.164	23	NA	NA	26	NA	1	5	26
SJU 461	Mata Atlantica	Rio de Janeiro	-22.611	3	SJU	11	S10	A	20	F	0	3.137	29	NA	NA	32	NA	1	5	32
SJU 462	Mata Atlantica	Rio de Janeiro	-22.611	3	SJU	11	S10	A	20		NA	NA	NA	27	NA	NA	27	0	NA	27
SJU 463	Mata Atlantica	Rio de Janeiro	-22.611	3	SJU	11	S10	A	20		NA	NA	NA	20	NA	NA	20	0	NA	20
SJU 464	Mata Atlantica	Rio de Janeiro	-22.611	3	SJU	11	S10	A	20	F	0	3.175	20	NA	NA	23	NA	1	5	23
SJU 465	Mata Atlantica	Rio de Janeiro	-22.611	3	SJU	11	S10	A	20	F	0	3.345	23	NA	NA	26	NA	1	6	26
SJU 466	Mata Atlantica	Rio de Janeiro	-22.611	3	SJU	11	S10	A	20		NA	NA	NA	17	NA	NA	17	0	NA	17
SJU 467	Mata Atlantica	Rio de Janeiro	-22.611	3	SJU	11	S10	A	20		NA	NA	NA	9	NA	NA	9	0	NA	9
SJU 468	Mata Atlantica	Rio de Janeiro	-22.611	3	SJU	11	S10	A	20		NA	NA	NA	7	NA	NA	7	0	NA	7
SJU 469	Mata Atlantica	Rio de Janeiro	-22.611	3	SJU	11	S10	B	24	M	1	2.721	17	NA	NA	19	NA	1	2	19
SJU 470	Mata Atlantica	Rio de Janeiro	-22.611	3	SJU	11	S10	B	24	F	0	2.823	18	NA	NA	20	NA	1	2	20
SJU 471	Mata Atlantica	Rio de Janeiro	-22.611	3	SJU	11	S10	B	24		NA	NA	NA	NA	20	NA	20	0	NA	20
SJU 472	Mata Atlantica	Rio de Janeiro	-22.611	3	SJU	11	S10	B	24	F	0	2.783	21	NA	NA	23	NA	1	3	23
SJU 473	Mata Atlantica	Rio de Janeiro	-22.611	3	SJU	11	S10	B	24	M	1	2.805	21	NA	NA	23	NA	1	3	23
SJU 474	Mata Atlantica	Rio de Janeiro	-22.611	3	SJU	11	S10	B	24		NA	NA	NA	NA	17	NA	17	0	NA	17
SJU 475	Mata Atlantica	Rio de Janeiro	-22.611	3	SJU	11	S10	B	24	M	1	2.599	20	NA	NA	22	NA	1	3	22
SJU 476	Mata Atlantica	Rio de Janeiro	-22.611	3	SJU	11	S10	B	24	F	0	2.786	20	NA	NA	22	NA	1	2	22
SJU 477	Mata Atlantica	Rio de Janeiro	-22.611	3	SJU	11	S10	B	24		NA	NA	NA	NA	21	NA	21	0	NA	21
SJU 478	Mata Atlantica	Rio de Janeiro	-22.611	3	SJU	11	S10	B	24		NA	NA	NA	NA	23	NA	23	0	NA	23
SJU 479	Mata Atlantica	Rio de Janeiro	-22.611	3	SJU	11	S10	B	24	M	1	2.722	16	NA	NA	17	NA	1	3	17
SJU 480	Mata Atlantica	Rio de Janeiro	-22.611	3	SJU	11	S10	B	24	M	1	2.807	16	NA	NA	18	NA	1	2	18
SJU 481	Mata Atlantica	Rio de Janeiro	-22.611	3	SJU	11	S10	B	24	M	1	2.76	18	NA	NA	20	NA	1	2	20
SJU 482	Mata Atlantica	Rio de Janeiro	-22.611	3	SJU	11	S10	B	24	M	1	2.809	18	NA	NA	20	NA	1	2	20
SJU 483	Mata Atlantica	Rio de Janeiro	-22.611	3	SJU	11	S10	B	24		NA	NA	NA	16	NA	NA	16	0	NA	16
SJU 484	Mata Atlantica	Rio de Janeiro	-22.611	3	SJU	11	S10	C	28		NA	NA	NA	NA	17	NA	17	0	NA	17
SJU 485	Mata Atlantica	Rio de Janeiro	-22.611	3	SJU	11	S10	C	28	M	1	2.53	15	NA	NA	17	NA	1	1	17
SJU 486	Mata Atlantica	Rio de Janeiro	-22.611	3	SJU	11	S10	C	28		NA	NA	NA	21	NA	NA	21	0	NA	21
SJU 487	Mata Atlantica	Rio de Janeiro	-22.611	3	SJU	11	S10	C	28		NA	NA	NA	20	NA	NA	20	0	NA	20
SJU 488	Mata Atlantica	Rio de Janeiro	-22.611	3	SJU	11	S10	C	28		NA	NA	NA	15	NA	NA	15	0	NA	15
SJU 489	Mata Atlantica	Rio de Janeiro	-22.611	3	SJU	11	S10	C	28		NA	NA	NA	19	NA	NA	19	0	NA	19
SJU 490	Mata Atlantica	Rio de Janeiro	-22.611	3	SJU	11	S10	C	28		NA	NA	NA	17	NA	NA	17	0	NA	17
SJU 491	Mata Atlantica	Rio de Janeiro	-22.611	3	SJU	11	S10	C	28		NA	NA	NA	17	NA	NA	17	0	NA	17
SJU 492	Mata Atlantica	Rio de Janeiro	-22.611	3	SJU	11	S10	C	28		NA	NA	NA	15	NA	NA	15	0	NA	15
SJU 493	Mata Atlantica	Rio de Janeiro	-22.611	3	SJU	11	S10	C	28		NA	NA	NA	15	NA	NA	15	0	NA	15
SJU 494	Mata Atlantica	Rio de Janeiro	-22.611	3	SJU	11	S10	C	28		NA	NA	NA	NA	14	NA	14	0	NA	14
SJU 495	Mata Atlantica	Rio de Janeiro	-22.611	3	SJU	11	S10	C	28		NA	NA	NA	NA	19	NA	19	0	NA	19
SJU 496	Mata Atlantica	Rio de Janeiro	-22.611	3	SJU	11	S10	C	28		NA	NA	NA	20	NA	NA	20	0	NA	20
SJU 497	Mata Atlantica	Rio de Janeiro	-22.611	3	SJU	11	S10	C	28		NA	NA	NA	20	NA	NA	20	0	NA	20
SJU 498	Mata Atlantica	Rio de Janeiro	-22.611	3	SJU	11	S10	C	28		NA	NA	NA	19	NA	NA	19	0	NA	19
TLC 104	Cerrado	Tocantins	-10.7	2	TLC	74	T5	A	20	M	1	2.674	17	NA	NA	19	NA	1	4	19
TLC 105	Cerrado	Tocantins	-10.7	2	TLC	74	T5	A	20	F	0	2.786	18	NA	NA	20	NA	1	5	20
TLC 106	Cerrado	Tocantins	-10.7	2	TLC	74	T5	A	20	M	1	2.839	19	NA	NA	22	NA	1	3	22
TLC 107	Cerrado	Tocantins	-10.7	2	TLC	74	T5	A	20		NA	NA	NA	20	NA	NA	20	0	NA	20
TLC 108	Cerrado	Tocantins	-10.7	2	TLC	74	T5	A	20		NA	NA	NA	12	NA	NA	12	0	NA	12
TLC 109	Cerrado	Tocantins	-10.7	2	TLC	74	T5	A	20	M	1	2.759	18	NA	NA	21	NA	1	3	21
TLC 110	Cerrado	Tocantins	-10.7	2	TLC	74	T5	A	20	F	0	2.805	19	NA	NA	22	NA	1	3	22
TLC 111	Cerrado	Tocantins	-10.7	2	TLC	74	T5	A	20	M	1	2.864	20	NA	NA	22	NA	1	4	22
TLC 112	Cerrado	Tocantins	-10.7	2	TLC	74	T5	A	20	M	1	2.901	20	NA	NA	23	NA	1	3	23
TLC 113	Cerrado	Tocantins	-10.7	2	TLC	74	T5	A	20	M	1	3.001	22	NA	NA	24	NA	1	4	24
TLC 114	Cerrado	Tocantins	-10.7	2	TLC	74	T5	A	20	M	1	2.848	21	NA	NA	23	NA	1	3	23
TLC 115	Cerrado	Tocantins	-10.7	2	TLC	74	T5	A	20		NA	NA	NA	NA	23	NA	23	0	NA	23
TLC 116	Cerrado	Tocantins	-10.7	2	TLC	74	T5	A	20	M	1	2.845	21	NA	NA	23	NA	1	3	23
TLC 117	Cerrado	Tocantins	-10.7	2	TLC	74	T5	A	20		NA	NA	NA	25	NA	NA	25	0	NA	25
TLC 118	Cerrado	Tocantins	-10.7	2	TLC	74	T5	A	20		NA	NA	NA	19	NA	NA	19	0	NA	19
TLC 119	Cerrado	Tocantins	-10.7	2	TLC	74	T5	B	24	M	1	2.665	16	NA	NA	19	NA	1	1	19
TLC 120	Cerrado	Tocantins	-10.7	2	TLC	74	T5	B	24	M	1	2.789	17	NA	NA	20	NA	1	1	20
TLC 121	Cerrado	Tocantins	-10.7	2	TLC	74	T5	B	24	M	1	2.82	18	NA	NA	20	NA	1	3	20
TLC 122	Cerrado	Tocantins	-10.7	2	TLC	74	T5	B	24		NA	NA	NA	20	NA	NA	20	0	NA	20
TLC 123	Cerrado	Tocantins	-10.7	2	TLC	74	T5	B	24		NA	NA	NA	14	NA	NA	14	0	NA	14
TLC 124	Cerrado	Tocantins	-10.7	2	TLC	74	T5	B	24	M	1	NA	17	NA	NA	19	NA	1	2	19
TLC 125	Cerrado	Tocantins	-10.7	2	TLC	74	T5	B	24	M	1	2.872	19	NA	NA	21	NA	1	2	21
TLC 126	Cerrado	Tocantins	-10.7	2	TLC	74	T5	B	24	M	1	2.712	19	NA	NA	20	NA	1	3	20
TLC 127	Cerrado	Tocantins	-10.7	2	TLC	74	T5	B	24		NA	NA	NA	22	NA	NA	22	0	NA	22
TLC 128	Cerrado	Tocantins	-10.7	2	TLC	74	T5	B	24		NA	NA	NA	22	NA	NA	22	0	NA	22
TLC 129	Cerrado	Tocantins	-10.7	2	TLC	74	T5	B	24	M	1	2.694	18	NA	NA	19	NA	1	3	19
TLC 130	Cerrado	Tocantins	-10.7	2	TLC	74	T5	B	24	F	0	2.607	20	NA	NA	22	NA	1	2	22
TLC 131	Cerrado	Tocantins	-10.7	2	TLC	74	T5	B	24	F	0	2.801	21	NA	NA	23	NA	1	2	23
TLC 132	Cerrado	Tocantins	-10.7	2	TLC	74	T5	B	24	F	0	2.725	22	NA	NA	24	NA	1	2	24
TLC 133	Cerrado	Tocantins	-10.7	2	TLC	74	T5	B	24		NA	NA	NA	NA	26	NA	26	0	NA	26
TLC 134	Cerrado	Tocantins	-10.7	2	TLC	74	T5	C	28	M	1	2.571	12	NA	NA	13	NA	1	2	13
TLC 135	Cerrado	Tocantins	-10.7	2	TLC	74	T5	C	28	M	1	2.558	15	NA	NA	17	NA	1	1	17
TLC 136	Cerrado	Tocantins	-10.7	2	TLC	74	T5	C	28	F	0	2.615	17	NA	NA	18	NA	1	2	18
TLC 137	Cerrado	Tocantins	-10.7	2	TLC	74	T5	C	28	F	0	2.593	17	NA	NA	18	NA	1	2	18
TLC 138	Cerrado	Tocantins	-10.7	2	TLC	74	T5	C	28		NA	NA	NA	15	NA	NA	15	0	NA	15
TLC 139	Cerrado	Tocantins	-10.7	2	TLC	74	T5	C	28	F	0	2.49	16	NA	NA	17	NA	1	2	17
TLC 140	Cerrado	Tocantins	-10.7	2	TLC	74	T5	C	28		NA	NA	NA	21	NA	NA	21	0	NA	21
TLC 141	Cerrado	Tocantins	-10.7	2	TLC	74	T5	C	28		NA	NA	NA	20	NA	NA	20	0	NA	20
TLC 142	Cerrado	Tocantins	-10.7	2	TLC	74	T5	C	28		NA	NA	NA	18	NA	NA	18	0	NA	18
TLC 143	Cerrado	Tocantins	-10.7	2	TLC	74	T5	C	28		NA	NA	NA	17	NA	NA	17	0	NA	17
TLC 144	Cerrado	Tocantins	-10.7	2	TLC	74	T5	C	28	M	1	2.479	16	NA	NA	17	NA	1	2	17
TLC 145	Cerrado	Tocantins	-10.7	2	TLC	74	T5	C	28	F	0	2.515	19	NA	NA	20	NA	1	2	20
TLC 146	Cerrado	Tocantins	-10.7	2	TLC	74	T5	C	28	F	0	2.507	22	NA	NA	24	NA	1	1	24
TLC 147	Cerrado	Tocantins	-10.7	2	TLC	74	T5	C	28		NA	NA	NA	NA	24	NA	24	0	NA	24
TLC 148	Cerrado	Tocantins	-10.7	2	TLC	74	T5	C	28		NA	NA	NA	19	NA	NA	19	0	NA	19
TLC 149	Cerrado	Tocantins	-10.7	2	TLC	75	T6	A	20	M	1	2.729	16	NA	NA	19	NA	1	3	19
TLC 150	Cerrado	Tocantins	-10.7	2	TLC	75	T6	A	20	F	0	2.726	21	NA	NA	23	NA	1	4	23
TLC 151	Cerrado	Tocantins	-10.7	2	TLC	75	T6	A	20	F	0	2.851	23	NA	NA	26	NA	1	3	26
TLC 152	Cerrado	Tocantins	-10.7	2	TLC	75	T6	A	20		NA	NA	NA	NA	25	NA	25	0	NA	25
TLC 153	Cerrado	Tocantins	-10.7	2	TLC	75	T6	A	20		NA	NA	NA	21	NA	NA	21	0	NA	21
TLC 154	Cerrado	Tocantins	-10.7	2	TLC	75	T6	A	20	F	0	NA	18	NA	NA	21	NA	1	3	21
TLC 155	Cerrado	Tocantins	-10.7	2	TLC	75	T6	A	20	M	1	2.854	18	NA	NA	20	NA	1	4	20
TLC 156	Cerrado	Tocantins	-10.7	2	TLC	75	T6	A	20	M	1	2.814	20	NA	NA	22	NA	1	3	22
TLC 157	Cerrado	Tocantins	-10.7	2	TLC	75	T6	A	20	F	0	2.748	20	NA	NA	22	NA	1	5	22
TLC 158	Cerrado	Tocantins	-10.7	2	TLC	75	T6	A	20		NA	NA	NA	26	NA	NA	26	0	NA	26
TLC 159	Cerrado	Tocantins	-10.7	2	TLC	75	T6	A	20	F	0	2.724	20	NA	NA	23	NA	1	4	23
TLC 160	Cerrado	Tocantins	-10.7	2	TLC	75	T6	A	20	F	0	NA	21	NA	NA	23	NA	1	3	23
TLC 161	Cerrado	Tocantins	-10.7	2	TLC	75	T6	A	20	F	0	2.791	21	NA	NA	23	NA	1	4	23
TLC 162	Cerrado	Tocantins	-10.7	2	TLC	75	T6	A	20	F	0	2.746	23	NA	NA	26	NA	1	3	26
TLC 163	Cerrado	Tocantins	-10.7	2	TLC	75	T6	A	20	M	1	2.855	25	NA	NA	27	NA	1	4	27
TLC 164	Cerrado	Tocantins	-10.7	2	TLC	75	T6	B	24	M	1	2.708	15	NA	NA	17	NA	1	2	17
TLC 165	Cerrado	Tocantins	-10.7	2	TLC	75	T6	B	24	M	1	2.768	18	NA	NA	20	NA	1	2	20
TLC 166	Cerrado	Tocantins	-10.7	2	TLC	75	T6	B	24	F	0	2.75	21	NA	NA	22	NA	1	3	22
TLC 167	Cerrado	Tocantins	-10.7	2	TLC	75	T6	B	24		NA	NA	NA	18	NA	NA	18	0	NA	18
TLC 168	Cerrado	Tocantins	-10.7	2	TLC	75	T6	B	24		NA	NA	NA	16	NA	NA	16	0	NA	16
TLC 170	Cerrado	Tocantins	-10.7	2	TLC	75	T6	B	24		NA	NA	NA	17	NA	NA	17	0	NA	17
TLC 171	Cerrado	Tocantins	-10.7	2	TLC	75	T6	B	24		NA	NA	NA	17	NA	NA	17	0	NA	17
TLC 172	Cerrado	Tocantins	-10.7	2	TLC	75	T6	B	24		NA	NA	NA	17	NA	NA	17	0	NA	17
TLC 173	Cerrado	Tocantins	-10.7	2	TLC	75	T6	B	24		NA	NA	NA	16	NA	NA	16	0	NA	16
TLC 174	Cerrado	Tocantins	-10.7	2	TLC	75	T6	B	24		NA	NA	NA	NA	18	NA	18	0	NA	18
TLC 175	Cerrado	Tocantins	-10.7	2	TLC	75	T6	B	24	F	0	2.693	17	NA	NA	19	NA	1	3	19
TLC 176	Cerrado	Tocantins	-10.7	2	TLC	75	T6	B	24	F	0	2.668	18	NA	NA	20	NA	1	3	20
TLC 177	Cerrado	Tocantins	-10.7	2	TLC	75	T6	B	24	F	0	2.801	21	NA	NA	23	NA	1	3	23
TLC 178	Cerrado	Tocantins	-10.7	2	TLC	75	T6	B	24	F	0	2.798	22	NA	NA	24	NA	1	3	24
TLC 179	Cerrado	Tocantins	-10.7	2	TLC	75	T6	C	28	F	0	2.532	14	NA	NA	15	NA	1	2	15
TLC 180	Cerrado	Tocantins	-10.7	2	TLC	75	T6	C	28	F	0	NA	16	NA	NA	17	NA	1	2	17
TLC 181	Cerrado	Tocantins	-10.7	2	TLC	75	T6	C	28		NA	NA	NA	20	NA	NA	20	0	NA	20
TLC 182	Cerrado	Tocantins	-10.7	2	TLC	75	T6	C	28		NA	NA	NA	20	NA	NA	20	0	NA	20
TLC 183	Cerrado	Tocantins	-10.7	2	TLC	75	T6	C	28		NA	NA	NA	17	NA	NA	17	0	NA	17
TLC 184	Cerrado	Tocantins	-10.7	2	TLC	75	T6	C	28	F	0	2.398	13	NA	NA	14	NA	1	2	14
TLC 185	Cerrado	Tocantins	-10.7	2	TLC	75	T6	C	28	M	1	2.49	17	NA	NA	18	NA	1	1	18
TLC 186	Cerrado	Tocantins	-10.7	2	TLC	75	T6	C	28	M	1	2.48	19	NA	NA	20	NA	1	2	20
TLC 187	Cerrado	Tocantins	-10.7	2	TLC	75	T6	C	28	M	1	2.64	19	NA	NA	21	NA	1	1	21
TLC 188	Cerrado	Tocantins	-10.7	2	TLC	75	T6	C	28	M	1	2.718	19	NA	NA	20	NA	1	2	20
TLC 189	Cerrado	Tocantins	-10.7	2	TLC	75	T6	C	28	M	1	2.587	19	NA	NA	20	NA	1	2	20
TLC 190	Cerrado	Tocantins	-10.7	2	TLC	75	T6	C	28	M	1	2.66	20	NA	NA	21	NA	1	1	21
TLC 191	Cerrado	Tocantins	-10.7	2	TLC	75	T6	C	28		NA	NA	NA	20	NA	NA	20	0	NA	20
TLC 192	Cerrado	Tocantins	-10.7	2	TLC	75	T6	C	28		NA	NA	NA	18	NA	NA	18	0	NA	18
TLC 193	Cerrado	Tocantins	-10.7	2	TLC	75	T6	C	28		NA	NA	NA	16	NA	NA	16	0	NA	16
TLC 194	Cerrado	Tocantins	-10.7	2	TLC	76	T7	A	20	M	1	2.487	20	NA	NA	23	NA	1	4	23
TLC 195	Cerrado	Tocantins	-10.7	2	TLC	76	T7	A	20	F	0	2.896	23	NA	NA	25	NA	1	4	25
TLC 196	Cerrado	Tocantins	-10.7	2	TLC	76	T7	A	20	M	1	2.515	24	NA	NA	26	NA	1	3	26
TLC 197	Cerrado	Tocantins	-10.7	2	TLC	76	T7	A	20	F	0	2.56	24	NA	NA	26	NA	1	4	26
TLC 198	Cerrado	Tocantins	-10.7	2	TLC	76	T7	A	20	F	0	2.678	24	NA	NA	27	NA	1	4	27
TLC 199	Cerrado	Tocantins	-10.7	2	TLC	76	T7	A	20		NA	NA	NA	17	NA	NA	17	0	NA	17
TLC 200	Cerrado	Tocantins	-10.7	2	TLC	76	T7	A	20		NA	NA	NA	17	NA	NA	17	0	NA	17
TLC 201	Cerrado	Tocantins	-10.7	2	TLC	76	T7	A	20		NA	NA	NA	17	NA	NA	17	0	NA	17
TLC 202	Cerrado	Tocantins	-10.7	2	TLC	76	T7	A	20		NA	NA	NA	17	NA	NA	17	0	NA	17
TLC 203	Cerrado	Tocantins	-10.7	2	TLC	76	T7	A	20		NA	NA	NA	13	NA	NA	13	0	NA	13
TLC 204	Cerrado	Tocantins	-10.7	2	TLC	76	T7	A	20	M	1	2.739	20	NA	NA	22	NA	1	4	22
TLC 205	Cerrado	Tocantins	-10.7	2	TLC	76	T7	A	20	M	1	2.682	22	NA	NA	25	NA	1	3	25
TLC 206	Cerrado	Tocantins	-10.7	2	TLC	76	T7	A	20	M	1	2.768	23	NA	NA	26	NA	1	3	26
TLC 207	Cerrado	Tocantins	-10.7	2	TLC	76	T7	A	20	F	0	2.644	24	NA	NA	26	NA	1	4	26
TLC 208	Cerrado	Tocantins	-10.7	2	TLC	76	T7	A	20		NA	NA	NA	13	NA	NA	13	0	NA	13
TLC 209	Cerrado	Tocantins	-10.7	2	TLC	76	T7	B	24	M	1	2.779	18	NA	NA	20	NA	1	3	20
TLC 210	Cerrado	Tocantins	-10.7	2	TLC	76	T7	B	24	F	0	2.696	18	NA	NA	20	NA	1	3	20
TLC 211	Cerrado	Tocantins	-10.7	2	TLC	76	T7	B	24	F	0	NA	19	NA	NA	21	NA	1	2	21
TLC 213	Cerrado	Tocantins	-10.7	2	TLC	76	T7	B	24		NA	NA	NA	17	NA	NA	17	0	NA	17
TLC 214	Cerrado	Tocantins	-10.7	2	TLC	76	T7	B	24	M	1	2.676	18	NA	NA	20	NA	1	2	20
TLC 215	Cerrado	Tocantins	-10.7	2	TLC	76	T7	B	24	F	0	2.48	19	NA	NA	21	NA	1	2	21
TLC 216	Cerrado	Tocantins	-10.7	2	TLC	76	T7	B	24	F	0	NA	20	NA	NA	22	NA	1	0	22
TLC 217	Cerrado	Tocantins	-10.7	2	TLC	76	T7	B	24	F	0	2.759	21	NA	NA	23	NA	1	3	23
TLC 218	Cerrado	Tocantins	-10.7	2	TLC	76	T7	B	24	F	0	2.62	23	NA	NA	24	NA	1	3	24
TLC 219	Cerrado	Tocantins	-10.7	2	TLC	76	T7	B	24	M	1	2.827	20	NA	NA	22	NA	1	2	22
TLC 220	Cerrado	Tocantins	-10.7	2	TLC	76	T7	B	24		NA	NA	NA	17	NA	NA	17	0	NA	17
TLC 221	Cerrado	Tocantins	-10.7	2	TLC	76	T7	B	24		NA	NA	NA	17	NA	NA	17	0	NA	17
TLC 222	Cerrado	Tocantins	-10.7	2	TLC	76	T7	B	24		NA	NA	NA	17	NA	NA	17	0	NA	17
TLC 223	Cerrado	Tocantins	-10.7	2	TLC	76	T7	B	24		NA	NA	NA	17	NA	NA	17	0	NA	17
TLC 224	Cerrado	Tocantins	-10.7	2	TLC	76	T7	C	28	M	1	2.528	17	NA	NA	18	NA	1	2	18
TLC 225	Cerrado	Tocantins	-10.7	2	TLC	76	T7	C	28	M	1	2.673	20	NA	NA	21	NA	1	2	21
TLC 226	Cerrado	Tocantins	-10.7	2	TLC	76	T7	C	28	F	0	2.689	21	NA	NA	22	NA	1	2	22
TLC 227	Cerrado	Tocantins	-10.7	2	TLC	76	T7	C	28		NA	NA	NA	19	NA	NA	19	0	NA	19
TLC 228	Cerrado	Tocantins	-10.7	2	TLC	76	T7	C	28		NA	NA	NA	17	NA	NA	17	0	NA	17
TLC 229	Cerrado	Tocantins	-10.7	2	TLC	76	T7	C	28	F	0	2.399	15	NA	NA	16	NA	1	2	16
TLC 230	Cerrado	Tocantins	-10.7	2	TLC	76	T7	C	28	M	1	2.603	15	NA	NA	16	NA	1	2	16
TLC 231	Cerrado	Tocantins	-10.7	2	TLC	76	T7	C	28	F	0	2.464	19	NA	NA	20	NA	1	2	20
TLC 232	Cerrado	Tocantins	-10.7	2	TLC	76	T7	C	28		NA	NA	NA	18	NA	NA	18	0	NA	18
TLC 233	Cerrado	Tocantins	-10.7	2	TLC	76	T7	C	28		NA	NA	NA	13	NA	NA	13	0	NA	13
TLC 234	Cerrado	Tocantins	-10.7	2	TLC	76	T7	C	28	F	0	2.449	15	NA	NA	17	NA	1	1	17
TLC 235	Cerrado	Tocantins	-10.7	2	TLC	76	T7	C	28		NA	NA	NA	NA	19	NA	19	0	NA	19
TLC 236	Cerrado	Tocantins	-10.7	2	TLC	76	T7	C	28	F	0	2.478	19	NA	NA	20	NA	1	2	20
TLC 237	Cerrado	Tocantins	-10.7	2	TLC	76	T7	C	28	F	0	2.507	20	NA	NA	21	NA	1	2	21
TLC 238	Cerrado	Tocantins	-10.7	2	TLC	76	T7	C	28		NA	NA	NA	NA	24	NA	24	0	NA	24
TLC 239	Cerrado	Tocantins	-10.7	2	TLC	82	T11	A	20	M	1	2.68	17	NA	NA	20	NA	1	2	20
TLC 240	Cerrado	Tocantins	-10.7	2	TLC	82	T11	A	20	F	0	2.631	18	NA	NA	21	NA	1	4	21
TLC 241	Cerrado	Tocantins	-10.7	2	TLC	82	T11	A	20	M	1	2.664	18	NA	NA	20	NA	1	3	20
TLC 242	Cerrado	Tocantins	-10.7	2	TLC	82	T11	A	20	M	1	2.924	20	NA	NA	23	NA	1	2	23
TLC 243	Cerrado	Tocantins	-10.7	2	TLC	82	T11	A	20	M	1	2.89	21	NA	NA	24	NA	1	3	24
TLC 244	Cerrado	Tocantins	-10.7	2	TLC	82	T11	A	20	F	0	2.544	19	NA	NA	21	NA	1	4	21
TLC 245	Cerrado	Tocantins	-10.7	2	TLC	82	T11	A	20	M	1	2.594	19	NA	NA	21	NA	1	3	21
TLC 246	Cerrado	Tocantins	-10.7	2	TLC	82	T11	A	20		NA	NA	NA	NA	22	NA	22	0	NA	22
TLC 247	Cerrado	Tocantins	-10.7	2	TLC	82	T11	A	20	F	0	2.526	22	NA	NA	23	NA	1	2	23
TLC 248	Cerrado	Tocantins	-10.7	2	TLC	82	T11	A	20	F	0	2.917	25	NA	NA	27	NA	1	5	27
TLC 249	Cerrado	Tocantins	-10.7	2	TLC	82	T11	A	20	F	0	2.572	19	NA	NA	22	NA	1	2	22
TLC 250	Cerrado	Tocantins	-10.7	2	TLC	82	T11	A	20	F	0	2.525	23	NA	NA	25	NA	1	4	25
TLC 251	Cerrado	Tocantins	-10.7	2	TLC	82	T11	A	20	F	0	2.685	23	NA	NA	26	NA	1	3	26
TLC 252	Cerrado	Tocantins	-10.7	2	TLC	82	T11	A	20	F	0	2.648	24	NA	NA	26	NA	1	4	26
TLC 253	Cerrado	Tocantins	-10.7	2	TLC	82	T11	A	20	M	1	2.794	24	NA	NA	27	NA	1	4	27
TLC 254	Cerrado	Tocantins	-10.7	2	TLC	82	T11	B	24	M	1	2.702	17	NA	NA	19	NA	1	3	19
TLC 255	Cerrado	Tocantins	-10.7	2	TLC	82	T11	B	24	M	1	2.593	18	NA	NA	20	NA	1	2	20
TLC 256	Cerrado	Tocantins	-10.7	2	TLC	82	T11	B	24	F	0	2.599	19	NA	NA	21	NA	1	2	21
TLC 257	Cerrado	Tocantins	-10.7	2	TLC	82	T11	B	24	M	1	2.609	20	NA	NA	21	NA	1	2	21
TLC 258	Cerrado	Tocantins	-10.7	2	TLC	82	T11	B	24		NA	NA	NA	20	NA	NA	20	0	NA	20
TLC 259	Cerrado	Tocantins	-10.7	2	TLC	82	T11	B	24	M	1	NA	17	NA	NA	19	NA	1	2	19
TLC 260	Cerrado	Tocantins	-10.7	2	TLC	82	T11	B	24	M	1	2.536	18	NA	NA	20	NA	1	2	20
TLC 261	Cerrado	Tocantins	-10.7	2	TLC	82	T11	B	24	F	0	2.526	19	NA	NA	20	NA	1	3	20
TLC 262	Cerrado	Tocantins	-10.7	2	TLC	82	T11	B	24	M	1	2.847	20	NA	NA	22	NA	1	2	22
TLC 263	Cerrado	Tocantins	-10.7	2	TLC	82	T11	B	24		NA	NA	NA	12	NA	NA	12	0	NA	12
TLC 264	Cerrado	Tocantins	-10.7	2	TLC	82	T11	B	24	F	0	2.395	21	NA	NA	22	NA	1	2	22
TLC 265	Cerrado	Tocantins	-10.7	2	TLC	82	T11	B	24	F	0	2.402	21	NA	NA	22	NA	1	3	22
TLC 266	Cerrado	Tocantins	-10.7	2	TLC	82	T11	B	24	F	0	2.533	22	NA	NA	24	NA	1	2	24
TLC 267	Cerrado	Tocantins	-10.7	2	TLC	82	T11	B	24	F	0	2.617	23	NA	NA	24	NA	1	2	24
TLC 268	Cerrado	Tocantins	-10.7	2	TLC	82	T11	B	24		NA	NA	NA	21	NA	NA	21	0	NA	21
TLC 269	Cerrado	Tocantins	-10.7	2	TLC	82	T11	C	28		NA	NA	NA	NA	17	NA	17	0	NA	17
TLC 270	Cerrado	Tocantins	-10.7	2	TLC	82	T11	C	28		NA	NA	NA	NA	18	NA	18	0	NA	18
TLC 271	Cerrado	Tocantins	-10.7	2	TLC	82	T11	C	28	F	0	2.699	22	NA	NA	23	NA	1	2	23
TLC 272	Cerrado	Tocantins	-10.7	2	TLC	82	T11	C	28		NA	NA	NA	21	NA	NA	21	0	NA	21
TLC 273	Cerrado	Tocantins	-10.7	2	TLC	82	T11	C	28		NA	NA	NA	20	NA	NA	20	0	NA	20
TLC 274	Cerrado	Tocantins	-10.7	2	TLC	82	T11	C	28		NA	NA	NA	NA	18	NA	18	0	NA	18
TLC 275	Cerrado	Tocantins	-10.7	2	TLC	82	T11	C	28	M	1	2.305	18	NA	NA	19	NA	1	2	19
TLC 276	Cerrado	Tocantins	-10.7	2	TLC	82	T11	C	28	F	0	2.512	22	NA	NA	23	NA	1	2	23
TLC 277	Cerrado	Tocantins	-10.7	2	TLC	82	T11	C	28		NA	NA	NA	19	NA	NA	19	0	NA	19
TLC 278	Cerrado	Tocantins	-10.7	2	TLC	82	T11	C	28		NA	NA	NA	15	NA	NA	15	0	NA	15
TLC 279	Cerrado	Tocantins	-10.7	2	TLC	82	T11	C	28	M	1	2.305	13	NA	NA	14	NA	1	2	14
TLC 280	Cerrado	Tocantins	-10.7	2	TLC	82	T11	C	28	M	1	2.477	14	NA	NA	15	NA	1	2	15
TLC 281	Cerrado	Tocantins	-10.7	2	TLC	82	T11	C	28	M	1	2.475	16	NA	NA	17	NA	1	2	17
TLC 282	Cerrado	Tocantins	-10.7	2	TLC	82	T11	C	28	F	0	2.544	19	NA	NA	20	NA	1	2	20
TLC 283	Cerrado	Tocantins	-10.7	2	TLC	82	T11	C	28	F	0	2.595	19	NA	NA	20	NA	1	2	20
TLC 284	Cerrado	Tocantins	-10.7	2	TLC	79	T9	A	20	M	1	3.104	18	NA	NA	21	NA	1	3	21
TLC 285	Cerrado	Tocantins	-10.7	2	TLC	79	T9	A	20	F	0	2.767	19	NA	NA	22	NA	1	3	22
[truncated: 1,432 more rows]
